# Supplementary material for: An immune-centric exploration of BRCA1 and BRCA2 germline mutation related breast and ovarian cancers
Source: BMC Cancer. 2020 Mar 12;20:197. doi: 10.1186/s12885-020-6605-1 (PMC7068944; doi:10.1186/s12885-020-6605-1)
Supplement: Supplementary file 1 — Additional file 1: Table S1. Lines of treatment given to the patients, who were enroled into the trial (# NCT01623349) and whose expression profiles at diagnosis were analyzed in this study. [file 12885_2020_6605_MOESM1_ESM.xlsx]

## Sheet: Sheet1
Lines of treatment given to the patients, who were enroled into the trial (# NCT01623349) and whose expression profiles at diagnosis were analyzed in this study
Site	Germine mut. status	Subject	ITMTXDESCSORT	DTS_ITMDTPRIORTXSTART	DTS_ITMDTPRIORTXEND	duration
Breast	non-carrier	00020	Bevacizumab/Cisplatin	2007/11/26	2008/01/31	65
		00020	Abraxane/Cyclophosphamide/Doxorubicin	2008/04/17	2008/05/29	42
		00020	Abraxane/Paclitaxel	2008/06/12	2008/07/31	49
		00020	Capecitabine	2012/10/01	2013/01/01	90
		00020	Abraxane	2013/01/28	2013/07/08	160
Breast	BRCA2	00026	Capecitabine	2011/09/01	2011/10/01	30
		00026	Docetaxel	2011/09/12	2011/12/27	105
		00026	Capecitabine	2013/05/01	2013/09/15	134
	BRCA1	00044	Cyclophosphamide/Doxorubicin	2012/02/17	2012/04/03	46
		00044	Paclitaxel	2012/04/18	2012/07/02	74
		00044	Cisplatin/Trastuzumab	2012/09/17	2012/10/15	28
		00044	Cisplatin/Etoposide	2013/10/21	2013/12/04	43
Breast	BRCA2	00049	AC-T	2009/01/01	2009/02/01	30
		00049	Cyclophosphamide/Doxorubicin	2009/04/30	2009/07/02	62
		00049	Capecitabine	2012/03/01	2012/08/01	150
		00049	Everolimus	2013/06/01	2013/07/01	30
		00049	Trastuzumab/Vinorelbine	2013/11/08	2014/01/10	62
		00049	Eribulin	2014/02/14	2014/05/03	79
Breast	BRCA2	00053	Vinorelbine	2012/07/31	2012/12/01	121
		00053	Capecitabine	2012/12/01	2013/03/01	90
		00053	Gemcitabine	2013/03/20	2013/06/01	71
		00053	Paclitaxel	2013/06/03	2013/07/01	28
		00053	Abraxane	2013/07/09	2013/11/01	112
		00053	Eribulin	2013/11/27	2014/02/01	64
		00053	Doxorubicin Hydrochloride Liposome	2014/02/01	2014/03/01	30
		00053	Eribulin	2014/04/23	2014/05/01	8
Breast	non-carrier	00062	AC-T	2012/07/01	2012/10/01	90
		00062	Carboplatin	2014/05/23	2014/06/13	20
Breast	unknown	00064	Cisplatin/Everolimus/Paclitaxel	2012/04/16	2012/07/02	76
		00064	AC	2012/09/25	2012/11/08	43
		00064	Carboplatin/Gemcitabine	2014/03/12	2014/06/26	104
Breast	unkonwn	00067	AC-T	2014/10/13	2014/12/01	48
Breast	non-carrier	00069	Cyclophosphamide/Doxorubicin	2013/06/24	2013/08/05	41
		00069	Paclitaxel	2013/08/19	2013/11/12	83
Ovarian	non-carrier	00004	Carboplatin/Paclitaxel	2008/07/16	2008/07/16	0
		00004	Cisplatin/Paclitaxel	2008/08/07	2008/10/30	83
		00004	Carboplatin/Doxorubicin Hydrochloride Liposome	2010/10/28	2011/03/10	132
		00004	Bevacizumab/Carboplatin/Gemcitabine	2012/03/01	2012/05/31	90
		00004	Bevacizumab	2012/06/21	2012/10/04	103
Ovarian	BRCA1	00017	Bevacizumab/Carboplatin/Paclitaxel	2009/04/07	2009/08/04	117
		00017	Carboplatin/Paclitaxel	2012/04/17	2013/04/12	355
Ovarian	unkonwn	00031	Carboplatin/Paclitaxel	2010/08/01	2010/12/31	150
		00031	Bevacizumab	2010/12/31	2011/11/03	303
		00031	Carboplatin/Gemcitabine	2011/12/30	2012/04/20	110
		00031	Other Therapy/Paclitaxel	2012/12/13
Ovarian	BRCA1	00038	Cisplatin/Paclitaxel	2010/08/27	2010/11/19	82
		00038	Carboplatin/Paclitaxel	2011/07/01	2011/12/01	150
		00038	Doxorubicin Hydrochloride Liposome	2012/08/01	2013/01/01	150
Ovarian	BRCA1	00043	Cisplatin/Paclitaxel	2011/01/01	2011/05/31	150
		00043	Carboplatin/Docetaxel/Paclitaxel	2012/07/09	2012/12/31	172
		00043	Carboplatin/Gemcitabine	2013/07/29	2013/12/11	132
Ovarian	BRCA2	00047	Cisplatin/Gemcitabine	2011/07/22	2012/06/18	326
		00047	Gemcitabine	2012/08/10	2013/04/08	238
		00047	Bevacizumab/Cyclophosphamide	2013/05/01	2013/07/29	88
		00047	Etoposide	2013/08/30	2014/03/05	185
Ovarian	non-carrier	00051	Carboplatin/Paclitaxel	2013/01/18	2013/05/28	130
		00051	Doxorubicin/Investigational	2013/10/01	2014/01/25	114
		00051	Gemcitabine	2014/03/11	2014/05/02	51
Ovarian	BRCA2	00056	Carboplatin/Paclitaxel	2011/11/01	2012/03/26	145
		00056	Carboplatin/Doxorubicin	2013/02/22	2013/07/16	144
		00056	Bevacizumab/Cyclophosphamide	2013/12/13	2014/05/06	143
Ovarian	BRCA1	00058	Carboplatin/Paclitaxel	2008/06/01	2008/11/01	150
		00058	Carboplatin/Paclitaxel	2013/02/01	2013/03/01	30
		00058	Paclitaxel	2013/04/01	2013/05/01	30
Ovarian	BRCA2	00065	Carboplatin/Paclitaxel	2012/05/01	2012/09/01	120
		00065	Gemcitabine	2013/07/12	2013/07/22	10
		00065	Carboplatin/Paclitaxel	2013/09/01	2014/01/01	120
