# Supplementary material for: An immune-centric exploration of BRCA1 and BRCA2 germline mutation related breast and ovarian cancers
Source: BMC Cancer. 2020 Mar 12;20:197. doi: 10.1186/s12885-020-6605-1 (PMC7068944; doi:10.1186/s12885-020-6605-1)
Supplement: Supplementary file 2 — Additional file 2: Table S2. Panther analysis of genes overexpressed in non-carriers. All carriers vs. non-car (PPEE 0.05 and 1.5 LogFC). [file 12885_2020_6605_MOESM2_ESM.xlsx]

## Sheet: Sheet1
Panther analysis of genes overexpressed in non-carriers. All carriers vs. non-car (PPEE 0.05 and 1.5 LogFC)
Analysis Type:	PANTHER Overrepresentation Test (Released 20171205)
Annotation Version and Release Date:	GO Ontology database Released 2018-05-21
Analyzed List:	Client Text Box Input (Homo sapiens)
Reference List:	Homo sapiens (all genes in database)
Test Type:	FISHER
GO biological process complete	Homo sapiens - REFLIST (21042)	Client Text Box Input (750)	Client Text Box Input (expected)	Client Text Box Input (over/under)	Client Text Box Input (fold Enrichment)	Client Text Box Input (raw P-value)	Client Text Box Input (FDR)
immune response (GO:0006955)	1825	298	65.05	+	4.58	6.06e-111	4.74e-107
immune system process (GO:0002376)	2664	358	94.95	+	3.77	5.08e-115	7.95e-111
CD4-positive, CD25-positive, alpha-beta regulatory T cell differentiation (GO:0002361)	3	3	0.11	+	28.06	0.000751	0.0158
regulation of type I hypersensitivity (GO:0001810)	3	3	0.11	+	28.06	0.000751	0.0157
T cell selection (GO:0045058)	37	18	1.32	+	13.65	1.64e-13	1.46e-11
regulation of interleukin-10 production (GO:0032653)	45	18	1.6	+	11.22	2.27e-12	1.87e-10
regulation of B cell mediated immunity (GO:0002712)	48	14	1.71	+	8.18	1.82e-08	9.23e-07
interleukin-21-mediated signaling pathway (GO:0038114)	8	5	0.29	+	17.54	4.87e-05	0.00137
T-helper 17 cell differentiation (GO:0072539)	8	5	0.29	+	17.54	4.87e-05	0.00137
T-helper cell lineage commitment (GO:0002295)	9	5	0.32	+	15.59	7.36e-05	0.00198
positive regulation of interleukin-1 beta production (GO:0032731)	35	8	1.25	+	6.41	9.45e-05	0.00251
toll-like receptor 4 signaling pathway (GO:0034142)	17	6	0.61	+	9.9	9.95e-05	0.00263
alpha-beta T cell differentiation (GO:0046632)	50	17	1.78	+	9.54	7.51e-11	5.24e-09
positive regulation of interferon-gamma production (GO:0032729)	65	21	2.32	+	9.06	9.93e-13	8.39e-11
regulation of T cell mediated immunity (GO:0002709)	65	19	2.32	+	8.2	5.1e-11	3.71e-09
regulation of cytokine production involved in immune response (GO:0002718)	65	18	2.32	+	7.77	3.44e-10	2.19e-08
regulation of interleukin-8 production (GO:0032677)	66	11	2.35	+	4.68	6.29e-05	0.00173
positive regulation of tumor necrosis factor production (GO:0032760)	67	15	2.39	+	6.28	1.14e-07	5.04e-06
regulation of leukocyte mediated cytotoxicity (GO:0001910)	74	27	2.64	+	10.24	4.63e-17	5.48e-15
B cell activation (GO:0042113)	142	25	5.06	+	4.94	6.3e-10	3.93e-08
cytokine production (GO:0001816)	144	32	5.13	+	6.23	9.81e-15	9.59e-13
regulation of lymphocyte differentiation (GO:0045619)	159	40	5.67	+	7.06	1.01e-19	1.4e-17
response to interferon-gamma (GO:0034341)	181	32	6.45	+	4.96	2.29e-12	1.87e-10
regulation of leukocyte mediated immunity (GO:0002703)	182	52	6.49	+	8.02	1.75e-27	4.21e-25
immune system development (GO:0002520)	613	92	21.85	+	4.21	9.19e-29	2.4e-26
cell activation involved in immune response (GO:0002263)	613	92	21.85	+	4.21	9.19e-29	2.36e-26
cornification (GO:0070268)	112	16	3.99	+	4.01	8.52e-06	0.000287
regulatory T cell differentiation (GO:0045066)	5	5	0.18	+	28.06	1.04e-05	0.000344
positive regulation of granzyme B production (GO:0071663)	3	3	0.11	+	28.06	0.000751	0.0157
regulation of granzyme B production (GO:0071661)	3	3	0.11	+	28.06	0.000751	0.0157
myeloid dendritic cell activation involved in immune response (GO:0002277)	3	3	0.11	+	28.06	0.000751	0.0157
regulation of natural killer cell cytokine production (GO:0002727)	3	3	0.11	+	28.06	0.000751	0.0157
negative regulation of chronic inflammatory response (GO:0002677)	4	3	0.14	+	21.04	0.00128	0.0248
lymphocyte aggregation (GO:0071593)	4	3	0.14	+	21.04	0.00128	0.0248
immunoglobulin secretion (GO:0048305)	4	3	0.14	+	21.04	0.00128	0.0248
negative regulation of T cell mediated cytotoxicity (GO:0001915)	6	4	0.21	+	18.7	0.000248	0.00588
establishment of T cell polarity (GO:0001768)	6	4	0.21	+	18.7	0.000248	0.00588
T-helper 17 cell lineage commitment (GO:0072540)	6	4	0.21	+	18.7	0.000248	0.00587
cellular response to interleukin-21 (GO:0098757)	8	5	0.29	+	17.54	4.87e-05	0.00137
response to interleukin-21 (GO:0098756)	8	5	0.29	+	17.54	4.87e-05	0.00137
T-helper 17 type immune response (GO:0072538)	8	5	0.29	+	17.54	4.87e-05	0.00136
CD4-positive, alpha-beta T cell lineage commitment (GO:0043373)	10	6	0.36	+	16.83	9.71e-06	0.000323
receptor biosynthetic process (GO:0032800)	5	3	0.18	+	16.83	0.002	0.0361
regulation of eosinophil migration (GO:2000416)	5	3	0.18	+	16.83	0.002	0.036
regulation of osteoclast proliferation (GO:0090289)	5	3	0.18	+	16.83	0.002	0.036
regulation of myeloid dendritic cell activation (GO:0030885)	5	3	0.18	+	16.83	0.002	0.0359
regulation of cellular response to macrophage colony-stimulating factor stimulus (GO:1903972)	5	3	0.18	+	16.83	0.002	0.0359
regulation of response to macrophage colony-stimulating factor (GO:1903969)	5	3	0.18	+	16.83	0.002	0.0359
positive regulation of hypersensitivity (GO:0002885)	5	3	0.18	+	16.83	0.002	0.0358
positive regulation of interleukin-2 biosynthetic process (GO:0045086)	12	7	0.43	+	16.37	1.95e-06	7.27e-05
negative regulation of dendritic cell apoptotic process (GO:2000669)	7	4	0.25	+	16.03	0.000379	0.00867
establishment of lymphocyte polarity (GO:0001767)	7	4	0.25	+	16.03	0.000379	0.00865
positive regulation of B cell receptor signaling pathway (GO:0050861)	7	4	0.25	+	16.03	0.000379	0.00864
regulation of hypersensitivity (GO:0002883)	7	4	0.25	+	16.03	0.000379	0.00863
pri-miRNA transcription by RNA polymerase II (GO:0061614)	9	5	0.32	+	15.59	7.36e-05	0.00198
immunological synapse formation (GO:0001771)	11	6	0.39	+	15.3	1.46e-05	0.000468
negative T cell selection (GO:0043383)	11	6	0.39	+	15.3	1.46e-05	0.000467
positive T cell selection (GO:0043368)	24	13	0.86	+	15.2	1.42e-10	9.48e-09
regulation of interleukin-2 biosynthetic process (GO:0045076)	18	9	0.64	+	14.03	1.73e-07	7.37e-06
alpha-beta T cell lineage commitment (GO:0002363)	12	6	0.43	+	14.03	2.12e-05	0.00065
negative thymic T cell selection (GO:0045060)	10	5	0.36	+	14.03	0.000107	0.0028
positive thymic T cell selection (GO:0045059)	10	5	0.36	+	14.03	0.000107	0.0028
leukocyte aggregation (GO:0070486)	10	5	0.36	+	14.03	0.000107	0.00279
negative regulation of myeloid leukocyte mediated immunity (GO:0002887)	10	5	0.36	+	14.03	0.000107	0.00279
positive regulation of inflammatory response to antigenic stimulus (GO:0002863)	10	5	0.36	+	14.03	0.000107	0.00278
positive regulation of interferon-gamma secretion (GO:1902715)	8	4	0.29	+	14.03	0.000552	0.012
podosome assembly (GO:0071800)	8	4	0.29	+	14.03	0.000552	0.012
positive regulation of CD8-positive, alpha-beta T cell activation (GO:2001187)	8	4	0.29	+	14.03	0.000552	0.012
regulation of interleukin-10 secretion (GO:2001179)	8	4	0.29	+	14.03	0.000552	0.012
positive regulation of T-helper 1 cell differentiation (GO:0045627)	6	3	0.21	+	14.03	0.00292	0.05
negative regulation of dendritic cell differentiation (GO:2001199)	6	3	0.21	+	14.03	0.00292	0.0499
positive regulation of T-helper 2 cell cytokine production (GO:2000553)	6	3	0.21	+	14.03	0.00292	0.0498
negative regulation of interferon-alpha production (GO:0032687)	6	3	0.21	+	14.03	0.00292	0.0498
regulation of T-helper 17 cell lineage commitment (GO:2000328)	6	3	0.21	+	14.03	0.00292	0.0497
negative regulation of B cell receptor signaling pathway (GO:0050859)	6	3	0.21	+	14.03	0.00292	0.0497
negative regulation of mast cell degranulation (GO:0043305)	6	3	0.21	+	14.03	0.00292	0.0496
negative regulation of cytokine secretion involved in immune response (GO:0002740)	6	3	0.21	+	14.03	0.00292	0.0496
positive regulation of antigen receptor-mediated signaling pathway (GO:0050857)	21	10	0.75	+	13.36	5.06e-08	2.37e-06
negative regulation of B cell proliferation (GO:0030889)	17	8	0.61	+	13.2	1.22e-06	4.69e-05
positive regulation of T-helper 1 type immune response (GO:0002827)	17	8	0.61	+	13.2	1.22e-06	4.67e-05
CD4-positive or CD8-positive, alpha-beta T cell lineage commitment (GO:0043369)	13	6	0.46	+	12.95	3.01e-05	0.000886
regulation of B cell receptor signaling pathway (GO:0050855)	22	10	0.78	+	12.75	7.13e-08	3.22e-06
regulation of interferon-gamma secretion (GO:1902713)	11	5	0.39	+	12.75	0.000152	0.00381
leukocyte migration involved in inflammatory response (GO:0002523)	11	5	0.39	+	12.75	0.000152	0.00381
tolerance induction (GO:0002507)	11	5	0.39	+	12.75	0.000152	0.0038
negative regulation of leukocyte degranulation (GO:0043301)	11	5	0.39	+	12.75	0.000152	0.0038
positive regulation of tumor necrosis factor biosynthetic process (GO:0042535)	11	5	0.39	+	12.75	0.000152	0.00379
thymic T cell selection (GO:0045061)	18	8	0.64	+	12.47	1.71e-06	6.41e-05
regulation of chronic inflammatory response (GO:0002676)	9	4	0.32	+	12.47	0.000776	0.016
regulation of neutrophil activation (GO:1902563)	9	4	0.32	+	12.47	0.000776	0.016
negative regulation of interleukin-12 production (GO:0032695)	16	7	0.57	+	12.27	8.42e-06	0.000284
regulation of CD8-positive, alpha-beta T cell activation (GO:2001185)	14	6	0.5	+	12.02	4.17e-05	0.0012
respiratory burst (GO:0045730)	19	8	0.68	+	11.81	2.35e-06	8.62e-05
regulation of T-helper 1 type immune response (GO:0002825)	24	10	0.86	+	11.69	1.36e-07	5.88e-06
negative regulation of interleukin-17 production (GO:0032700)	12	5	0.43	+	11.69	0.000209	0.00504
positive regulation of T cell differentiation in thymus (GO:0033089)	12	5	0.43	+	11.69	0.000209	0.00503
regulation of leukocyte adhesion to vascular endothelial cell (GO:1904994)	12	5	0.43	+	11.69	0.000209	0.00502
cellular defense response (GO:0006968)	58	24	2.07	+	11.61	2.63e-16	2.84e-14
negative regulation of T cell mediated immunity (GO:0002710)	17	7	0.61	+	11.55	1.15e-05	0.00038
positive regulation of interleukin-4 production (GO:0032753)	22	9	0.78	+	11.48	6.59e-07	2.62e-05
T cell differentiation involved in immune response (GO:0002292)	30	12	1.07	+	11.22	1.08e-08	5.72e-07
positive regulation of interleukin-10 production (GO:0032733)	30	12	1.07	+	11.22	1.08e-08	5.7e-07
positive regulation of alpha-beta T cell proliferation (GO:0046641)	20	8	0.71	+	11.22	3.2e-06	0.000114
positive regulation of tolerance induction (GO:0002645)	10	4	0.36	+	11.22	0.00106	0.021
negative regulation of immunoglobulin production (GO:0002638)	10	4	0.36	+	11.22	0.00106	0.021
regulation of T-helper 1 cell differentiation (GO:0045625)	10	4	0.36	+	11.22	0.00106	0.021
regulation of dendritic cell apoptotic process (GO:2000668)	10	4	0.36	+	11.22	0.00106	0.0209
regulation of T-helper 2 cell cytokine production (GO:2000551)	10	4	0.36	+	11.22	0.00106	0.0209
positive regulation of immune response to tumor cell (GO:0002839)	10	4	0.36	+	11.22	0.00106	0.0209
positive regulation of response to tumor cell (GO:0002836)	10	4	0.36	+	11.22	0.00106	0.0208
regulation of interleukin-4 production (GO:0032673)	28	11	1	+	11.02	5.18e-08	2.42e-06
positive regulation of natural killer cell mediated cytotoxicity (GO:0045954)	28	11	1	+	11.02	5.18e-08	2.41e-06
dendritic cell chemotaxis (GO:0002407)	18	7	0.64	+	10.91	1.55e-05	0.000494
negative regulation of B cell activation (GO:0050869)	31	12	1.1	+	10.86	1.46e-08	7.54e-07
alpha-beta T cell differentiation involved in immune response (GO:0002293)	26	10	0.93	+	10.79	2.48e-07	1.03e-05
alpha-beta T cell activation involved in immune response (GO:0002287)	26	10	0.93	+	10.79	2.48e-07	1.03e-05
cellular response to interleukin-15 (GO:0071350)	13	5	0.46	+	10.79	0.000281	0.00663
positive regulation of T cell receptor signaling pathway (GO:0050862)	13	5	0.46	+	10.79	0.000281	0.00662
interleukin-15-mediated signaling pathway (GO:0035723)	13	5	0.46	+	10.79	0.000281	0.00661
regulation of T cell mediated cytotoxicity (GO:0001914)	34	13	1.21	+	10.73	4.09e-09	2.26e-07
dendritic cell migration (GO:0036336)	21	8	0.75	+	10.69	4.28e-06	0.000151
positive regulation of CD4-positive, alpha-beta T cell differentiation (GO:0043372)	29	11	1.03	+	10.64	6.93e-08	3.14e-06
positive regulation of leukocyte mediated cytotoxicity (GO:0001912)	53	20	1.89	+	10.59	3.27e-13	2.88e-11
CD4-positive, alpha-beta T cell differentiation (GO:0043367)	32	12	1.14	+	10.52	1.94e-08	9.69e-07
negative regulation of cytokine production involved in immune response (GO:0002719)	24	9	0.86	+	10.52	1.19e-06	4.59e-05
regulation of tumor necrosis factor biosynthetic process (GO:0042534)	19	7	0.68	+	10.34	2.06e-05	0.000634
positive regulation of natural killer cell mediated immunity (GO:0002717)	30	11	1.07	+	10.29	9.18e-08	4.08e-06
positive regulation of CD4-positive, alpha-beta T cell activation (GO:2000516)	33	12	1.18	+	10.2	2.56e-08	1.26e-06
negative regulation of production of molecular mediator of immune response (GO:0002701)	33	12	1.18	+	10.2	2.56e-08	1.26e-06
myeloid dendritic cell activation (GO:0001773)	22	8	0.78	+	10.2	5.66e-06	0.000196
regulation of inflammatory response to antigenic stimulus (GO:0002861)	22	8	0.78	+	10.2	5.66e-06	0.000196
T cell migration (GO:0072678)	22	8	0.78	+	10.2	5.66e-06	0.000195
regulation of dendritic cell differentiation (GO:2001198)	11	4	0.39	+	10.2	0.0014	0.0268
regulation of phagocytosis, engulfment (GO:0060099)	11	4	0.39	+	10.2	0.0014	0.0268
interleukin-2 production (GO:0032623)	11	4	0.39	+	10.2	0.0014	0.0268
interleukin-35-mediated signaling pathway (GO:0070757)	11	4	0.39	+	10.2	0.0014	0.0267
regulation of humoral immune response mediated by circulating immunoglobulin (GO:0002923)	11	4	0.39	+	10.2	0.0014	0.0267
negative regulation of immunoglobulin mediated immune response (GO:0002890)	11	4	0.39	+	10.2	0.0014	0.0267
negative regulation of B cell mediated immunity (GO:0002713)	11	4	0.39	+	10.2	0.0014	0.0267
CD4-positive, alpha-beta T cell differentiation involved in immune response (GO:0002294)	25	9	0.89	+	10.1	1.56e-06	5.91e-05
T-helper cell differentiation (GO:0042093)	25	9	0.89	+	10.1	1.56e-06	5.89e-05
response to interleukin-15 (GO:0070672)	14	5	0.5	+	10.02	0.000371	0.0085
positive regulation of T cell proliferation (GO:0042102)	99	35	3.53	+	9.92	2.33e-21	3.64e-19
regulation of antigen processing and presentation (GO:0002577)	17	6	0.61	+	9.9	9.95e-05	0.00263
negative regulation of interleukin-10 production (GO:0032693)	17	6	0.61	+	9.9	9.95e-05	0.00262
regulation of interleukin-17 production (GO:0032660)	23	8	0.82	+	9.76	7.41e-06	0.000252
leukocyte cell-cell adhesion (GO:0007159)	49	17	1.75	+	9.73	5.79e-11	4.13e-09
positive regulation of T cell mediated cytotoxicity (GO:0001916)	26	9	0.93	+	9.71	2.04e-06	7.58e-05
positive regulation of T cell migration (GO:2000406)	26	9	0.93	+	9.71	2.04e-06	7.56e-05
positive regulation of cell killing (GO:0031343)	62	21	2.21	+	9.5	4.67e-13	4.04e-11
negative regulation of leukocyte mediated immunity (GO:0002704)	48	16	1.71	+	9.35	3.46e-10	2.19e-08
regulation of CD4-positive, alpha-beta T cell differentiation (GO:0043370)	45	15	1.6	+	9.35	1.23e-09	7.33e-08
regulation of natural killer cell mediated immunity (GO:0002715)	45	15	1.6	+	9.35	1.23e-09	7.31e-08
CD4-positive, alpha-beta T cell activation (GO:0035710)	36	12	1.28	+	9.35	5.65e-08	2.6e-06
negative regulation of interferon-gamma production (GO:0032689)	33	11	1.18	+	9.35	2.03e-07	8.5e-06
positive regulation of interleukin-2 production (GO:0032743)	30	10	1.07	+	9.35	7.3e-07	2.89e-05
positive regulation of acute inflammatory response (GO:0002675)	27	9	0.96	+	9.35	2.64e-06	9.59e-05
positive regulation of T-helper cell differentiation (GO:0045624)	21	7	0.75	+	9.35	3.5e-05	0.00102
T cell lineage commitment (GO:0002360)	18	6	0.64	+	9.35	0.000129	0.0033
microglial cell activation (GO:0001774)	18	6	0.64	+	9.35	0.000129	0.00329
lymph node development (GO:0048535)	18	6	0.64	+	9.35	0.000129	0.00329
leukocyte adhesion to vascular endothelial cell (GO:0061756)	18	6	0.64	+	9.35	0.000129	0.00328
T-helper 1 type immune response (GO:0042088)	18	6	0.64	+	9.35	0.000129	0.00328
production of molecular mediator involved in inflammatory response (GO:0002532)	15	5	0.53	+	9.35	0.00048	0.0106
positive regulation of interleukin-8 secretion (GO:2000484)	15	5	0.53	+	9.35	0.00048	0.0106
negative regulation of growth of symbiont in host (GO:0044130)	15	5	0.53	+	9.35	0.00048	0.0106
negative regulation of bone remodeling (GO:0046851)	15	5	0.53	+	9.35	0.00048	0.0106
positive regulation of type 2 immune response (GO:0002830)	15	5	0.53	+	9.35	0.00048	0.0106
positive regulation of regulatory T cell differentiation (GO:0045591)	12	4	0.43	+	9.35	0.00182	0.0334
detection of molecule of bacterial origin (GO:0032490)	12	4	0.43	+	9.35	0.00182	0.0334
regulation of isotype switching to IgG isotypes (GO:0048302)	12	4	0.43	+	9.35	0.00182	0.0333
regulation of membrane invagination (GO:1905153)	12	4	0.43	+	9.35	0.00182	0.0333
T cell chemotaxis (GO:0010818)	12	4	0.43	+	9.35	0.00182	0.0332
regulation of acute inflammatory response to antigenic stimulus (GO:0002864)	12	4	0.43	+	9.35	0.00182	0.0332
positive regulation of alpha-beta T cell activation (GO:0046635)	60	20	2.14	+	9.35	2.15e-12	1.78e-10
regulation of interferon-gamma production (GO:0032649)	97	32	3.46	+	9.26	6.57e-19	8.94e-17
regulation of natural killer cell mediated cytotoxicity (GO:0042269)	43	14	1.53	+	9.13	5.66e-09	3.06e-07
regulation of alpha-beta T cell activation (GO:0046634)	86	28	3.07	+	9.13	1.37e-16	1.53e-14
regulation of T-helper cell differentiation (GO:0045622)	34	11	1.21	+	9.08	2.6e-07	1.08e-05
regulation of cell killing (GO:0031341)	87	28	3.1	+	9.03	1.75e-16	1.94e-14
regulation of antigen receptor-mediated signaling pathway (GO:0050854)	56	18	2	+	9.02	4.48e-11	3.29e-09
detection of biotic stimulus (GO:0009595)	25	8	0.89	+	8.98	1.23e-05	0.000403
regulation of alpha-beta T cell proliferation (GO:0046640)	25	8	0.89	+	8.98	1.23e-05	0.000402
lipopolysaccharide-mediated signaling pathway (GO:0031663)	32	10	1.14	+	8.77	1.19e-06	4.6e-05
interferon-gamma production (GO:0032609)	16	5	0.57	+	8.77	0.000613	0.0131
negative regulation of growth of symbiont involved in interaction with host (GO:0044146)	16	5	0.57	+	8.77	0.000613	0.0131
regulation of growth of symbiont in host (GO:0044126)	16	5	0.57	+	8.77	0.000613	0.0131
regulation of regulatory T cell differentiation (GO:0045589)	26	8	0.93	+	8.63	1.56e-05	0.000493
regulation of B cell differentiation (GO:0045577)	26	8	0.93	+	8.63	1.56e-05	0.000492
positive regulation of interleukin-1 beta secretion (GO:0050718)	26	8	0.93	+	8.63	1.56e-05	0.000491
negative regulation of bone resorption (GO:0045779)	13	4	0.46	+	8.63	0.00232	0.0409
positive regulation of B cell differentiation (GO:0045579)	13	4	0.46	+	8.63	0.00232	0.0408
complement receptor mediated signaling pathway (GO:0002430)	13	4	0.46	+	8.63	0.00232	0.0408
positive regulation of interleukin-17 production (GO:0032740)	13	4	0.46	+	8.63	0.00232	0.0407
susceptibility to natural killer cell mediated cytotoxicity (GO:0042271)	13	4	0.46	+	8.63	0.00232	0.0407
regulation of immune response to tumor cell (GO:0002837)	13	4	0.46	+	8.63	0.00232	0.0406
regulation of response to tumor cell (GO:0002834)	13	4	0.46	+	8.63	0.00232	0.0406
regulation of B cell proliferation (GO:0030888)	62	19	2.21	+	8.6	2.57e-11	1.95e-09
alpha-beta T cell activation (GO:0046631)	59	18	2.1	+	8.56	9.14e-11	6.3e-09
positive regulation of macrophage activation (GO:0043032)	23	7	0.82	+	8.54	5.67e-05	0.00156
regulation of CD4-positive, alpha-beta T cell activation (GO:2000514)	53	16	1.89	+	8.47	1.15e-09	6.88e-08
positive regulation of adaptive immune response based on somatic recombination of immune receptors built from immunoglobulin superfamily domains (GO:0002824)	93	28	3.31	+	8.45	7.26e-16	7.68e-14
regulation of defense response to virus by virus (GO:0050690)	30	9	1.07	+	8.42	5.41e-06	0.000189
regulation of type 2 immune response (GO:0002828)	30	9	1.07	+	8.42	5.41e-06	0.000188
regulation of alpha-beta T cell differentiation (GO:0046637)	60	18	2.14	+	8.42	1.15e-10	7.76e-09
positive regulation of leukocyte cell-cell adhesion (GO:1903039)	210	63	7.49	+	8.42	4e-34	1.49e-31
positive regulation of adaptive immune response (GO:0002821)	97	29	3.46	+	8.39	2.57e-16	2.81e-14
positive regulation of lymphocyte mediated immunity (GO:0002708)	97	29	3.46	+	8.39	2.57e-16	2.79e-14
positive regulation of lymphocyte proliferation (GO:0050671)	138	41	4.92	+	8.34	1.91e-22	3.33e-20
regulation of myeloid leukocyte mediated immunity (GO:0002886)	44	13	1.57	+	8.29	5.18e-08	2.41e-06
positive regulation of T cell mediated immunity (GO:0002711)	44	13	1.57	+	8.29	5.18e-08	2.4e-06
positive regulation of mononuclear cell proliferation (GO:0032946)	139	41	4.95	+	8.28	2.4e-22	4.08e-20
negative regulation of leukocyte proliferation (GO:0070664)	78	23	2.78	+	8.27	4.07e-13	3.53e-11
regulation of T cell migration (GO:2000404)	34	10	1.21	+	8.25	1.89e-06	7.04e-05
negative regulation of leukocyte mediated cytotoxicity (GO:0001911)	17	5	0.61	+	8.25	0.00077	0.016
regulation of T-helper 17 cell differentiation (GO:2000319)	17	5	0.61	+	8.25	0.00077	0.016
leukocyte tethering or rolling (GO:0050901)	17	5	0.61	+	8.25	0.00077	0.016
modulation of growth of symbiont involved in interaction with host (GO:0044144)	17	5	0.61	+	8.25	0.00077	0.0159
T cell costimulation (GO:0031295)	51	15	1.82	+	8.25	5.14e-09	2.81e-07
positive regulation of T cell activation (GO:0050870)	201	59	7.16	+	8.24	1.39e-31	4.84e-29
regulation of lymphocyte mediated immunity (GO:0002706)	140	41	4.99	+	8.22	3e-22	5.05e-20
negative regulation of adaptive immune response (GO:0002820)	41	12	1.46	+	8.21	1.85e-07	7.8e-06
regulation of immunoglobulin mediated immune response (GO:0002889)	48	14	1.71	+	8.18	1.82e-08	9.26e-07
purinergic nucleotide receptor signaling pathway (GO:0035590)	24	7	0.86	+	8.18	7.1e-05	0.00192
positive regulation of neutrophil chemotaxis (GO:0090023)	31	9	1.1	+	8.15	6.77e-06	0.000232
dendritic cell differentiation (GO:0097028)	31	9	1.1	+	8.15	6.77e-06	0.000232
negative regulation of adaptive immune response based on somatic recombination of immune receptors built from immunoglobulin superfamily domains (GO:0002823)	38	11	1.35	+	8.12	6.58e-07	2.63e-05
negative regulation of lymphocyte mediated immunity (GO:0002707)	38	11	1.35	+	8.12	6.58e-07	2.63e-05
positive regulation of alpha-beta T cell differentiation (GO:0046638)	45	13	1.6	+	8.11	6.47e-08	2.95e-06
positive regulation of leukocyte proliferation (GO:0070665)	142	41	5.06	+	8.1	4.68e-22	7.71e-20
regulation of interleukin-12 production (GO:0032655)	52	15	1.85	+	8.09	6.41e-09	3.44e-07
lymphocyte costimulation (GO:0031294)	52	15	1.85	+	8.09	6.41e-09	3.43e-07
T cell activation involved in immune response (GO:0002286)	59	17	2.1	+	8.08	6.37e-10	3.96e-08
regulation of natural killer cell differentiation (GO:0032823)	14	4	0.5	+	8.02	0.0029	0.0498
interleukin-1 beta production (GO:0032611)	14	4	0.5	+	8.02	0.0029	0.0498
negative regulation of humoral immune response (GO:0002921)	14	4	0.5	+	8.02	0.0029	0.0497
negative regulation of type 2 immune response (GO:0002829)	14	4	0.5	+	8.02	0.0029	0.0497
negative regulation of mononuclear cell proliferation (GO:0032945)	74	21	2.64	+	7.96	7.89e-12	6.17e-10
negative regulation of lymphocyte proliferation (GO:0050672)	74	21	2.64	+	7.96	7.89e-12	6.14e-10
regulation of interleukin-2 production (GO:0032663)	53	15	1.89	+	7.94	7.96e-09	4.25e-07
T cell differentiation (GO:0030217)	131	37	4.67	+	7.92	9.33e-20	1.33e-17
regulation of T cell proliferation (GO:0042129)	156	44	5.56	+	7.91	3.07e-23	5.71e-21
positive regulation of lymphocyte migration (GO:2000403)	32	9	1.14	+	7.89	8.41e-06	0.000285
regulation of adaptive immune response based on somatic recombination of immune receptors built from immunoglobulin superfamily domains (GO:0002822)	139	39	4.95	+	7.87	1.14e-20	1.74e-18
regulation of adaptive immune response (GO:0002819)	150	42	5.35	+	7.86	3.89e-22	6.47e-20
lymphocyte migration (GO:0072676)	61	17	2.17	+	7.82	9.81e-10	5.95e-08
positive regulation of myoblast fusion (GO:1901741)	18	5	0.64	+	7.79	0.000957	0.0193
positive regulation of monocyte chemotaxis (GO:0090026)	18	5	0.64	+	7.79	0.000957	0.0192
myeloid dendritic cell differentiation (GO:0043011)	18	5	0.64	+	7.79	0.000957	0.0192
regulation of leukocyte proliferation (GO:0070663)	217	60	7.73	+	7.76	6.55e-31	2.05e-28
regulation of lymphocyte proliferation (GO:0050670)	210	58	7.49	+	7.75	6.89e-30	2.03e-27
positive regulation of interleukin-1 secretion (GO:0050716)	29	8	1.03	+	7.74	3.02e-05	0.000888
regulation of mononuclear cell proliferation (GO:0032944)	211	58	7.52	+	7.71	8.51e-30	2.42e-27
positive regulation of leukocyte mediated immunity (GO:0002705)	117	32	4.17	+	7.67	6.36e-17	7.48e-15
mononuclear cell migration (GO:0071674)	44	12	1.57	+	7.65	3.51e-07	1.44e-05
positive regulation of granulocyte chemotaxis (GO:0071624)	33	9	1.18	+	7.65	1.04e-05	0.000344
positive regulation of mononuclear cell migration (GO:0071677)	22	6	0.78	+	7.65	0.000321	0.00744
detection of external biotic stimulus (GO:0098581)	22	6	0.78	+	7.65	0.000321	0.00743
positive regulation of cytokine biosynthetic process (GO:0042108)	59	16	2.1	+	7.61	4.25e-09	2.34e-07
peptidyl-tyrosine autophosphorylation (GO:0038083)	48	13	1.71	+	7.6	1.22e-07	5.33e-06
negative regulation of interleukin-6 production (GO:0032715)	37	10	1.32	+	7.58	3.59e-06	0.000128
regulation of T cell differentiation (GO:0045580)	131	35	4.67	+	7.5	4.09e-18	5.33e-16
chemokine-mediated signaling pathway (GO:0070098)	75	20	2.67	+	7.48	6.39e-11	4.5e-09
regulation of lymphocyte migration (GO:2000401)	49	13	1.75	+	7.44	1.5e-07	6.45e-06
regulation of leukocyte cell-cell adhesion (GO:1903037)	284	75	10.12	+	7.41	2.55e-37	1.11e-34
regulation of T-helper 17 type immune response (GO:2000316)	19	5	0.68	+	7.38	0.00117	0.023
positive regulation of T cell differentiation (GO:0045582)	80	21	2.85	+	7.36	2.74e-11	2.06e-09
monocyte chemotaxis (GO:0002548)	42	11	1.5	+	7.35	1.52e-06	5.77e-05
regulation of leukocyte degranulation (GO:0043300)	42	11	1.5	+	7.35	1.52e-06	5.75e-05
positive regulation of cell-cell adhesion (GO:0022409)	245	64	8.73	+	7.33	1.05e-31	3.72e-29
regulation of monocyte chemotaxis (GO:0090025)	23	6	0.82	+	7.32	0.000393	0.00892
positive regulation of lymphocyte differentiation (GO:0045621)	92	24	3.28	+	7.32	1.18e-12	9.77e-11
positive regulation of immune effector process (GO:0002699)	192	50	6.84	+	7.31	6.26e-25	1.34e-22
negative regulation of leukocyte apoptotic process (GO:2000107)	50	13	1.78	+	7.29	1.83e-07	7.77e-06
cellular extravasation (GO:0045123)	31	8	1.1	+	7.24	4.53e-05	0.00129
regulation of T cell activation (GO:0050863)	307	79	10.94	+	7.22	1.31e-38	6.22e-36
positive regulation of neutrophil migration (GO:1902624)	35	9	1.25	+	7.21	1.55e-05	0.000496
negative regulation of alpha-beta T cell activation (GO:0046636)	35	9	1.25	+	7.21	1.55e-05	0.000495
B cell receptor signaling pathway (GO:0050853)	129	33	4.6	+	7.18	1.11e-16	1.26e-14
lymphocyte chemotaxis (GO:0048247)	47	12	1.68	+	7.16	6.41e-07	2.58e-05
leukocyte chemotaxis (GO:0030595)	138	35	4.92	+	7.12	1.63e-17	1.97e-15
lymphocyte activation (GO:0046649)	360	91	12.83	+	7.09	6.48e-44	4.41e-41
positive regulation of leukocyte activation (GO:0002696)	392	99	13.97	+	7.09	9e-48	8.8e-45
Fc-gamma receptor signaling pathway (GO:0038094)	139	35	4.95	+	7.06	1.98e-17	2.36e-15
regulation of neutrophil chemotaxis (GO:0090022)	36	9	1.28	+	7.01	1.88e-05	0.000584
positive regulation of cytokine production involved in immune response (GO:0002720)	36	9	1.28	+	7.01	1.88e-05	0.000583
negative regulation of leukocyte migration (GO:0002686)	36	9	1.28	+	7.01	1.88e-05	0.000582
positive regulation of interleukin-12 production (GO:0032735)	32	8	1.14	+	7.01	5.49e-05	0.00152
positive regulation of phosphatidylinositol 3-kinase activity (GO:0043552)	32	8	1.14	+	7.01	5.49e-05	0.00152
regulation of interleukin-8 secretion (GO:2000482)	24	6	0.86	+	7.01	0.000477	0.0106
negative regulation of antigen receptor-mediated signaling pathway (GO:0050858)	24	6	0.86	+	7.01	0.000477	0.0106
negative regulation of tissue remodeling (GO:0034104)	20	5	0.71	+	7.01	0.00143	0.0271
negative regulation of CD4-positive, alpha-beta T cell differentiation (GO:0043371)	20	5	0.71	+	7.01	0.00143	0.027
Fc receptor mediated stimulatory signaling pathway (GO:0002431)	136	34	4.85	+	7.01	6.88e-17	7.97e-15
Fc receptor signaling pathway (GO:0038093)	188	47	6.7	+	7.01	7.24e-23	1.29e-20
positive regulation of cell activation (GO:0050867)	402	100	14.33	+	6.98	9.38e-48	8.63e-45
Fc-epsilon receptor signaling pathway (GO:0038095)	121	30	4.31	+	6.96	5.62e-15	5.63e-13
T cell activation (GO:0042110)	222	55	7.91	+	6.95	2.07e-26	4.63e-24
neutrophil chemotaxis (GO:0030593)	81	20	2.89	+	6.93	2.06e-10	1.36e-08
regulation of acute inflammatory response (GO:0002673)	154	38	5.49	+	6.92	1.47e-18	1.93e-16
regulation of immunoglobulin production (GO:0002637)	57	14	2.03	+	6.89	1.13e-07	5e-06
positive regulation of lymphocyte activation (GO:0051251)	355	87	12.65	+	6.88	4.38e-41	2.36e-38
regulation of T cell receptor signaling pathway (GO:0050856)	37	9	1.32	+	6.82	2.27e-05	0.000685
regulation of interleukin-1 beta secretion (GO:0050706)	37	9	1.32	+	6.82	2.27e-05	0.000684
macrophage activation (GO:0042116)	37	9	1.32	+	6.82	2.27e-05	0.000682
B cell proliferation (GO:0042100)	37	9	1.32	+	6.82	2.27e-05	0.000681
inflammatory response to antigenic stimulus (GO:0002437)	33	8	1.18	+	6.8	6.62e-05	0.00181
positive regulation of immunoglobulin mediated immune response (GO:0002891)	33	8	1.18	+	6.8	6.62e-05	0.0018
positive regulation of B cell mediated immunity (GO:0002714)	33	8	1.18	+	6.8	6.62e-05	0.0018
heterotypic cell-cell adhesion (GO:0034113)	29	7	1.03	+	6.77	0.000194	0.00475
regulation of mast cell activation involved in immune response (GO:0033006)	29	7	1.03	+	6.77	0.000194	0.00474
regulation of mast cell degranulation (GO:0043304)	29	7	1.03	+	6.77	0.000194	0.00474
cytolysis (GO:0019835)	29	7	1.03	+	6.77	0.000194	0.00473
regulation of leukocyte apoptotic process (GO:2000106)	87	21	3.1	+	6.77	1.04e-10	7.05e-09
regulation of B cell activation (GO:0050864)	203	49	7.24	+	6.77	3.18e-23	5.86e-21
negative regulation of CD4-positive, alpha-beta T cell activation (GO:2000515)	25	6	0.89	+	6.73	0.000574	0.0124
glial cell activation (GO:0061900)	25	6	0.89	+	6.73	0.000574	0.0124
regulation of T cell cytokine production (GO:0002724)	25	6	0.89	+	6.73	0.000574	0.0124
lymphocyte activation involved in immune response (GO:0002285)	100	24	3.56	+	6.73	5.36e-12	4.23e-10
granulocyte chemotaxis (GO:0071621)	88	21	3.14	+	6.7	1.25e-10	8.38e-09
immune response-regulating cell surface receptor signaling pathway involved in phagocytosis (GO:0002433)	134	32	4.78	+	6.7	1.72e-15	1.78e-13
Fc-gamma receptor signaling pathway involved in phagocytosis (GO:0038096)	134	32	4.78	+	6.7	1.72e-15	1.77e-13
positive regulation of B cell proliferation (GO:0030890)	42	10	1.5	+	6.68	9.38e-06	0.000313
negative regulation of interleukin-2 production (GO:0032703)	21	5	0.75	+	6.68	0.00172	0.0319
regulation of myoblast fusion (GO:1901739)	21	5	0.75	+	6.68	0.00172	0.0318
necroptotic process (GO:0070266)	21	5	0.75	+	6.68	0.00172	0.0318
negative regulation of cell killing (GO:0031342)	21	5	0.75	+	6.68	0.00172	0.0317
antigen receptor-mediated signaling pathway (GO:0050851)	241	57	8.59	+	6.64	1.85e-26	4.19e-24
lymphocyte differentiation (GO:0030098)	226	53	8.06	+	6.58	1.59e-24	3.23e-22
T cell receptor signaling pathway (GO:0050852)	124	29	4.42	+	6.56	5.77e-14	5.27e-12
purinergic receptor signaling pathway (GO:0035587)	30	7	1.07	+	6.55	0.000232	0.00553
negative regulation of T cell proliferation (GO:0042130)	60	14	2.14	+	6.55	1.95e-07	8.22e-06
regulation of production of molecular mediator of immune response (GO:0002700)	116	27	4.13	+	6.53	4.7e-13	4.04e-11
leukocyte proliferation (GO:0070661)	82	19	2.92	+	6.5	1.45e-09	8.51e-08
regulation of mast cell activation (GO:0033003)	39	9	1.39	+	6.47	3.25e-05	0.000953
regulation of T cell differentiation in thymus (GO:0033081)	26	6	0.93	+	6.47	0.000686	0.0146
natural killer cell mediated cytotoxicity (GO:0042267)	26	6	0.93	+	6.47	0.000686	0.0145
regulation of lymphocyte activation (GO:0051249)	494	113	17.61	+	6.42	6.65e-51	7.42e-48
positive regulation of lipid kinase activity (GO:0090218)	35	8	1.25	+	6.41	9.45e-05	0.00251
positive regulation of tumor necrosis factor superfamily cytokine production (GO:1903557)	70	16	2.5	+	6.41	3.38e-08	1.63e-06
T cell differentiation in thymus (GO:0033077)	44	10	1.57	+	6.38	1.33e-05	0.000431
mast cell activation (GO:0045576)	22	5	0.78	+	6.38	0.00205	0.0366
mature B cell differentiation (GO:0002335)	22	5	0.78	+	6.38	0.00205	0.0365
negative regulation of T cell apoptotic process (GO:0070233)	22	5	0.78	+	6.38	0.00205	0.0365
positive regulation of myeloid leukocyte mediated immunity (GO:0002888)	22	5	0.78	+	6.38	0.00205	0.0365
negative regulation of regulated secretory pathway (GO:1903306)	22	5	0.78	+	6.38	0.00205	0.0364
mononuclear cell proliferation (GO:0032943)	75	17	2.67	+	6.36	1.41e-08	7.3e-07
regulation of leukocyte activation (GO:0002694)	561	127	20	+	6.35	5.91e-57	1.03e-53
immune response-regulating cell surface receptor signaling pathway (GO:0002768)	425	96	15.15	+	6.34	9.58e-43	5.35e-40
regulation of macrophage activation (GO:0043030)	40	9	1.43	+	6.31	3.86e-05	0.00111
negative regulation of tumor necrosis factor superfamily cytokine production (GO:1903556)	49	11	1.75	+	6.3	5.49e-06	0.00019
regulation of cytokine biosynthetic process (GO:0042035)	98	22	3.49	+	6.3	1.25e-10	8.35e-09
negative regulation of lymphocyte activation (GO:0051250)	138	31	4.92	+	6.3	2e-14	1.88e-12
immune response-activating cell surface receptor signaling pathway (GO:0002429)	393	88	14.01	+	6.28	6.41e-39	3.13e-36
cytokine secretion (GO:0050663)	45	10	1.6	+	6.23	1.58e-05	0.000498
positive regulation of defense response to virus by host (GO:0002230)	27	6	0.96	+	6.23	0.000815	0.0167
neutrophil migration (GO:1990266)	90	20	3.21	+	6.23	1.01e-09	6.1e-08
negative regulation of leukocyte cell-cell adhesion (GO:1903038)	113	25	4.03	+	6.21	8.99e-12	6.96e-10
regulation of complement activation (GO:0030449)	113	25	4.03	+	6.21	8.99e-12	6.92e-10
regulation of tumor necrosis factor superfamily cytokine production (GO:1903555)	118	26	4.21	+	6.18	3.73e-12	2.96e-10
regulation of immune effector process (GO:0002697)	427	94	15.22	+	6.18	4.77e-41	2.49e-38
positive regulation of leukocyte differentiation (GO:1902107)	141	31	5.03	+	6.17	3.3e-14	3.04e-12
regulation of neutrophil migration (GO:1902622)	41	9	1.46	+	6.16	4.56e-05	0.0013
lymphocyte proliferation (GO:0046651)	73	16	2.6	+	6.15	5.6e-08	2.58e-06
regulation of protein activation cascade (GO:2000257)	114	25	4.06	+	6.15	1.06e-11	8.05e-10
positive regulation of B cell activation (GO:0050871)	165	36	5.88	+	6.12	3.4e-16	3.64e-14
leukocyte migration (GO:0050900)	367	80	13.08	+	6.12	1.08e-34	4.14e-32
regulation of phosphatidylinositol 3-kinase activity (GO:0043551)	46	10	1.64	+	6.1	1.86e-05	0.00058
monoamine transport (GO:0015844)	23	5	0.82	+	6.1	0.00242	0.0423
negative regulation of T cell activation (GO:0050868)	106	23	3.78	+	6.09	8.54e-11	5.94e-09
negative regulation of toll-like receptor signaling pathway (GO:0034122)	37	8	1.32	+	6.07	0.000132	0.00335
adaptive immune response based on somatic recombination of immune receptors built from immunoglobulin superfamily domains (GO:0002460)	264	57	9.41	+	6.06	9.48e-25	1.98e-22
regulation of cell activation (GO:0050865)	597	129	21.28	+	6.06	7.07e-56	1.01e-52
myeloid leukocyte migration (GO:0097529)	121	26	4.31	+	6.03	6.1e-12	4.79e-10
regulation of interleukin-1 secretion (GO:0050704)	42	9	1.5	+	6.01	5.37e-05	0.00149
natural killer cell mediated immunity (GO:0002228)	28	6	1	+	6.01	0.000961	0.0193
granulocyte migration (GO:0097530)	98	21	3.49	+	6.01	6.86e-10	4.23e-08
regulation of humoral immune response (GO:0002920)	131	28	4.67	+	6	1.05e-12	8.81e-11
negative regulation of leukocyte activation (GO:0002695)	159	34	5.67	+	6	3.82e-15	3.87e-13
regulation of phagocytosis (GO:0050764)	75	16	2.67	+	5.99	7.75e-08	3.48e-06
positive regulation of leukocyte chemotaxis (GO:0002690)	89	19	3.17	+	5.99	4.69e-09	2.57e-07
regulation of toll-like receptor signaling pathway (GO:0034121)	61	13	2.17	+	5.98	1.29e-06	4.94e-05
negative regulation of tumor necrosis factor production (GO:0032720)	47	10	1.68	+	5.97	2.19e-05	0.00067
phagocytosis, engulfment (GO:0006911)	127	27	4.53	+	5.96	2.97e-12	2.39e-10
MyD88-dependent toll-like receptor signaling pathway (GO:0002755)	33	7	1.18	+	5.95	0.000385	0.00875
negative regulation of immune response (GO:0050777)	137	29	4.88	+	5.94	5.09e-13	4.35e-11
regulation of cell-cell adhesion (GO:0022407)	373	79	13.29	+	5.94	1.63e-33	5.94e-31
interferon-gamma-mediated signaling pathway (GO:0060333)	71	15	2.53	+	5.93	2.2e-07	9.2e-06
positive regulation of production of molecular mediator of immune response (GO:0002702)	76	16	2.71	+	5.91	9.09e-08	4.05e-06
regulation of tumor necrosis factor production (GO:0032680)	114	24	4.06	+	5.91	5.73e-11	4.13e-09
adaptive immune response (GO:0002250)	522	110	18.61	+	5.91	1.58e-46	1.3e-43
immune response-activating signal transduction (GO:0002757)	490	103	17.47	+	5.9	1.95e-43	1.22e-40
immune response-regulating signaling pathway (GO:0002764)	523	110	18.64	+	5.9	1.86e-46	1.45e-43
regulation of granulocyte chemotaxis (GO:0071622)	48	10	1.71	+	5.84	2.57e-05	0.000768
positive regulation of syncytium formation by plasma membrane fusion (GO:0060143)	24	5	0.86	+	5.84	0.00285	0.0492
B cell homeostasis (GO:0001782)	24	5	0.86	+	5.84	0.00285	0.0492
negative regulation of alpha-beta T cell differentiation (GO:0046639)	24	5	0.86	+	5.84	0.00285	0.0491
regulation of cellular extravasation (GO:0002691)	24	5	0.86	+	5.84	0.00285	0.049
leukocyte differentiation (GO:0002521)	314	65	11.19	+	5.81	3.37e-27	7.98e-25
regulation of interferon-alpha production (GO:0032647)	29	6	1.03	+	5.8	0.00113	0.0221
negative regulation of cytokine biosynthetic process (GO:0042036)	29	6	1.03	+	5.8	0.00113	0.0221
T cell homeostasis (GO:0043029)	34	7	1.21	+	5.78	0.00045	0.0101
leukocyte homeostasis (GO:0001776)	68	14	2.42	+	5.78	7.29e-07	2.89e-05
positive regulation of immunoglobulin production (GO:0002639)	39	8	1.39	+	5.76	0.000182	0.00449
regulation of mononuclear cell migration (GO:0071675)	39	8	1.39	+	5.76	0.000182	0.00448
positive regulation of cytokine secretion (GO:0050715)	117	24	4.17	+	5.76	9.14e-11	6.27e-09
regulation of leukocyte differentiation (GO:1902105)	263	54	9.37	+	5.76	1.3e-22	2.28e-20
cell chemotaxis (GO:0060326)	205	42	7.31	+	5.75	8.09e-18	1.01e-15
natural killer cell activation (GO:0030101)	59	12	2.1	+	5.71	5.02e-06	0.000176
positive regulation of inflammatory response (GO:0050729)	123	25	4.38	+	5.7	4.41e-11	3.25e-09
negative regulation of immune effector process (GO:0002698)	114	23	4.06	+	5.66	2.99e-10	1.93e-08
positive regulation of leukocyte migration (GO:0002687)	124	25	4.42	+	5.66	5.13e-11	3.71e-09
cellular response to lipopolysaccharide (GO:0071222)	174	35	6.2	+	5.64	7.44e-15	7.41e-13
regulation of bone resorption (GO:0045124)	40	8	1.43	+	5.61	0.000211	0.00508
osteoclast differentiation (GO:0030316)	40	8	1.43	+	5.61	0.000211	0.00507
leukocyte mediated cytotoxicity (GO:0001909)	35	7	1.25	+	5.61	0.000525	0.0115
response to fluid shear stress (GO:0034405)	35	7	1.25	+	5.61	0.000525	0.0115
regulation of natural killer cell activation (GO:0032814)	30	6	1.07	+	5.61	0.00131	0.0253
regulation of isotype switching (GO:0045191)	30	6	1.07	+	5.61	0.00131	0.0252
positive regulation of leukocyte apoptotic process (GO:2000108)	30	6	1.07	+	5.61	0.00131	0.0252
plasma membrane invagination (GO:0099024)	135	27	4.81	+	5.61	1.02e-11	7.82e-10
B cell mediated immunity (GO:0019724)	200	40	7.13	+	5.61	1.02e-16	1.18e-14
regulation of leukocyte migration (GO:0002685)	177	35	6.31	+	5.55	1.16e-14	1.13e-12
cellular response to molecule of bacterial origin (GO:0071219)	182	36	6.49	+	5.55	4.79e-15	4.84e-13
complement activation, classical pathway (GO:0006958)	162	32	5.77	+	5.54	1.65e-13	1.46e-11
humoral immune response mediated by circulating immunoglobulin (GO:0002455)	167	33	5.95	+	5.54	6.83e-14	6.21e-12
positive regulation of immune response (GO:0050778)	759	150	27.05	+	5.54	6.18e-61	1.38e-57
lymphocyte mediated immunity (GO:0002449)	254	50	9.05	+	5.52	2.47e-20	3.71e-18
activation of immune response (GO:0002253)	554	109	19.75	+	5.52	1.26e-43	8.18e-41
regulation of leukocyte chemotaxis (GO:0002688)	112	22	3.99	+	5.51	1.13e-09	6.76e-08
immunoglobulin mediated immune response (GO:0016064)	199	39	7.09	+	5.5	4.49e-16	4.78e-14
complement activation (GO:0006956)	179	35	6.38	+	5.49	1.56e-14	1.5e-12
negative regulation of cell activation (GO:0050866)	179	35	6.38	+	5.49	1.56e-14	1.5e-12
inflammatory response (GO:0006954)	479	93	17.07	+	5.45	9.18e-37	3.88e-34
positive regulation of immune system process (GO:0002684)	1048	203	37.35	+	5.43	5.52e-83	2.16e-79
regulation of immune response (GO:0050776)	1032	199	36.78	+	5.41	6.86e-81	2.14e-77
lymphocyte homeostasis (GO:0002260)	52	10	1.85	+	5.4	4.68e-05	0.00132
positive regulation of phagocytosis (GO:0050766)	52	10	1.85	+	5.4	4.68e-05	0.00132
positive regulation of cytokine production (GO:0001819)	396	76	14.11	+	5.38	8.29e-30	2.4e-27
positive regulation of interleukin-1 production (GO:0032732)	42	8	1.5	+	5.34	0.000283	0.00665
membrane invagination (GO:0010324)	142	27	5.06	+	5.33	2.81e-11	2.11e-09
regulation of interleukin-1 beta production (GO:0032651)	58	11	2.07	+	5.32	2.2e-05	0.000671
regulation of lymphocyte apoptotic process (GO:0070228)	58	11	2.07	+	5.32	2.2e-05	0.000669
superoxide metabolic process (GO:0006801)	37	7	1.32	+	5.31	0.000702	0.0149
regulation of bone remodeling (GO:0046850)	48	9	1.71	+	5.26	0.000132	0.00336
response to ATP (GO:0033198)	32	6	1.14	+	5.26	0.00176	0.0324
regulation of vascular endothelial growth factor production (GO:0010574)	32	6	1.14	+	5.26	0.00176	0.0324
T cell proliferation (GO:0042098)	32	6	1.14	+	5.26	0.00176	0.0323
phagocytosis (GO:0006909)	321	60	11.44	+	5.24	3.49e-23	6.35e-21
regulation of lipid kinase activity (GO:0043550)	54	10	1.92	+	5.2	6.19e-05	0.0017
regulation of cytokine secretion (GO:0050707)	173	32	6.17	+	5.19	7.88e-13	6.69e-11
defense response to fungus (GO:0050832)	38	7	1.35	+	5.17	0.000807	0.0166
regulation of T cell apoptotic process (GO:0070232)	38	7	1.35	+	5.17	0.000807	0.0166
positive regulation of hemopoiesis (GO:1903708)	179	33	6.38	+	5.17	3.74e-13	3.27e-11
protein activation cascade (GO:0072376)	203	37	7.24	+	5.11	1.88e-14	1.79e-12
cellular response to biotic stimulus (GO:0071216)	203	37	7.24	+	5.11	1.88e-14	1.78e-12
positive regulation of myotube differentiation (GO:0010831)	33	6	1.18	+	5.1	0.00202	0.0361
response to prostaglandin (GO:0034694)	33	6	1.18	+	5.1	0.00202	0.0361
positive regulation of cell adhesion (GO:0045785)	388	70	13.83	+	5.06	4.19e-26	9.09e-24
leukocyte activation (GO:0045321)	889	160	31.69	+	5.05	2.83e-60	5.53e-57
T cell mediated immunity (GO:0002456)	39	7	1.39	+	5.04	0.000924	0.0187
positive regulation of nitric oxide biosynthetic process (GO:0045429)	39	7	1.39	+	5.04	0.000924	0.0187
positive regulation of nitric oxide metabolic process (GO:1904407)	39	7	1.39	+	5.04	0.000924	0.0186
regulation of inflammatory response (GO:0050727)	401	72	14.29	+	5.04	1.02e-26	2.34e-24
negative regulation of sequestering of calcium ion (GO:0051283)	45	8	1.6	+	4.99	0.000427	0.00959
release of sequestered calcium ion into cytosol (GO:0051209)	45	8	1.6	+	4.99	0.000427	0.00958
regulation of interleukin-6 production (GO:0032675)	118	21	4.21	+	4.99	1.25e-08	6.55e-07
phagocytosis, recognition (GO:0006910)	107	19	3.81	+	4.98	6.33e-08	2.9e-06
response to fungus (GO:0009620)	51	9	1.82	+	4.95	0.000198	0.00481
cellular response to interferon-gamma (GO:0071346)	159	28	5.67	+	4.94	5.89e-11	4.17e-09
response to lipopolysaccharide (GO:0032496)	318	56	11.33	+	4.94	1.24e-20	1.89e-18
heterophilic cell-cell adhesion via plasma membrane cell adhesion molecules (GO:0007157)	57	10	2.03	+	4.92	9.24e-05	0.00247
regulation of defense response to virus by host (GO:0050691)	40	7	1.43	+	4.91	0.00105	0.021
immunoglobulin production (GO:0002377)	149	26	5.31	+	4.9	3.4e-10	2.18e-08
positive regulation of phospholipid metabolic process (GO:1903727)	46	8	1.64	+	4.88	0.000486	0.0107
humoral immune response (GO:0006959)	345	60	12.3	+	4.88	8.57e-22	1.4e-19
toll-like receptor signaling pathway (GO:0002224)	87	15	3.1	+	4.84	2.12e-06	7.78e-05
negative regulation of cell-cell adhesion (GO:0022408)	163	28	5.81	+	4.82	9.81e-11	6.67e-09
regulation of actin cytoskeleton reorganization (GO:2000249)	35	6	1.25	+	4.81	0.00262	0.0455
positive regulation of interleukin-8 production (GO:0032757)	47	8	1.68	+	4.78	0.000552	0.012
regulation of immune system process (GO:0002682)	1523	259	54.28	+	4.77	1.33e-97	6.92e-94
response to molecule of bacterial origin (GO:0002237)	337	57	12.01	+	4.75	3.01e-20	4.39e-18
regulation of interleukin-1 production (GO:0032652)	71	12	2.53	+	4.74	2.61e-05	0.000778
production of molecular mediator of immune response (GO:0002440)	172	29	6.13	+	4.73	6.74e-11	4.72e-09
negative regulation of immune system process (GO:0002683)	412	69	14.68	+	4.7	4.25e-24	8.31e-22
myeloid leukocyte differentiation (GO:0002573)	103	17	3.67	+	4.63	7.71e-07	3.04e-05
regulation of osteoclast differentiation (GO:0045670)	67	11	2.39	+	4.61	7.1e-05	0.00192
positive regulation of chemotaxis (GO:0050921)	134	22	4.78	+	4.61	2.06e-08	1.02e-06
tumor necrosis factor-mediated signaling pathway (GO:0033209)	80	13	2.85	+	4.56	1.76e-05	0.000549
cell activation (GO:0001775)	1033	166	36.82	+	4.51	1.62e-56	2.54e-53
positive regulation of interleukin-6 production (GO:0032755)	81	13	2.89	+	4.5	1.98e-05	0.000609
positive regulation of response to external stimulus (GO:0032103)	289	46	10.3	+	4.47	1.11e-15	1.17e-13
defense response (GO:0006952)	1335	212	47.58	+	4.46	5.51e-73	1.44e-69
positive regulation of innate immune response (GO:0045089)	265	42	9.45	+	4.45	2.28e-14	2.12e-12
innate immune response (GO:0045087)	770	122	27.45	+	4.45	2.32e-40	1.17e-37
regulation of hemopoiesis (GO:1903706)	386	61	13.76	+	4.43	2.75e-20	4.09e-18
hemopoiesis (GO:0030097)	534	84	19.03	+	4.41	1.57e-27	3.83e-25
regulation of nitric oxide biosynthetic process (GO:0045428)	51	8	1.82	+	4.4	0.000891	0.0181
positive regulation of defense response (GO:0031349)	376	59	13.4	+	4.4	1.59e-19	2.21e-17
regulation of defense response (GO:0031347)	748	117	26.66	+	4.39	3.48e-38	1.56e-35
regulation of innate immune response (GO:0045088)	366	57	13.05	+	4.37	9.19e-19	1.23e-16
negative regulation of smooth muscle cell proliferation (GO:0048662)	45	7	1.6	+	4.36	0.00193	0.035
negative regulation of cytokine secretion (GO:0050710)	58	9	2.07	+	4.35	0.000463	0.0103
response to bacterium (GO:0009617)	625	97	22.28	+	4.35	2.4e-31	8.15e-29
positive regulation of myeloid leukocyte differentiation (GO:0002763)	52	8	1.85	+	4.32	0.000998	0.0199
innate immune response-activating signal transduction (GO:0002758)	169	26	6.02	+	4.32	3.65e-09	2.02e-07
defense response to bacterium (GO:0042742)	325	50	11.58	+	4.32	2.09e-16	2.3e-14
regulation of cytokine production (GO:0001817)	632	97	22.53	+	4.31	5.26e-31	1.75e-28
hematopoietic or lymphoid organ development (GO:0048534)	581	89	20.71	+	4.3	2.1e-28	5.29e-26
regulation of protein processing (GO:0070613)	177	27	6.31	+	4.28	2.16e-09	1.23e-07
receptor-mediated endocytosis (GO:0006898)	275	42	9.8	+	4.28	6.97e-14	6.3e-12
viral entry into host cell (GO:0046718)	92	14	3.28	+	4.27	1.64e-05	0.000515
negative regulation of inflammatory response (GO:0050728)	112	17	3.99	+	4.26	2.16e-06	7.91e-05
B cell differentiation (GO:0030183)	99	15	3.53	+	4.25	8.63e-06	0.00029
negative regulation of cytokine production (GO:0001818)	244	37	8.7	+	4.25	2.65e-12	2.16e-10
leukocyte activation involved in immune response (GO:0002366)	609	92	21.71	+	4.24	5.95e-29	1.58e-26
regulation of chemokine production (GO:0032642)	73	11	2.6	+	4.23	0.000141	0.00355
regulation of protein maturation (GO:1903317)	179	27	6.38	+	4.23	2.68e-09	1.52e-07
leukocyte mediated immunity (GO:0002443)	757	114	26.98	+	4.23	8.22e-36	3.3e-33
pattern recognition receptor signaling pathway (GO:0002221)	113	17	4.03	+	4.22	2.4e-06	8.77e-05
activation of innate immune response (GO:0002218)	186	28	6.63	+	4.22	1.42e-09	8.33e-08
positive regulation of chemokine production (GO:0032722)	54	8	1.92	+	4.16	0.00124	0.0241
cytokine-mediated signaling pathway (GO:0019221)	645	95	22.99	+	4.13	3.89e-29	1.07e-26
positive regulation of reactive oxygen species biosynthetic process (GO:1903428)	48	7	1.71	+	4.09	0.00268	0.0465
cell recognition (GO:0008037)	234	34	8.34	+	4.08	5.77e-11	4.14e-09
immune effector process (GO:0002252)	1056	152	37.64	+	4.04	4.36e-46	3.25e-43
response to tumor necrosis factor (GO:0034612)	218	31	7.77	+	3.99	6.52e-10	4.03e-08
calcium ion transport into cytosol (GO:0060402)	64	9	2.28	+	3.95	0.000875	0.0178
regulation of cell adhesion (GO:0030155)	640	90	22.81	+	3.95	2.56e-26	5.64e-24
calcium ion transmembrane import into cytosol (GO:0097553)	57	8	2.03	+	3.94	0.00169	0.0315
entry into other organism involved in symbiotic interaction (GO:0051828)	100	14	3.56	+	3.93	3.76e-05	0.00109
entry into cell of other organism involved in symbiotic interaction (GO:0051806)	100	14	3.56	+	3.93	3.76e-05	0.00109
entry into host (GO:0044409)	100	14	3.56	+	3.93	3.76e-05	0.00109
entry into host cell (GO:0030260)	100	14	3.56	+	3.93	3.76e-05	0.00109
myeloid leukocyte activation (GO:0002274)	567	79	20.21	+	3.91	6.2e-23	1.11e-20
positive regulation of striated muscle cell differentiation (GO:0051155)	58	8	2.07	+	3.87	0.00187	0.034
cellular response to alcohol (GO:0097306)	58	8	2.07	+	3.87	0.00187	0.0339
regulation of tissue remodeling (GO:0034103)	73	10	2.6	+	3.84	0.000553	0.012
regulation of phospholipid metabolic process (GO:1903725)	73	10	2.6	+	3.84	0.000553	0.012
cellular response to tumor necrosis factor (GO:0071356)	198	27	7.06	+	3.83	1.83e-08	9.22e-07
homeostasis of number of cells (GO:0048872)	198	27	7.06	+	3.83	1.83e-08	9.19e-07
regulation of chemotaxis (GO:0050920)	206	28	7.34	+	3.81	1.06e-08	5.66e-07
myeloid cell activation involved in immune response (GO:0002275)	516	70	18.39	+	3.81	7.79e-20	1.12e-17
defense response to Gram-positive bacterium (GO:0050830)	89	12	3.17	+	3.78	0.000183	0.0045
positive regulation of peptide secretion (GO:0002793)	262	35	9.34	+	3.75	2.36e-10	1.55e-08
cell killing (GO:0001906)	83	11	2.96	+	3.72	0.000384	0.00873
negative regulation of leukocyte differentiation (GO:1902106)	98	13	3.49	+	3.72	0.000116	0.00298
leukocyte degranulation (GO:0043299)	505	67	18	+	3.72	1.43e-18	1.9e-16
regulation of response to external stimulus (GO:0032101)	814	108	29.01	+	3.72	1.22e-29	3.41e-27
positive regulation of protein secretion (GO:0050714)	242	32	8.63	+	3.71	1.75e-09	1.02e-07
positive regulation of reactive oxygen species metabolic process (GO:2000379)	91	12	3.24	+	3.7	0.00022	0.00527
myeloid cell differentiation (GO:0030099)	205	27	7.31	+	3.7	3.51e-08	1.68e-06
endocytosis (GO:0006897)	667	88	23.77	+	3.7	5.09e-24	9.83e-22
neutrophil activation involved in immune response (GO:0002283)	487	64	17.36	+	3.69	1.34e-17	1.63e-15
neutrophil activation (GO:0042119)	495	65	17.64	+	3.68	7.66e-18	9.66e-16
cell-cell recognition (GO:0009988)	69	9	2.46	+	3.66	0.00141	0.0268
granulocyte activation (GO:0036230)	499	65	17.79	+	3.65	1.1e-17	1.37e-15
positive regulation of JNK cascade (GO:0046330)	131	17	4.67	+	3.64	1.41e-05	0.000452
myeloid leukocyte mediated immunity (GO:0002444)	517	67	18.43	+	3.64	4.27e-18	5.52e-16
response to other organism (GO:0051707)	898	116	32.01	+	3.62	6.47e-31	2.06e-28
response to external biotic stimulus (GO:0043207)	900	116	32.08	+	3.62	7.75e-31	2.38e-28
positive regulation of cytosolic calcium ion concentration (GO:0007204)	272	35	9.69	+	3.61	5.83e-10	3.65e-08
regulation of myeloid leukocyte differentiation (GO:0002761)	117	15	4.17	+	3.6	5.03e-05	0.0014
neutrophil degranulation (GO:0043312)	483	62	17.22	+	3.6	1.21e-16	1.37e-14
response to fatty acid (GO:0070542)	86	11	3.07	+	3.59	0.000503	0.011
positive regulation of NF-kappaB transcription factor activity (GO:0051092)	141	18	5.03	+	3.58	9.71e-06	0.000322
neutrophil mediated immunity (GO:0002446)	496	63	17.68	+	3.56	1.07e-16	1.23e-14
import into cell (GO:0098657)	735	93	26.2	+	3.55	3.46e-24	6.94e-22
regulation of sequestering of calcium ion (GO:0051282)	111	14	3.96	+	3.54	0.000104	0.00273
positive regulation of ERK1 and ERK2 cascade (GO:0070374)	238	30	8.48	+	3.54	1.51e-08	7.8e-07
reactive oxygen species metabolic process (GO:0072593)	112	14	3.99	+	3.51	0.000113	0.00293
response to biotic stimulus (GO:0009607)	938	117	33.43	+	3.5	6.07e-30	1.83e-27
positive regulation of myeloid cell differentiation (GO:0045639)	89	11	3.17	+	3.47	0.000653	0.0139
negative regulation of NF-kappaB transcription factor activity (GO:0032088)	81	10	2.89	+	3.46	0.00114	0.0224
regulation of phosphatidylinositol 3-kinase signaling (GO:0014066)	98	12	3.49	+	3.44	0.000407	0.00921
negative regulation of cell adhesion (GO:0007162)	253	31	9.02	+	3.44	1.58e-08	8.13e-07
cellular response to cytokine stimulus (GO:0071345)	948	116	33.79	+	3.43	5.19e-29	1.4e-26
response to cytokine (GO:0034097)	1031	125	36.75	+	3.4	5.74e-31	1.87e-28
calcium-mediated signaling (GO:0019722)	141	17	5.03	+	3.38	3.31e-05	0.000966
defense response to other organism (GO:0098542)	515	62	18.36	+	3.38	1.83e-15	1.87e-13
acute inflammatory response (GO:0002526)	75	9	2.67	+	3.37	0.00238	0.0416
negative regulation of defense response (GO:0031348)	175	21	6.24	+	3.37	4.36e-06	0.000153
integrin-mediated signaling pathway (GO:0007229)	92	11	3.28	+	3.35	0.000839	0.0171
defense response to Gram-negative bacterium (GO:0050829)	84	10	2.99	+	3.34	0.00147	0.0276
positive regulation of endocytosis (GO:0045807)	135	16	4.81	+	3.33	6.72e-05	0.00182
cytosolic calcium ion transport (GO:0060401)	76	9	2.71	+	3.32	0.00258	0.0448
positive regulation of stress-activated MAPK cascade (GO:0032874)	153	18	5.45	+	3.3	2.63e-05	0.000782
regulation of cytosolic calcium ion concentration (GO:0051480)	307	36	10.94	+	3.29	3.17e-09	1.78e-07
chemotaxis (GO:0006935)	520	61	18.53	+	3.29	9.06e-15	8.97e-13
positive regulation of stress-activated protein kinase signaling cascade (GO:0070304)	154	18	5.49	+	3.28	2.85e-05	0.000841
taxis (GO:0042330)	521	61	18.57	+	3.28	9.8e-15	9.64e-13
hematopoietic progenitor cell differentiation (GO:0002244)	87	10	3.1	+	3.22	0.00186	0.0339
phospholipase C-activating G-protein coupled receptor signaling pathway (GO:0007200)	114	13	4.06	+	3.2	0.000443	0.00993
antigen processing and presentation of exogenous antigen (GO:0019884)	132	15	4.7	+	3.19	0.000172	0.00426
regulation of NIK/NF-kappaB signaling (GO:1901222)	97	11	3.46	+	3.18	0.00124	0.0241
response to interleukin-1 (GO:0070555)	150	17	5.35	+	3.18	6.69e-05	0.00182
peptide secretion (GO:0002790)	168	19	5.99	+	3.17	2.61e-05	0.000778
regulation of response to biotic stimulus (GO:0002831)	133	15	4.74	+	3.16	0.000185	0.00455
protein secretion (GO:0009306)	151	17	5.38	+	3.16	7.21e-05	0.00194
antigen processing and presentation of exogenous peptide antigen via MHC class II (GO:0019886)	98	11	3.49	+	3.15	0.00134	0.0257
regulated exocytosis (GO:0045055)	695	78	24.77	+	3.15	1.27e-17	1.55e-15
negative regulation of hemopoiesis (GO:1903707)	134	15	4.78	+	3.14	0.000199	0.00484
cell migration (GO:0016477)	939	105	33.47	+	3.14	1.91e-23	3.64e-21
antigen processing and presentation of peptide antigen via MHC class II (GO:0002495)	99	11	3.53	+	3.12	0.00144	0.0273
regulation of regulated secretory pathway (GO:1903305)	117	13	4.17	+	3.12	0.000555	0.012
platelet activation (GO:0030168)	136	15	4.85	+	3.09	0.000231	0.00551
activation of cysteine-type endopeptidase activity involved in apoptotic process (GO:0006919)	91	10	3.24	+	3.08	0.00252	0.0438
antigen processing and presentation of peptide or polysaccharide antigen via MHC class II (GO:0002504)	101	11	3.6	+	3.06	0.00167	0.0311
response to hydrogen peroxide (GO:0042542)	110	12	3.92	+	3.06	0.00103	0.0206
antimicrobial humoral response (GO:0019730)	110	12	3.92	+	3.06	0.00103	0.0206
positive regulation of secretion by cell (GO:1903532)	367	40	13.08	+	3.06	2.88e-09	1.63e-07
positive regulation of secretion (GO:0051047)	396	43	14.11	+	3.05	8.1e-10	4.95e-08
regulation of JNK cascade (GO:0046328)	176	19	6.27	+	3.03	4.67e-05	0.00132
positive regulation of lipid metabolic process (GO:0045834)	131	14	4.67	+	3	0.000493	0.0108
regulation of endothelial cell proliferation (GO:0001936)	123	13	4.38	+	2.97	0.00085	0.0173
exocytosis (GO:0006887)	782	82	27.87	+	2.94	6.67e-17	7.79e-15
antigen processing and presentation of exogenous peptide antigen (GO:0002478)	125	13	4.46	+	2.92	0.000974	0.0195
antigen processing and presentation of peptide antigen (GO:0048002)	135	14	4.81	+	2.91	0.000648	0.0138
antigen processing and presentation (GO:0019882)	164	17	5.85	+	2.91	0.00018	0.00445
regulation of ERK1 and ERK2 cascade (GO:0070372)	309	32	11.01	+	2.91	3.18e-07	1.31e-05
peptidyl-tyrosine phosphorylation (GO:0018108)	194	20	6.91	+	2.89	5.38e-05	0.00149
regulation of myeloid cell differentiation (GO:0045637)	223	23	7.95	+	2.89	1.51e-05	0.000484
localization of cell (GO:0051674)	1053	108	37.53	+	2.88	1.92e-21	3.06e-19
cell motility (GO:0048870)	1053	108	37.53	+	2.88	1.92e-21	3.03e-19
cellular response to interleukin-1 (GO:0071347)	127	13	4.53	+	2.87	0.00111	0.0219
interaction with host (GO:0051701)	157	16	5.6	+	2.86	0.000328	0.00759
cell surface receptor signaling pathway (GO:0007166)	2470	252	88.04	+	2.86	4.34e-53	5.66e-50
peptidyl-tyrosine modification (GO:0018212)	197	20	7.02	+	2.85	6.54e-05	0.00179
positive regulation of cell proliferation (GO:0008284)	907	92	32.33	+	2.85	4.96e-18	6.31e-16
regulation of endocytosis (GO:0030100)	237	24	8.45	+	2.84	1.31e-05	0.000426
positive regulation of response to stimulus (GO:0048584)	2280	230	81.27	+	2.83	6.16e-47	5.35e-44
regulation of response to stress (GO:0080134)	1392	140	49.62	+	2.82	3.76e-27	8.78e-25
secretion by cell (GO:0032940)	977	98	34.82	+	2.81	7.15e-19	9.64e-17
positive regulation of DNA binding transcription factor activity (GO:0051091)	251	25	8.95	+	2.79	1.13e-05	0.000374
cellular response to lipid (GO:0071396)	513	51	18.28	+	2.79	3.66e-10	2.31e-08
regulation of calcium ion transport (GO:0051924)	232	23	8.27	+	2.78	2.69e-05	0.000797
positive regulation of angiogenesis (GO:0045766)	162	16	5.77	+	2.77	0.000452	0.0101
positive regulation of protein kinase B signaling (GO:0051897)	153	15	5.45	+	2.75	0.000721	0.0152
positive regulation of cell migration (GO:0030335)	459	45	16.36	+	2.75	6.02e-09	3.25e-07
regulation of peptide secretion (GO:0002791)	455	44	16.22	+	2.71	1.29e-08	6.77e-07
response to glucocorticoid (GO:0051384)	146	14	5.2	+	2.69	0.0013	0.0251
protein autophosphorylation (GO:0046777)	198	19	7.06	+	2.69	0.000193	0.00474
positive regulation of protein transport (GO:0051222)	397	38	14.15	+	2.69	1.63e-07	6.97e-06
response to organophosphorus (GO:0046683)	136	13	4.85	+	2.68	0.00196	0.0354
cellular calcium ion homeostasis (GO:0006874)	408	39	14.54	+	2.68	1.15e-07	5.07e-06
calcium ion homeostasis (GO:0055074)	420	40	14.97	+	2.67	8.69e-08	3.88e-06
locomotion (GO:0040011)	1271	121	45.3	+	2.67	1.69e-21	2.73e-19
positive regulation of cell motility (GO:2000147)	475	45	16.93	+	2.66	2.54e-08	1.26e-06
response to lipid (GO:0033993)	854	81	30.44	+	2.66	2.08e-14	1.95e-12
response to purine-containing compound (GO:0014074)	148	14	5.28	+	2.65	0.00147	0.0276
regulation of protein secretion (GO:0050708)	427	40	15.22	+	2.63	1.96e-07	8.23e-06
secretion (GO:0046903)	1090	102	38.85	+	2.63	1.11e-17	1.36e-15
divalent inorganic cation homeostasis (GO:0072507)	460	43	16.4	+	2.62	6.44e-08	2.95e-06
regulation of stress-activated MAPK cascade (GO:0032872)	215	20	7.66	+	2.61	0.000194	0.00473
regulation of angiogenesis (GO:0045765)	279	26	9.94	+	2.61	2.21e-05	0.000671
cellular divalent inorganic cation homeostasis (GO:0072503)	440	41	15.68	+	2.61	1.43e-07	6.16e-06
regulation of stress-activated protein kinase signaling cascade (GO:0070302)	216	20	7.7	+	2.6	0.000206	0.00497
positive regulation of locomotion (GO:0040017)	508	47	18.11	+	2.6	1.74e-08	8.87e-07
negative regulation of response to external stimulus (GO:0032102)	292	27	10.41	+	2.59	1.76e-05	0.00055
response to corticosteroid (GO:0031960)	163	15	5.81	+	2.58	0.0013	0.0251
cell-cell adhesion (GO:0098609)	456	42	16.25	+	2.58	1.18e-07	5.17e-06
positive regulation of cellular component movement (GO:0051272)	489	45	17.43	+	2.58	4.03e-08	1.92e-06
positive regulation of multicellular organismal process (GO:0051240)	1568	144	55.89	+	2.58	4.18e-24	8.28e-22
positive regulation of establishment of protein localization (GO:1904951)	428	39	15.26	+	2.56	4.24e-07	1.73e-05
viral life cycle (GO:0019058)	165	15	5.88	+	2.55	0.00145	0.0274
response to reactive oxygen species (GO:0000302)	189	17	6.74	+	2.52	0.000809	0.0166
positive regulation of vasculature development (GO:1904018)	179	16	6.38	+	2.51	0.00121	0.0236
regulation of DNA binding transcription factor activity (GO:0051090)	405	36	14.44	+	2.49	1.88e-06	7.03e-05
regulation of vasculature development (GO:1901342)	306	27	10.91	+	2.48	4.53e-05	0.00129
response to external stimulus (GO:0009605)	1983	175	70.68	+	2.48	5.77e-28	1.43e-25
hemostasis (GO:0007599)	295	26	10.51	+	2.47	6.48e-05	0.00177
cell adhesion (GO:0007155)	889	78	31.69	+	2.46	2.87e-12	2.33e-10
regulation of I-kappaB kinase/NF-kappaB signaling (GO:0043122)	218	19	7.77	+	2.45	0.000823	0.0168
biological adhesion (GO:0022610)	895	78	31.9	+	2.45	3.58e-12	2.85e-10
blood coagulation (GO:0007596)	290	25	10.34	+	2.42	0.000116	0.00299
regulation of secretion by cell (GO:1903530)	683	59	24.34	+	2.42	3.49e-09	1.95e-07
regulation of cell proliferation (GO:0042127)	1620	140	57.74	+	2.42	3.95e-21	6.11e-19
coagulation (GO:0050817)	292	25	10.41	+	2.4	0.000125	0.00322
regulation of secretion (GO:0051046)	738	63	26.3	+	2.4	1.11e-09	6.68e-08
cell fate commitment (GO:0045165)	237	20	8.45	+	2.37	0.000736	0.0155
positive regulation of MAPK cascade (GO:0043410)	544	46	19.39	+	2.37	2.56e-07	1.06e-05
regulation of cysteine-type endopeptidase activity (GO:2000116)	251	21	8.95	+	2.35	0.000577	0.0124
transmembrane receptor protein tyrosine kinase signaling pathway (GO:0007169)	514	43	18.32	+	2.35	8.24e-07	3.24e-05
regulation of cysteine-type endopeptidase activity involved in apoptotic process (GO:0043281)	216	18	7.7	+	2.34	0.00156	0.0292
negative regulation of cell proliferation (GO:0008285)	670	56	23.88	+	2.34	1.87e-08	9.36e-07
regulation of epithelial cell proliferation (GO:0050678)	317	26	11.3	+	2.3	0.000229	0.00548
regulation of cell migration (GO:0030334)	781	63	27.84	+	2.26	1.07e-08	5.67e-07
vesicle-mediated transport (GO:0016192)	1914	153	68.22	+	2.24	2.85e-20	4.2e-18
positive regulation of intracellular signal transduction (GO:1902533)	1030	82	36.71	+	2.23	9.34e-11	6.38e-09
movement of cell or subcellular component (GO:0006928)	1510	120	53.82	+	2.23	1.17e-15	1.22e-13
regulation of response to stimulus (GO:0048583)	4153	330	148.03	+	2.23	4.39e-49	4.58e-46
cellular metal ion homeostasis (GO:0006875)	531	42	18.93	+	2.22	6.46e-06	0.000222
G-protein coupled receptor signaling pathway, coupled to cyclic nucleotide second messenger (GO:0007187)	228	18	8.13	+	2.21	0.00242	0.0424
positive regulation of protein complex assembly (GO:0031334)	254	20	9.05	+	2.21	0.00206	0.0365
second-messenger-mediated signaling (GO:0019932)	292	23	10.41	+	2.21	0.0008	0.0165
positive regulation of cell differentiation (GO:0045597)	919	72	32.76	+	2.2	2.02e-09	1.17e-07
cellular cation homeostasis (GO:0030003)	601	47	21.42	+	2.19	1.62e-06	6.1e-05
cellular ion homeostasis (GO:0006873)	616	48	21.96	+	2.19	1.31e-06	5.02e-05
regulation of cell motility (GO:2000145)	832	65	29.65	+	2.19	1.73e-08	8.88e-07
positive regulation of transport (GO:0051050)	924	72	32.93	+	2.19	3.51e-09	1.95e-07
cation homeostasis (GO:0055080)	672	52	23.95	+	2.17	6.58e-07	2.64e-05
response to stress (GO:0006950)	3469	268	123.65	+	2.17	1.09e-35	4.27e-33
metal ion homeostasis (GO:0055065)	599	46	21.35	+	2.15	4.49e-06	0.000158
inorganic ion homeostasis (GO:0098771)	686	52	24.45	+	2.13	1.46e-06	5.55e-05
positive regulation of developmental process (GO:0051094)	1294	98	46.12	+	2.12	1.03e-11	7.87e-10
cellular response to organic substance (GO:0071310)	2258	170	80.48	+	2.11	4.74e-20	6.86e-18
keratinocyte differentiation (GO:0030216)	267	20	9.52	+	2.1	0.00281	0.0486
regulation of metal ion transport (GO:0010959)	362	27	12.9	+	2.09	0.0006	0.0129
regulation of peptide transport (GO:0090087)	686	51	24.45	+	2.09	2.51e-06	9.16e-05
apoptotic signaling pathway (GO:0097190)	297	22	10.59	+	2.08	0.00269	0.0465
regulation of locomotion (GO:0040012)	905	67	32.26	+	2.08	6.64e-08	3.02e-06
cellular response to oxygen-containing compound (GO:1901701)	942	70	33.58	+	2.08	2.67e-08	1.31e-06
regulation of cellular component movement (GO:0051270)	911	67	32.47	+	2.06	7.76e-08	3.48e-06
positive regulation of cell death (GO:0010942)	659	48	23.49	+	2.04	7.89e-06	0.000268
cellular chemical homeostasis (GO:0055082)	702	51	25.02	+	2.04	5.29e-06	0.000185
wound healing (GO:0042060)	472	34	16.82	+	2.02	0.000271	0.00641
regulation of vesicle-mediated transport (GO:0060627)	499	36	17.79	+	2.02	0.000153	0.00381
regulation of multicellular organismal process (GO:0051239)	2827	204	100.76	+	2.02	2.04e-22	3.51e-20
regulation of protein transport (GO:0051223)	656	47	23.38	+	2.01	1.91e-05	0.000588
programmed cell death (GO:0012501)	1033	74	36.82	+	2.01	4.15e-08	1.96e-06
regulation of body fluid levels (GO:0050878)	490	35	17.47	+	2	0.00022	0.00527
response to wounding (GO:0009611)	563	40	20.07	+	1.99	9.07e-05	0.00242
cell death (GO:0008219)	1071	76	38.17	+	1.99	4.14e-08	1.96e-06
signal transduction (GO:0007165)	5194	369	185.13	+	1.99	1.72e-45	1.23e-42
positive regulation of signal transduction (GO:0009967)	1546	109	55.1	+	1.98	3.81e-11	2.82e-09
regulation of proteolysis (GO:0030162)	812	57	28.94	+	1.97	3.72e-06	0.000132
regulation of multicellular organismal development (GO:2000026)	1874	130	66.79	+	1.95	1.12e-12	9.4e-11
cellular response to chemical stimulus (GO:0070887)	2752	191	98.09	+	1.95	5.5e-19	7.54e-17
regulation of establishment of protein localization (GO:0070201)	695	48	24.77	+	1.94	3.28e-05	0.000962
ion homeostasis (GO:0050801)	751	52	26.77	+	1.94	1.7e-05	0.000533
regulation of MAPK cascade (GO:0043408)	740	51	26.38	+	1.93	2.33e-05	0.000697
response to oxygen-containing compound (GO:1901700)	1484	102	52.89	+	1.93	7.3e-10	4.48e-08
regulation of signaling receptor activity (GO:0010469)	555	38	19.78	+	1.92	0.00033	0.00762
positive regulation of phosphorus metabolic process (GO:0010562)	1109	76	39.53	+	1.92	1.7e-07	7.25e-06
positive regulation of phosphate metabolic process (GO:0045937)	1109	76	39.53	+	1.92	1.7e-07	7.23e-06
signaling (GO:0023052)	5578	380	198.82	+	1.91	4.13e-43	2.48e-40
positive regulation of cell communication (GO:0010647)	1696	114	60.45	+	1.89	2.27e-10	1.49e-08
response to organic substance (GO:0010033)	2877	194	102.54	+	1.89	4.4e-18	5.64e-16
cell communication (GO:0007154)	5693	384	202.92	+	1.89	8.57e-43	4.96e-40
positive regulation of signaling (GO:0023056)	1703	114	60.7	+	1.88	2.58e-10	1.67e-08
positive regulation of protein phosphorylation (GO:0001934)	975	65	34.75	+	1.87	3.15e-06	0.000113
negative regulation of multicellular organismal process (GO:0051241)	1095	73	39.03	+	1.87	8.41e-07	3.3e-05
regulation of cell differentiation (GO:0045595)	1696	113	60.45	+	1.87	5.42e-10	3.4e-08
positive regulation of apoptotic process (GO:0043065)	602	40	21.46	+	1.86	0.000367	0.00844
multi-organism process (GO:0051704)	2349	156	83.73	+	1.86	1.01e-13	9.1e-12
positive regulation of programmed cell death (GO:0043068)	608	40	21.67	+	1.85	0.000398	0.00903
positive regulation of biological process (GO:0048518)	5779	378	205.98	+	1.84	1.35e-38	6.22e-36
positive regulation of hydrolase activity (GO:0051345)	753	49	26.84	+	1.83	0.000103	0.0027
regulation of developmental process (GO:0050793)	2433	159	86.72	+	1.83	1.64e-13	1.46e-11
viral process (GO:0016032)	587	38	20.92	+	1.82	0.000738	0.0155
regulation of anatomical structure size (GO:0090066)	528	34	18.82	+	1.81	0.00143	0.027
positive regulation of phosphorylation (GO:0042327)	1022	66	36.43	+	1.81	7.58e-06	0.000258
negative regulation of response to stimulus (GO:0048585)	1555	100	55.42	+	1.8	3.2e-08	1.55e-06
regulation of cell death (GO:0010941)	1712	110	61.02	+	1.8	5.45e-09	2.96e-07
interspecies interaction between organisms (GO:0044419)	706	45	25.16	+	1.79	0.000321	0.00742
enzyme linked receptor protein signaling pathway (GO:0007167)	720	46	25.66	+	1.79	0.000251	0.00594
cellular homeostasis (GO:0019725)	847	54	30.19	+	1.79	7.67e-05	0.00206
positive regulation of protein metabolic process (GO:0051247)	1634	104	58.24	+	1.79	2.94e-08	1.43e-06
regulation of intracellular signal transduction (GO:1902531)	1836	117	65.44	+	1.79	2.32e-09	1.33e-07
regulation of protein localization (GO:0032880)	934	59	33.29	+	1.77	5.12e-05	0.00142
regulation of programmed cell death (GO:0043067)	1589	100	56.64	+	1.77	9.58e-08	4.24e-06
homeostatic process (GO:0042592)	1560	98	55.6	+	1.76	1.16e-07	5.08e-06
regulation of apoptotic process (GO:0042981)	1575	99	56.14	+	1.76	1.26e-07	5.46e-06
positive regulation of molecular function (GO:0044093)	1748	109	62.3	+	1.75	3.57e-08	1.7e-06
apoptotic process (GO:0006915)	905	56	32.26	+	1.74	0.000126	0.00324
chemical homeostasis (GO:0048878)	1053	65	37.53	+	1.73	3.31e-05	0.000965
positive regulation of catalytic activity (GO:0043085)	1425	88	50.79	+	1.73	1.16e-06	4.5e-05
regulation of transport (GO:0051049)	1788	110	63.73	+	1.73	5.04e-08	2.37e-06
cell proliferation (GO:0008283)	685	42	24.42	+	1.72	0.0012	0.0235
negative regulation of programmed cell death (GO:0043069)	932	57	33.22	+	1.72	0.000155	0.00387
positive regulation of cellular process (GO:0048522)	5110	313	182.14	+	1.72	8.19e-25	1.73e-22
negative regulation of apoptotic process (GO:0043066)	919	56	32.76	+	1.71	0.000201	0.00487
cellular response to stimulus (GO:0051716)	6741	411	240.27	+	1.71	2.72e-36	1.12e-33
symbiont process (GO:0044403)	661	40	23.56	+	1.7	0.00205	0.0365
regulation of anatomical structure morphogenesis (GO:0022603)	1004	61	35.79	+	1.7	9.47e-05	0.00251
response to stimulus (GO:0050896)	8443	512	300.93	+	1.7	1.27e-52	1.52e-49
regulation of ion transport (GO:0043269)	629	38	22.42	+	1.69	0.00237	0.0415
intracellular signal transduction (GO:0035556)	1651	99	58.85	+	1.68	9.85e-07	3.84e-05
positive regulation of cellular protein metabolic process (GO:0032270)	1531	91	54.57	+	1.67	3.58e-06	0.000128
positive regulation of protein modification process (GO:0031401)	1182	70	42.13	+	1.66	5.94e-05	0.00164
regulation of localization (GO:0032879)	2607	154	92.92	+	1.66	8.26e-10	5.03e-08
regulation of signal transduction (GO:0009966)	3114	180	110.99	+	1.62	8.96e-11	6.2e-09
membrane organization (GO:0061024)	855	49	30.47	+	1.61	0.00195	0.0354
negative regulation of cell death (GO:0060548)	1012	58	36.07	+	1.61	0.000732	0.0154
protein phosphorylation (GO:0006468)	931	53	33.18	+	1.6	0.00122	0.0237
regulation of protein phosphorylation (GO:0001932)	1417	81	50.51	+	1.6	4.9e-05	0.00137
regulation of protein metabolic process (GO:0051246)	2809	158	100.12	+	1.58	1.4e-08	7.32e-07
positive regulation of macromolecule metabolic process (GO:0010604)	3124	171	111.35	+	1.54	1.74e-08	8.88e-07
regulation of cell communication (GO:0010646)	3436	189	122.47	+	1.54	1.25e-09	7.35e-08
positive regulation of nitrogen compound metabolic process (GO:0051173)	3002	164	107	+	1.53	4.67e-08	2.2e-06
positive regulation of metabolic process (GO:0009893)	3339	182	119.01	+	1.53	5.39e-09	2.93e-07
regulation of signaling (GO:0023051)	3475	190	123.86	+	1.53	1.98e-09	1.15e-07
positive regulation of cellular metabolic process (GO:0031325)	3110	169	110.85	+	1.52	3.08e-08	1.49e-06
response to chemical (GO:0042221)	4323	233	154.08	+	1.51	3.52e-11	2.62e-09
regulation of phosphorylation (GO:0042325)	1520	81	54.18	+	1.5	0.00046	0.0103
positive regulation of cellular biosynthetic process (GO:0031328)	1838	98	65.51	+	1.5	0.000108	0.00281
transport (GO:0006810)	4418	236	157.47	+	1.5	5.09e-11	3.72e-09
positive regulation of biosynthetic process (GO:0009891)	1866	99	66.51	+	1.49	0.000121	0.0031
localization (GO:0051179)	5608	298	199.89	+	1.49	2.52e-14	2.33e-12
positive regulation of transcription by RNA polymerase II (GO:0045944)	1176	62	41.92	+	1.48	0.0029	0.0497
G-protein coupled receptor signaling pathway (GO:0007186)	1307	69	46.59	+	1.48	0.00167	0.0311
animal organ development (GO:0048513)	3084	163	109.92	+	1.48	3.67e-07	1.5e-05
regulation of hydrolase activity (GO:0051336)	1275	67	45.44	+	1.47	0.00246	0.0428
regulation of phosphate metabolic process (GO:0019220)	1731	91	61.7	+	1.47	0.000352	0.0081
regulation of phosphorus metabolic process (GO:0051174)	1740	91	62.02	+	1.47	0.000366	0.00843
regulation of biological quality (GO:0065008)	3767	197	134.27	+	1.47	2.6e-08	1.27e-06
establishment of localization (GO:0051234)	4533	237	161.57	+	1.47	3.42e-10	2.19e-08
regulation of molecular function (GO:0065009)	3215	167	114.59	+	1.46	7.5e-07	2.96e-05
positive regulation of macromolecule biosynthetic process (GO:0010557)	1745	90	62.2	+	1.45	0.000617	0.0131
cell differentiation (GO:0030154)	3636	186	129.6	+	1.44	3.39e-07	1.39e-05
positive regulation of gene expression (GO:0010628)	1892	96	67.44	+	1.42	0.000757	0.0157
cellular developmental process (GO:0048869)	3728	189	132.88	+	1.42	5.58e-07	2.25e-05
regulation of catalytic activity (GO:0050790)	2329	116	83.01	+	1.4	0.000318	0.00738
regulation of cellular protein metabolic process (GO:0032268)	2552	120	90.96	+	1.32	0.00217	0.0384
regulation of cellular process (GO:0050794)	11113	521	396.1	+	1.32	9.76e-20	1.38e-17
regulation of biological process (GO:0050789)	11775	554	419.7	+	1.32	2.27e-23	4.29e-21
biological regulation (GO:0065007)	12409	578	442.29	+	1.31	1.07e-24	2.2e-22
negative regulation of cellular process (GO:0048523)	4614	213	164.46	+	1.3	4.51e-05	0.00129
system development (GO:0048731)	4309	198	153.59	+	1.29	0.000136	0.00344
negative regulation of biological process (GO:0048519)	5129	226	182.81	+	1.24	0.000463	0.0103
multicellular organism development (GO:0007275)	4918	213	175.29	+	1.22	0.00185	0.0337
anatomical structure development (GO:0048856)	5299	228	188.87	+	1.21	0.00156	0.0292
multicellular organismal process (GO:0032501)	6807	285	242.62	+	1.17	0.00131	0.0253
cellular process (GO:0009987)	15478	604	551.68	+	1.09	1.29e-05	0.000419
biological_process (GO:0008150)	17854	680	636.37	+	1.07	4.21e-06	0.000149
metabolic process (GO:0008152)	9985	309	355.9	-	0.87	0.0008	0.0165
organic substance metabolic process (GO:0071704)	9521	287	339.36	-	0.85	0.000159	0.00395
primary metabolic process (GO:0044238)	9173	275	326.95	-	0.84	0.000174	0.00431
macromolecule metabolic process (GO:0043170)	7783	229	277.41	-	0.83	0.000288	0.00674
nitrogen compound metabolic process (GO:0006807)	8646	248	308.17	-	0.8	9.44e-06	0.000315
cellular metabolic process (GO:0044237)	9082	250	323.71	-	0.77	7.26e-08	3.27e-06
cellular protein metabolic process (GO:0044267)	3700	99	131.88	-	0.75	0.00169	0.0314
organic cyclic compound biosynthetic process (GO:1901362)	3219	84	114.73	-	0.73	0.00184	0.0335
cellular macromolecule metabolic process (GO:0044260)	6569	170	234.14	-	0.73	3.78e-07	1.54e-05
protein localization (GO:0008104)	2066	49	73.64	-	0.67	0.00206	0.0365
macromolecule biosynthetic process (GO:0009059)	3655	87	130.28	-	0.67	2.14e-05	0.000654
organic substance biosynthetic process (GO:1901576)	4762	113	169.73	-	0.67	4.3e-07	1.75e-05
biosynthetic process (GO:0009058)	4821	115	171.83	-	0.67	4.82e-07	1.95e-05
cellular nitrogen compound biosynthetic process (GO:0044271)	3546	83	126.39	-	0.66	1.36e-05	0.00044
cellular biosynthetic process (GO:0044249)	4675	108	166.63	-	0.65	1.35e-07	5.83e-06
cellular catabolic process (GO:0044248)	1788	41	63.73	-	0.64	0.0025	0.0435
cellular macromolecule biosynthetic process (GO:0034645)	3597	82	128.21	-	0.64	3.74e-06	0.000133
Unclassified (UNCLASSIFIED)	3188	70	113.63	-	0.62	4.21e-06	0.000149
RNA metabolic process (GO:0016070)	3508	77	125.04	-	0.62	1.07e-06	4.18e-05
organic cyclic compound metabolic process (GO:1901360)	5041	108	179.68	-	0.6	2.42e-10	1.58e-08
gene expression (GO:0010467)	3831	80	136.55	-	0.59	2.89e-08	1.41e-06
cellular aromatic compound metabolic process (GO:0006725)	4823	102	171.91	-	0.59	3.05e-10	1.96e-08
organonitrogen compound biosynthetic process (GO:1901566)	1411	29	50.29	-	0.58	0.00126	0.0245
nucleobase-containing compound metabolic process (GO:0006139)	4605	95	164.14	-	0.58	2.05e-10	1.36e-08
heterocycle metabolic process (GO:0046483)	4781	98	170.41	-	0.58	5.86e-11	4.16e-09
nucleic acid metabolic process (GO:0090304)	4048	82	144.28	-	0.57	1.88e-09	1.09e-07
cellular nitrogen compound metabolic process (GO:0034641)	5232	107	186.48	-	0.57	3.47e-12	2.78e-10
cellular localization (GO:0051641)	2374	46	84.62	-	0.54	2.69e-06	9.75e-05
organelle organization (GO:0006996)	3387	64	120.72	-	0.53	2.85e-09	1.61e-07
establishment of localization in cell (GO:0051649)	1779	33	63.41	-	0.52	2.73e-05	0.000806
sensory perception (GO:0007600)	951	17	33.9	-	0.5	0.00204	0.0365
cellular protein-containing complex assembly (GO:0034622)	885	15	31.54	-	0.48	0.00145	0.0273
macromolecule catabolic process (GO:0009057)	1030	17	36.71	-	0.46	0.000464	0.0103
sexual reproduction (GO:0019953)	809	13	28.84	-	0.45	0.00167	0.0311
cellular macromolecule catabolic process (GO:0044265)	891	14	31.76	-	0.44	0.000726	0.0153
cellular protein localization (GO:0034613)	1509	23	53.79	-	0.43	2.74e-06	9.86e-05
cell cycle (GO:0007049)	1340	20	47.76	-	0.42	7.15e-06	0.000244
cellular macromolecule localization (GO:0070727)	1519	23	54.14	-	0.42	2.06e-06	7.61e-05
intracellular transport (GO:0046907)	1551	23	55.28	-	0.42	8.93e-07	3.49e-05
organelle assembly (GO:0070925)	755	11	26.91	-	0.41	0.000812	0.0166
cellular amide metabolic process (GO:0043603)	708	10	25.24	-	0.4	0.00113	0.0221
gamete generation (GO:0007276)	669	9	23.85	-	0.38	0.000846	0.0172
mitotic cell cycle process (GO:1903047)	602	8	21.46	-	0.37	0.00151	0.0283
cell cycle process (GO:0022402)	974	13	34.72	-	0.37	4.86e-05	0.00137
intracellular protein transport (GO:0006886)	945	12	33.68	-	0.36	2.62e-05	0.000778
modification-dependent protein catabolic process (GO:0019941)	526	6	18.75	-	0.32	0.00152	0.0286
mitotic cell cycle (GO:0000278)	691	8	24.63	-	0.32	0.000192	0.00472
modification-dependent macromolecule catabolic process (GO:0043632)	536	6	19.1	-	0.31	0.00111	0.0218
cellular response to DNA damage stimulus (GO:0006974)	773	8	27.55	-	0.29	2.2e-05	0.000671
ubiquitin-dependent protein catabolic process (GO:0006511)	502	5	17.89	-	0.28	0.000751	0.0156
DNA metabolic process (GO:0006259)	814	8	29.01	-	0.28	8.64e-06	0.00029
establishment of protein localization to organelle (GO:0072594)	425	4	15.15	-	0.26	0.0018	0.0331
sensory perception of chemical stimulus (GO:0007606)	535	5	19.07	-	0.26	0.000286	0.0067
plasma membrane bounded cell projection assembly (GO:0120031)	446	4	15.9	-	0.25	0.000929	0.0187
mRNA metabolic process (GO:0016071)	683	6	24.34	-	0.25	1.75e-05	0.000547
protein localization to organelle (GO:0033365)	692	6	24.66	-	0.24	1.81e-05	0.000563
microtubule-based process (GO:0007017)	698	6	24.88	-	0.24	1.26e-05	0.000411
chromatin organization (GO:0006325)	702	6	25.02	-	0.24	1.28e-05	0.000417
detection of stimulus involved in sensory perception (GO:0050906)	531	4	18.93	-	0.21	9.31e-05	0.00248
protein modification by small protein conjugation or removal (GO:0070647)	954	7	34	-	0.21	3.47e-08	1.66e-06
detection of chemical stimulus involved in sensory perception of smell (GO:0050911)	429	3	15.29	-	0.2	0.000415	0.00935
peptide metabolic process (GO:0006518)	551	4	19.64	-	0.2	4.63e-05	0.00132
protein modification by small protein conjugation (GO:0032446)	699	5	24.91	-	0.2	2.68e-06	9.74e-05
ribonucleoprotein complex biogenesis (GO:0022613)	440	3	15.68	-	0.19	0.000293	0.00686
chromosome organization (GO:0051276)	1034	7	36.85	-	0.19	3.01e-09	1.69e-07
proteasome-mediated ubiquitin-dependent protein catabolic process (GO:0043161)	319	2	11.37	-	0.18	0.00176	0.0323
sensory perception of smell (GO:0007608)	458	3	16.32	-	0.18	0.000143	0.00359
mRNA processing (GO:0006397)	472	3	16.82	-	0.18	0.000102	0.00268
detection of chemical stimulus involved in sensory perception (GO:0050907)	477	3	17	-	0.18	0.000107	0.00279
microtubule cytoskeleton organization (GO:0000226)	486	3	17.32	-	0.17	7.34e-05	0.00198
protein ubiquitination (GO:0016567)	654	4	23.31	-	0.17	2.04e-06	7.56e-05
proteasomal protein catabolic process (GO:0010498)	346	2	12.33	-	0.16	0.00089	0.0181
male gamete generation (GO:0048232)	544	3	19.39	-	0.15	1.27e-05	0.000414
RNA processing (GO:0006396)	872	4	31.08	-	0.13	2.15e-09	1.24e-07
cell division (GO:0051301)	486	2	17.32	-	0.12	1.23e-05	0.000403
amide biosynthetic process (GO:0043604)	499	2	17.79	-	0.11	8.71e-06	0.000292
spermatogenesis (GO:0007283)	526	2	18.75	-	0.11	2.72e-06	9.82e-05
ncRNA metabolic process (GO:0034660)	533	2	19	-	0.11	2.89e-06	0.000104
ribosome biogenesis (GO:0042254)	293	1	10.44	-	0.1	0.000598	0.0128
mRNA splicing, via spliceosome (GO:0000398)	304	1	10.84	-	0.09	0.000413	0.00933
RNA splicing, via transesterification reactions with bulged adenosine as nucleophile (GO:0000377)	304	1	10.84	-	0.09	0.000413	0.00932
RNA splicing, via transesterification reactions (GO:0000375)	307	1	10.94	-	0.09	0.000414	0.00933
cilium assembly (GO:0060271)	356	1	12.69	-	0.08	9.54e-05	0.00253
cilium organization (GO:0044782)	373	1	13.29	-	0.08	4.39e-05	0.00126
ncRNA processing (GO:0034470)	373	1	13.29	-	0.08	4.39e-05	0.00126
RNA splicing (GO:0008380)	405	1	14.44	-	0.07	2.23e-05	0.000674
tRNA metabolic process (GO:0006399)	194	0	6.91	-	< 0.01	0.00223	0.0394
protein-DNA complex assembly (GO:0065004)	209	0	7.45	-	< 0.01	0.00159	0.0297
nuclear chromosome segregation (GO:0098813)	214	0	7.63	-	< 0.01	0.000994	0.0199
protein-DNA complex subunit organization (GO:0071824)	246	0	8.77	-	< 0.01	0.000303	0.00706
DNA conformation change (GO:0071103)	246	0	8.77	-	< 0.01	0.000303	0.00705
protein-containing complex localization (GO:0031503)	246	0	8.77	-	< 0.01	0.000303	0.00704
chromosome segregation (GO:0007059)	270	0	9.62	-	< 0.01	0.000139	0.00352
translation (GO:0006412)	400	0	14.26	-	< 0.01	1.2e-06	4.64e-05
peptide biosynthetic process (GO:0043043)	426	0	15.18	-	< 0.01	5.58e-07	2.25e-05
DNA repair (GO:0006281)	511	0	18.21	-	< 0.01	2.28e-08	1.13e-06
