# Supplementary material for: An immune-centric exploration of BRCA1 and BRCA2 germline mutation related breast and ovarian cancers
Source: BMC Cancer. 2020 Mar 12;20:197. doi: 10.1186/s12885-020-6605-1 (PMC7068944; doi:10.1186/s12885-020-6605-1)
Supplement: Supplementary file 3 — Additional file 3: Table S3. Panther analysis of genes overexpressed in non-carriers. BRCA1 carriers versus non-carriers. [file 12885_2020_6605_MOESM3_ESM.xlsx]

## Sheet: Sheet1
Panther analysis of genes overexpressed in non-carriers. BRCA1 carriers versus non-carriers
Analysis Type:	PANTHER Overrepresentation Test (Released 20171205)
Annotation Version and Release Date:	GO Ontology database Released 2018-05-21
Analyzed List:	Client Text Box Input (Homo sapiens)
Reference List:	Homo sapiens (all genes in database)
Test Type:	FISHER
GO biological process complete	Homo sapiens - REFLIST (21042)	Client Text Box Input (659)	Client Text Box Input (expected)	Client Text Box Input (over/under)	Client Text Box Input (fold Enrichment)	Client Text Box Input (raw P-value)	Client Text Box Input (FDR)
immune system process (GO:0002376)	2664	277	83.43	+	3.32	3.88e-75	6.07e-71
negative regulation of synaptic transmission, dopaminergic (GO:0032227)	3	3	0.09	+	31.93	0.000521	0.0124
T-helper 17 cell lineage commitment (GO:0072540)	6	5	0.19	+	26.61	1.01e-05	0.000373
negative regulation of neutrophil activation (GO:1902564)	4	3	0.13	+	23.95	0.00089	0.0202
lymphocyte aggregation (GO:0071593)	4	3	0.13	+	23.95	0.00089	0.0202
T-helper cell lineage commitment (GO:0002295)	9	6	0.28	+	21.29	3.04e-06	0.000128
positive regulation of T-helper 2 cell cytokine production (GO:2000553)	6	4	0.19	+	21.29	0.000153	0.00429
catecholamine uptake involved in synaptic transmission (GO:0051934)	6	4	0.19	+	21.29	0.000153	0.00429
dopamine uptake involved in synaptic transmission (GO:0051583)	6	4	0.19	+	21.29	0.000153	0.00428
T-helper 17 cell differentiation (GO:0072539)	8	5	0.25	+	19.96	2.67e-05	0.000893
T-helper 17 type immune response (GO:0072538)	8	5	0.25	+	19.96	2.67e-05	0.000891
regulation of eosinophil migration (GO:2000416)	5	3	0.16	+	19.16	0.00139	0.03
regulatory T cell differentiation (GO:0045066)	5	3	0.16	+	19.16	0.00139	0.03
leukocyte aggregation (GO:0070486)	10	6	0.31	+	19.16	4.73e-06	0.000192
CD4-positive, alpha-beta T cell lineage commitment (GO:0043373)	10	6	0.31	+	19.16	4.73e-06	0.000191
antigen processing and presentation, endogenous lipid antigen via MHC class Ib (GO:0048006)	5	3	0.16	+	19.16	0.00139	0.03
dopamine uptake (GO:0090494)	7	4	0.22	+	18.25	0.000235	0.00623
catecholamine uptake (GO:0090493)	7	4	0.22	+	18.25	0.000235	0.00622
neurotransmitter reuptake (GO:0098810)	7	4	0.22	+	18.25	0.000235	0.00621
negative regulation of T-helper 1 type immune response (GO:0002826)	7	4	0.22	+	18.25	0.000235	0.0062
podosome assembly (GO:0071800)	8	4	0.25	+	15.97	0.000343	0.00872
negative regulation of lymphocyte migration (GO:2000402)	8	4	0.25	+	15.97	0.000343	0.0087
negative regulation of T cell mediated cytotoxicity (GO:0001915)	6	3	0.19	+	15.97	0.00204	0.0419
alpha-beta T cell lineage commitment (GO:0002363)	12	6	0.38	+	15.97	1.04e-05	0.000383
negative regulation of dendritic cell differentiation (GO:2001199)	6	3	0.19	+	15.97	0.00204	0.0419
regulation of T-helper 2 cell cytokine production (GO:2000551)	10	5	0.31	+	15.97	5.93e-05	0.00183
positive regulation of interleukin-2 biosynthetic process (GO:0045086)	12	6	0.38	+	15.97	1.04e-05	0.000382
positive regulation of T cell differentiation in thymus (GO:0033089)	12	6	0.38	+	15.97	1.04e-05	0.000381
negative regulation of B cell receptor signaling pathway (GO:0050859)	6	3	0.19	+	15.97	0.00204	0.0418
positive T cell selection (GO:0043368)	24	12	0.75	+	15.97	3.58e-10	3.35e-08
response to stilbenoid (GO:0035634)	6	3	0.19	+	15.97	0.00204	0.0417
antigen processing and presentation, exogenous lipid antigen via MHC class Ib (GO:0048007)	6	3	0.19	+	15.97	0.00204	0.0417
antigen processing and presentation of lipid antigen via MHC class Ib (GO:0048003)	6	3	0.19	+	15.97	0.00204	0.0416
negative regulation of myeloid leukocyte mediated immunity (GO:0002887)	10	5	0.31	+	15.97	5.93e-05	0.00182
T cell selection (GO:0045058)	37	18	1.16	+	15.53	1.94e-14	2.97e-12
respiratory burst (GO:0045730)	19	9	0.6	+	15.12	8.57e-08	5.05e-06
CD4-positive or CD8-positive, alpha-beta T cell lineage commitment (GO:0043369)	13	6	0.41	+	14.74	1.48e-05	0.000527
leukocyte migration involved in inflammatory response (GO:0002523)	11	5	0.34	+	14.51	8.41e-05	0.0025
regulation of phagocytosis, engulfment (GO:0060099)	11	5	0.34	+	14.51	8.41e-05	0.0025
negative T cell selection (GO:0043383)	11	5	0.34	+	14.51	8.41e-05	0.00249
negative regulation of leukocyte degranulation (GO:0043301)	11	5	0.34	+	14.51	8.41e-05	0.00249
positive regulation of tumor necrosis factor biosynthetic process (GO:0042535)	11	5	0.34	+	14.51	8.41e-05	0.00248
regulation of neutrophil activation (GO:1902563)	9	4	0.28	+	14.19	0.000484	0.0117
thymic T cell selection (GO:0045061)	18	8	0.56	+	14.19	6.67e-07	3.33e-05
pri-miRNA transcription by RNA polymerase II (GO:0061614)	9	4	0.28	+	14.19	0.000484	0.0117
positive regulation of chemokine secretion (GO:0090197)	12	5	0.38	+	13.3	0.000116	0.00333
regulation of membrane invagination (GO:1905153)	12	5	0.38	+	13.3	0.000116	0.00333
positive regulation of interleukin-4 production (GO:0032753)	22	9	0.69	+	13.06	2.3e-07	1.23e-05
regulation of B cell receptor signaling pathway (GO:0050855)	22	9	0.69	+	13.06	2.3e-07	1.23e-05
negative thymic T cell selection (GO:0045060)	10	4	0.31	+	12.77	0.000662	0.0155
positive thymic T cell selection (GO:0045059)	10	4	0.31	+	12.77	0.000662	0.0155
positive regulation of alpha-beta T cell proliferation (GO:0046641)	20	8	0.63	+	12.77	1.26e-06	5.72e-05
positive regulation of inflammatory response to antigenic stimulus (GO:0002863)	10	4	0.31	+	12.77	0.000662	0.0154
positive regulation of type 2 immune response (GO:0002830)	15	6	0.47	+	12.77	2.82e-05	0.000935
leukocyte adhesion to vascular endothelial cell (GO:0061756)	18	7	0.56	+	12.42	6.88e-06	0.000265
positive regulation of interleukin-5 production (GO:0032754)	13	5	0.41	+	12.28	0.000157	0.00436
regulation of chemokine secretion (GO:0090196)	13	5	0.41	+	12.28	0.000157	0.00435
dopamine transport (GO:0015872)	13	5	0.41	+	12.28	0.000157	0.00434
interferon-gamma production (GO:0032609)	16	6	0.5	+	11.97	3.77e-05	0.00123
leukocyte cell-cell adhesion (GO:0007159)	49	18	1.53	+	11.73	8.96e-13	1.1e-10
regulation of dendritic cell differentiation (GO:2001198)	11	4	0.34	+	11.61	0.00088	0.0201
lymphoid progenitor cell differentiation (GO:0002320)	11	4	0.34	+	11.61	0.00088	0.0201
immunological synapse formation (GO:0001771)	11	4	0.34	+	11.61	0.00088	0.02
positive regulation of T cell chemotaxis (GO:0010820)	11	4	0.34	+	11.61	0.00088	0.02
T cell migration (GO:0072678)	22	8	0.69	+	11.61	2.24e-06	9.72e-05
regulation of interleukin-4 production (GO:0032673)	28	10	0.88	+	11.4	1.37e-07	7.71e-06
interleukin-1 beta production (GO:0032611)	14	5	0.44	+	11.4	0.000208	0.00557
catecholamine transport (GO:0051937)	17	6	0.53	+	11.27	4.97e-05	0.00157
leukocyte tethering or rolling (GO:0050901)	17	6	0.53	+	11.27	4.97e-05	0.00157
alpha-beta T cell differentiation involved in immune response (GO:0002293)	26	9	0.81	+	11.05	7.24e-07	3.56e-05
alpha-beta T cell activation involved in immune response (GO:0002287)	26	9	0.81	+	11.05	7.24e-07	3.55e-05
positive regulation of T cell migration (GO:2000406)	26	9	0.81	+	11.05	7.24e-07	3.54e-05
T cell lineage commitment (GO:0002360)	18	6	0.56	+	10.64	6.46e-05	0.00197
positive regulation of myoblast fusion (GO:1901741)	18	6	0.56	+	10.64	6.46e-05	0.00197
positive regulation of endothelial cell apoptotic process (GO:2000353)	18	6	0.56	+	10.64	6.46e-05	0.00197
regulation of interleukin-2 biosynthetic process (GO:0045076)	18	6	0.56	+	10.64	6.46e-05	0.00196
positive regulation of antigen receptor-mediated signaling pathway (GO:0050857)	21	7	0.66	+	10.64	1.57e-05	0.000553
antigen processing and presentation via MHC class Ib (GO:0002475)	15	5	0.47	+	10.64	0.00027	0.00707
interleukin-1 production (GO:0032612)	15	5	0.47	+	10.64	0.00027	0.00706
regulation of leukocyte adhesion to vascular endothelial cell (GO:1904994)	12	4	0.38	+	10.64	0.00115	0.0251
regulation of T cell chemotaxis (GO:0010819)	12	4	0.38	+	10.64	0.00115	0.025
regulation of T cell mediated cytotoxicity (GO:0001914)	34	11	1.06	+	10.33	7.39e-08	4.41e-06
regulation of T cell migration (GO:2000404)	34	11	1.06	+	10.33	7.39e-08	4.4e-06
cellular extravasation (GO:0045123)	31	10	0.97	+	10.3	2.98e-07	1.58e-05
CD4-positive, alpha-beta T cell differentiation involved in immune response (GO:0002294)	25	8	0.78	+	10.22	4.91e-06	0.000197
regulation of alpha-beta T cell proliferation (GO:0046640)	25	8	0.78	+	10.22	4.91e-06	0.000197
T-helper cell differentiation (GO:0042093)	25	8	0.78	+	10.22	4.91e-06	0.000196
defense response to protozoan (GO:0042832)	19	6	0.6	+	10.08	8.29e-05	0.00247
regulation of tumor necrosis factor biosynthetic process (GO:0042534)	19	6	0.6	+	10.08	8.29e-05	0.00247
CD4-positive, alpha-beta T cell differentiation (GO:0043367)	32	10	1	+	9.98	3.81e-07	2e-05
positive regulation of T cell cytokine production (GO:0002726)	16	5	0.5	+	9.98	0.000345	0.00874
positive regulation of T cell mediated cytotoxicity (GO:0001916)	26	8	0.81	+	9.82	6.25e-06	0.000243
positive regulation of T cell receptor signaling pathway (GO:0050862)	13	4	0.41	+	9.82	0.00146	0.0312
negative regulation of leukocyte migration (GO:0002686)	36	11	1.13	+	9.76	1.2e-07	6.85e-06
positive regulation of macrophage activation (GO:0043032)	23	7	0.72	+	9.72	2.55e-05	0.000866
monoamine transport (GO:0015844)	23	7	0.72	+	9.72	2.55e-05	0.000864
positive regulation of granulocyte chemotaxis (GO:0071624)	33	10	1.03	+	9.68	4.83e-07	2.51e-05
T cell differentiation involved in immune response (GO:0002292)	30	9	0.94	+	9.58	1.95e-06	8.63e-05
positive regulation of interleukin-2 production (GO:0032743)	30	9	0.94	+	9.58	1.95e-06	8.61e-05
positive regulation of interleukin-10 production (GO:0032733)	30	9	0.94	+	9.58	1.95e-06	8.59e-05
response to protozoan (GO:0001562)	20	6	0.63	+	9.58	0.000105	0.00304
regulation of type 2 immune response (GO:0002828)	30	9	0.94	+	9.58	1.95e-06	8.56e-05
alpha-beta T cell differentiation (GO:0046632)	50	15	1.57	+	9.58	7.47e-10	6.64e-08
positive regulation of T cell mediated immunity (GO:0002711)	44	13	1.38	+	9.43	1.19e-08	8.19e-07
regulation of immunoglobulin secretion (GO:0051023)	17	5	0.53	+	9.39	0.000436	0.0108
negative regulation of B cell proliferation (GO:0030889)	17	5	0.53	+	9.39	0.000436	0.0107
negative regulation of T cell mediated immunity (GO:0002710)	17	5	0.53	+	9.39	0.000436	0.0107
regulation of T-helper 1 type immune response (GO:0002825)	24	7	0.75	+	9.31	3.21e-05	0.00106
positive regulation of neutrophil chemotaxis (GO:0090023)	31	9	0.97	+	9.27	2.45e-06	0.000105
regulation of myoblast fusion (GO:1901739)	21	6	0.66	+	9.12	0.000132	0.00372
dendritic cell migration (GO:0036336)	21	6	0.66	+	9.12	0.000132	0.00371
chronic inflammatory response (GO:0002544)	14	4	0.44	+	9.12	0.00184	0.0379
regulation of respiratory burst (GO:0060263)	14	4	0.44	+	9.12	0.00184	0.0378
regulation of lymphocyte migration (GO:2000401)	49	14	1.53	+	9.12	4.68e-09	3.4e-07
oxygen transport (GO:0015671)	14	4	0.44	+	9.12	0.00184	0.0378
positive regulation of leukocyte mediated cytotoxicity (GO:0001912)	53	15	1.66	+	9.04	1.47e-09	1.21e-07
positive regulation of lymphocyte migration (GO:2000403)	32	9	1	+	8.98	3.05e-06	0.000128
dendritic cell chemotaxis (GO:0002407)	18	5	0.56	+	8.87	0.000543	0.0129
neurotransmitter uptake (GO:0001504)	18	5	0.56	+	8.87	0.000543	0.0129
regulation of neutrophil chemotaxis (GO:0090022)	36	10	1.13	+	8.87	9.46e-07	4.48e-05
CD4-positive, alpha-beta T cell activation (GO:0035710)	36	10	1.13	+	8.87	9.46e-07	4.47e-05
cellular defense response (GO:0006968)	58	16	1.82	+	8.81	5.72e-10	5.2e-08
myeloid dendritic cell activation (GO:0001773)	22	6	0.69	+	8.71	0.000163	0.0045
regulation of leukocyte mediated cytotoxicity (GO:0001910)	74	20	2.32	+	8.63	5.52e-12	6.4e-10
regulation of T cell differentiation in thymus (GO:0033081)	26	7	0.81	+	8.6	4.95e-05	0.00156
regulation of antigen receptor-mediated signaling pathway (GO:0050854)	56	15	1.75	+	8.55	2.78e-09	2.14e-07
production of molecular mediator involved in inflammatory response (GO:0002532)	15	4	0.47	+	8.51	0.00227	0.0456
positive regulation of interleukin-13 production (GO:0032736)	15	4	0.47	+	8.51	0.00227	0.0455
cell migration involved in sprouting angiogenesis (GO:0002042)	15	4	0.47	+	8.51	0.00227	0.0455
regulation of interleukin-10 production (GO:0032653)	45	12	1.41	+	8.51	1.13e-07	6.46e-06
negative regulation of growth of symbiont in host (GO:0044130)	15	4	0.47	+	8.51	0.00227	0.0454
G-protein coupled purinergic nucleotide receptor signaling pathway (GO:0035589)	15	4	0.47	+	8.51	0.00227	0.0453
positive regulation of natural killer cell mediated immunity (GO:0002717)	30	8	0.94	+	8.51	1.51e-05	0.000536
negative regulation of leukocyte chemotaxis (GO:0002689)	15	4	0.47	+	8.51	0.00227	0.0453
lymphocyte migration (GO:0072676)	61	16	1.91	+	8.38	1.07e-09	9.08e-08
regulation of T cell mediated immunity (GO:0002709)	65	17	2.04	+	8.35	3.34e-10	3.15e-08
positive regulation of acute inflammatory response (GO:0002675)	27	7	0.85	+	8.28	6.07e-05	0.00186
positive regulation of cell killing (GO:0031343)	62	16	1.94	+	8.24	1.31e-09	1.09e-07
positive regulation of lymphocyte mediated immunity (GO:0002708)	97	25	3.04	+	8.23	3.06e-14	4.64e-12
positive regulation of neutrophil migration (GO:1902624)	35	9	1.1	+	8.21	5.69e-06	0.000223
positive regulation of immunoglobulin production (GO:0002639)	39	10	1.22	+	8.19	1.76e-06	7.83e-05
alpha-beta T cell activation (GO:0046631)	59	15	1.85	+	8.12	5.1e-09	3.68e-07
regulation of myeloid leukocyte mediated immunity (GO:0002886)	44	11	1.38	+	7.98	6.61e-07	3.33e-05
positive regulation of syncytium formation by plasma membrane fusion (GO:0060143)	24	6	0.75	+	7.98	0.000244	0.00643
regulation of granulocyte chemotaxis (GO:0071622)	48	12	1.5	+	7.98	2.05e-07	1.11e-05
negative regulation of antigen receptor-mediated signaling pathway (GO:0050858)	24	6	0.75	+	7.98	0.000244	0.00642
positive regulation of natural killer cell mediated cytotoxicity (GO:0045954)	28	7	0.88	+	7.98	7.39e-05	0.00223
regulation of natural killer cell mediated immunity (GO:0002715)	45	11	1.41	+	7.81	8e-07	3.86e-05
regulation of neutrophil migration (GO:1902622)	41	10	1.28	+	7.79	2.59e-06	0.00011
negative regulation of adaptive immune response (GO:0002820)	41	10	1.28	+	7.79	2.59e-06	0.00011
heterotypic cell-cell adhesion (GO:0034113)	29	7	0.91	+	7.71	8.94e-05	0.00261
activation of phospholipase C activity (GO:0007202)	29	7	0.91	+	7.71	8.94e-05	0.00261
regulation of cell killing (GO:0031341)	87	21	2.72	+	7.71	1.02e-11	1.17e-09
regulation of T cell cytokine production (GO:0002724)	25	6	0.78	+	7.66	0.000295	0.00763
positive regulation of leukocyte mediated immunity (GO:0002705)	117	28	3.66	+	7.64	4.32e-15	7.35e-13
regulation of interleukin-5 production (GO:0032674)	21	5	0.66	+	7.6	0.000985	0.0221
regulation of lymphocyte chemotaxis (GO:1901623)	21	5	0.66	+	7.6	0.000985	0.022
antigen processing and presentation of endogenous antigen (GO:0019883)	21	5	0.66	+	7.6	0.000985	0.022
T cell activation involved in immune response (GO:0002286)	59	14	1.85	+	7.58	3.5e-08	2.18e-06
negative regulation of adaptive immune response based on somatic recombination of immune receptors built from immunoglobulin superfamily domains (GO:0002823)	38	9	1.19	+	7.56	1.01e-05	0.000374
regulation of defense response to virus by virus (GO:0050690)	30	7	0.94	+	7.45	0.000107	0.00309
positive regulation of alpha-beta T cell activation (GO:0046635)	60	14	1.88	+	7.45	4.19e-08	2.57e-06
positive regulation of T cell proliferation (GO:0042102)	99	23	3.1	+	7.42	2.08e-12	2.48e-10
regulation of regulatory T cell differentiation (GO:0045589)	26	6	0.81	+	7.37	0.000354	0.00893
peptidyl-tyrosine autophosphorylation (GO:0038083)	48	11	1.5	+	7.32	1.39e-06	6.26e-05
negative regulation of leukocyte mediated immunity (GO:0002704)	48	11	1.5	+	7.32	1.39e-06	6.24e-05
regulation of immunoglobulin production (GO:0002637)	57	13	1.79	+	7.28	1.6e-07	8.9e-06
regulation of inflammatory response to antigenic stimulus (GO:0002861)	22	5	0.69	+	7.26	0.00118	0.0257
negative regulation of regulated secretory pathway (GO:1903306)	22	5	0.69	+	7.26	0.00118	0.0257
positive regulation of adaptive immune response (GO:0002821)	97	22	3.04	+	7.24	9.46e-12	1.09e-09
regulation of interleukin-2 production (GO:0032663)	53	12	1.66	+	7.23	5.14e-07	2.65e-05
positive regulation of epithelial cell apoptotic process (GO:1904037)	31	7	0.97	+	7.21	0.000128	0.00365
dendritic cell differentiation (GO:0097028)	31	7	0.97	+	7.21	0.000128	0.00364
positive regulation of adaptive immune response based on somatic recombination of immune receptors built from immunoglobulin superfamily domains (GO:0002824)	93	21	2.91	+	7.21	3.01e-11	3.18e-09
regulation of macrophage activation (GO:0043030)	40	9	1.25	+	7.18	1.44e-05	0.000513
positive regulation of T cell activation (GO:0050870)	201	45	6.29	+	7.15	1.77e-22	6.15e-20
positive regulation of leukocyte cell-cell adhesion (GO:1903039)	210	47	6.58	+	7.15	2.01e-23	7.48e-21
regulation of syncytium formation by plasma membrane fusion (GO:0060142)	27	6	0.85	+	7.1	0.000422	0.0104
neutrophil chemotaxis (GO:0030593)	81	18	2.54	+	7.1	9.72e-10	8.3e-08
positive regulation of cytokine production involved in immune response (GO:0002720)	36	8	1.13	+	7.1	4.67e-05	0.00148
regulation of lymphocyte mediated immunity (GO:0002706)	140	31	4.38	+	7.07	9.31e-16	1.66e-13
T cell differentiation (GO:0030217)	131	29	4.1	+	7.07	7.99e-15	1.29e-12
regulation of alpha-beta T cell activation (GO:0046634)	86	19	2.69	+	7.05	3.62e-10	3.37e-08
positive regulation of cytokine biosynthetic process (GO:0042108)	59	13	1.85	+	7.04	2.27e-07	1.22e-05
regulation of leukocyte mediated immunity (GO:0002703)	182	40	5.7	+	7.02	7.31e-20	2.12e-17
lipopolysaccharide-mediated signaling pathway (GO:0031663)	32	7	1	+	6.98	0.000152	0.00428
positive regulation of immune effector process (GO:0002699)	192	42	6.01	+	6.98	9.92e-21	3.1e-18
ovulation (GO:0030728)	23	5	0.72	+	6.94	0.0014	0.03
regulation of interferon-gamma production (GO:0032649)	97	21	3.04	+	6.91	5.96e-11	6.13e-09
regulation of T cell receptor signaling pathway (GO:0050856)	37	8	1.16	+	6.9	5.53e-05	0.00173
positive regulation of interferon-gamma production (GO:0032729)	65	14	2.04	+	6.88	9.95e-08	5.85e-06
negative regulation of osteoclast differentiation (GO:0045671)	28	6	0.88	+	6.84	0.000499	0.012
regulation of leukocyte degranulation (GO:0043300)	42	9	1.32	+	6.84	2.02e-05	0.000701
positive regulation of Rho protein signal transduction (GO:0035025)	28	6	0.88	+	6.84	0.000499	0.012
inflammatory response to antigenic stimulus (GO:0002437)	33	7	1.03	+	6.77	0.00018	0.0049
positive regulation of CD4-positive, alpha-beta T cell activation (GO:2000516)	33	7	1.03	+	6.77	0.00018	0.0049
negative regulation of interferon-gamma production (GO:0032689)	33	7	1.03	+	6.77	0.00018	0.00489
negative regulation of production of molecular mediator of immune response (GO:0002701)	33	7	1.03	+	6.77	0.00018	0.00488
positive regulation of production of molecular mediator of immune response (GO:0002702)	76	16	2.38	+	6.72	1.61e-08	1.08e-06
regulation of B cell proliferation (GO:0030888)	62	13	1.94	+	6.7	3.72e-07	1.96e-05
regulation of natural killer cell mediated cytotoxicity (GO:0042269)	43	9	1.35	+	6.68	2.38e-05	0.000811
blood vessel endothelial cell migration (GO:0043534)	24	5	0.75	+	6.65	0.00165	0.0347
purinergic nucleotide receptor signaling pathway (GO:0035590)	24	5	0.75	+	6.65	0.00165	0.0347
regulation of cellular extravasation (GO:0002691)	24	5	0.75	+	6.65	0.00165	0.0346
positive regulation of CD4-positive, alpha-beta T cell differentiation (GO:0043372)	29	6	0.91	+	6.61	0.000587	0.0139
regulation of adaptive immune response (GO:0002819)	150	31	4.7	+	6.6	4.83e-15	8.04e-13
positive regulation of lymphocyte differentiation (GO:0045621)	92	19	2.88	+	6.59	9.71e-10	8.34e-08
positive regulation of nitric oxide biosynthetic process (GO:0045429)	39	8	1.22	+	6.55	7.65e-05	0.0023
positive regulation of cytosolic calcium ion concentration involved in phospholipase C-activating G-protein coupled signaling pathway (GO:0051482)	39	8	1.22	+	6.55	7.65e-05	0.0023
positive regulation of nitric oxide metabolic process (GO:1904407)	39	8	1.22	+	6.55	7.65e-05	0.00229
granulocyte chemotaxis (GO:0071621)	88	18	2.76	+	6.53	3.06e-09	2.32e-07
T cell differentiation in thymus (GO:0033077)	44	9	1.38	+	6.53	2.79e-05	0.000928
positive regulation of lymphocyte proliferation (GO:0050671)	138	28	4.32	+	6.48	1.52e-13	2.11e-11
positive regulation of mononuclear cell proliferation (GO:0032946)	139	28	4.35	+	6.43	1.78e-13	2.44e-11
regulation of adaptive immune response based on somatic recombination of immune receptors built from immunoglobulin superfamily domains (GO:0002822)	139	28	4.35	+	6.43	1.78e-13	2.42e-11
positive regulation of T cell differentiation (GO:0045582)	80	16	2.51	+	6.39	3.03e-08	1.91e-06
neutrophil migration (GO:1990266)	90	18	2.82	+	6.39	4.17e-09	3.05e-07
regulation of CD4-positive, alpha-beta T cell differentiation (GO:0043370)	45	9	1.41	+	6.39	3.26e-05	0.00108
negative regulation of exocytosis (GO:0045920)	30	6	0.94	+	6.39	0.000686	0.0159
lymphocyte activation involved in immune response (GO:0002285)	100	20	3.13	+	6.39	5.75e-10	5.2e-08
chemokine-mediated signaling pathway (GO:0070098)	75	15	2.35	+	6.39	8.17e-08	4.84e-06
regulation of T cell differentiation (GO:0045580)	131	26	4.1	+	6.34	1.76e-12	2.11e-10
lymphocyte activation (GO:0046649)	360	71	11.27	+	6.3	6.13e-32	4.17e-29
regulation of leukocyte cell-cell adhesion (GO:1903037)	284	56	8.89	+	6.3	2.44e-25	1.06e-22
positive regulation of leukocyte proliferation (GO:0070665)	142	28	4.45	+	6.3	2.81e-13	3.67e-11
T cell costimulation (GO:0031295)	51	10	1.6	+	6.26	1.39e-05	0.000496
positive regulation of cell-cell adhesion (GO:0022409)	245	48	7.67	+	6.26	9.27e-22	3.08e-19
regulation of T cell activation (GO:0050863)	307	60	9.61	+	6.24	6.56e-27	3.21e-24
regulation of lymphocyte proliferation (GO:0050670)	210	41	6.58	+	6.23	1.05e-18	2.44e-16
regulation of lymphocyte differentiation (GO:0045619)	159	31	4.98	+	6.23	1.93e-14	2.99e-12
regulation of acute inflammatory response (GO:0002673)	154	30	4.82	+	6.22	5.21e-14	7.55e-12
cytokine production (GO:0001816)	144	28	4.51	+	6.21	3.79e-13	4.86e-11
regulation of mononuclear cell proliferation (GO:0032944)	211	41	6.61	+	6.2	1.22e-18	2.75e-16
regulation of cytokine biosynthetic process (GO:0042035)	98	19	3.07	+	6.19	2.43e-09	1.9e-07
positive regulation of leukocyte activation (GO:0002696)	392	76	12.28	+	6.19	1e-33	7.46e-31
regulation of leukocyte proliferation (GO:0070663)	217	42	6.8	+	6.18	5.18e-19	1.29e-16
heterophilic cell-cell adhesion via plasma membrane cell adhesion molecules (GO:0007157)	57	11	1.79	+	6.16	5.92e-06	0.00023
regulation of B cell differentiation (GO:0045577)	26	5	0.81	+	6.14	0.00225	0.0453
regulation of interleukin-12 production (GO:0032655)	52	10	1.63	+	6.14	1.61e-05	0.000566
positive regulation of interleukin-1 beta secretion (GO:0050718)	26	5	0.81	+	6.14	0.00225	0.0452
lymphocyte costimulation (GO:0031294)	52	10	1.63	+	6.14	1.61e-05	0.000565
positive regulation of hemostasis (GO:1900048)	26	5	0.81	+	6.14	0.00225	0.0452
positive regulation of blood coagulation (GO:0030194)	26	5	0.81	+	6.14	0.00225	0.0451
positive regulation of cell activation (GO:0050867)	402	77	12.59	+	6.12	7.46e-34	5.84e-31
lymphocyte chemotaxis (GO:0048247)	47	9	1.47	+	6.11	4.4e-05	0.00141
lymphocyte differentiation (GO:0030098)	226	43	7.08	+	6.08	3.42e-19	8.92e-17
regulation of production of molecular mediator of immune response (GO:0002700)	116	22	3.63	+	6.06	1.94e-10	1.85e-08
superoxide metabolic process (GO:0006801)	37	7	1.16	+	6.04	0.000333	0.00851
negative regulation of interleukin-6 production (GO:0032715)	37	7	1.16	+	6.04	0.000333	0.0085
macrophage activation (GO:0042116)	37	7	1.16	+	6.04	0.000333	0.00848
T cell activation (GO:0042110)	222	42	6.95	+	6.04	1.08e-18	2.48e-16
positive regulation of lymphocyte activation (GO:0051251)	355	67	11.12	+	6.03	3.48e-29	2.18e-26
regulation of CD4-positive, alpha-beta T cell activation (GO:2000514)	53	10	1.66	+	6.02	1.86e-05	0.000649
leukocyte chemotaxis (GO:0030595)	138	26	4.32	+	6.02	4.94e-12	5.81e-10
positive regulation of interleukin-12 production (GO:0032735)	32	6	1	+	5.99	0.000924	0.0209
regulation of vascular endothelial growth factor production (GO:0010574)	32	6	1	+	5.99	0.000924	0.0209
positive regulation of inflammatory response (GO:0050729)	123	23	3.85	+	5.97	9.6e-11	9.45e-09
immune response-regulating cell surface receptor signaling pathway involved in phagocytosis (GO:0002433)	134	25	4.2	+	5.96	1.53e-11	1.69e-09
Fc-gamma receptor signaling pathway involved in phagocytosis (GO:0038096)	134	25	4.2	+	5.96	1.53e-11	1.68e-09
regulation of leukocyte migration (GO:0002685)	177	33	5.54	+	5.95	8.47e-15	1.35e-12
B cell receptor signaling pathway (GO:0050853)	129	24	4.04	+	5.94	4.12e-11	4.29e-09
regulation of T cell proliferation (GO:0042129)	156	29	4.89	+	5.94	3.88e-13	4.9e-11
positive regulation of chemokine production (GO:0032722)	54	10	1.69	+	5.91	2.15e-05	0.000739
regulation of cytokine production involved in immune response (GO:0002718)	65	12	2.04	+	5.89	3.37e-06	0.000141
negative regulation of lymphocyte mediated immunity (GO:0002707)	38	7	1.19	+	5.88	0.000384	0.0096
Fc receptor mediated stimulatory signaling pathway (GO:0002431)	136	25	4.26	+	5.87	2.03e-11	2.18e-09
granulocyte migration (GO:0097530)	98	18	3.07	+	5.86	1.34e-08	9.13e-07
mononuclear cell migration (GO:0071674)	44	8	1.38	+	5.81	0.00016	0.00443
phenol-containing compound biosynthetic process (GO:0046189)	33	6	1.03	+	5.81	0.00106	0.0235
positive regulation of myotube differentiation (GO:0010831)	33	6	1.03	+	5.81	0.00106	0.0235
positive regulation of immunoglobulin mediated immune response (GO:0002891)	33	6	1.03	+	5.81	0.00106	0.0234
positive regulation of B cell mediated immunity (GO:0002714)	33	6	1.03	+	5.81	0.00106	0.0234
Fc-gamma receptor signaling pathway (GO:0038094)	139	25	4.35	+	5.74	3.07e-11	3.22e-09
positive regulation of leukocyte chemotaxis (GO:0002690)	89	16	2.79	+	5.74	1.11e-07	6.44e-06
regulation of mast cell activation (GO:0033003)	39	7	1.22	+	5.73	0.000441	0.0108
positive regulation of phospholipase C activity (GO:0010863)	39	7	1.22	+	5.73	0.000441	0.0108
regulation of leukocyte chemotaxis (GO:0002688)	112	20	3.51	+	5.7	3.23e-09	2.44e-07
T cell receptor signaling pathway (GO:0050852)	124	22	3.88	+	5.67	5.91e-10	5.31e-08
regulation of T-helper cell differentiation (GO:0045622)	34	6	1.06	+	5.63	0.00122	0.0265
Fc receptor signaling pathway (GO:0038093)	188	33	5.89	+	5.6	3.84e-14	5.77e-12
B cell activation involved in immune response (GO:0002312)	40	7	1.25	+	5.59	0.000504	0.0121
leukocyte migration (GO:0050900)	367	64	11.49	+	5.57	3.15e-26	1.49e-23
Fc-epsilon receptor signaling pathway (GO:0038095)	121	21	3.79	+	5.54	2.06e-09	1.64e-07
myeloid leukocyte migration (GO:0097529)	121	21	3.79	+	5.54	2.06e-09	1.63e-07
regulation of phagocytosis (GO:0050764)	75	13	2.35	+	5.53	2.46e-06	0.000106
positive regulation of phagocytosis (GO:0050766)	52	9	1.63	+	5.53	8.8e-05	0.00258
negative regulation of alpha-beta T cell activation (GO:0046636)	35	6	1.1	+	5.47	0.00139	0.0299
regulation of phospholipase C activity (GO:1900274)	41	7	1.28	+	5.45	0.000575	0.0137
negative regulation of tumor necrosis factor production (GO:0032720)	47	8	1.47	+	5.43	0.000239	0.00631
antigen receptor-mediated signaling pathway (GO:0050851)	241	41	7.55	+	5.43	7.67e-17	1.45e-14
positive regulation of small GTPase mediated signal transduction (GO:0051057)	59	10	1.85	+	5.41	4.21e-05	0.00136
positive regulation of leukocyte migration (GO:0002687)	124	21	3.88	+	5.41	3.03e-09	2.32e-07
regulation of leukocyte activation (GO:0002694)	561	95	17.57	+	5.41	7.11e-38	1.01e-34
adaptive immune response (GO:0002250)	522	88	16.35	+	5.38	6.2e-35	5.71e-32
regulation of complement activation (GO:0030449)	113	19	3.54	+	5.37	1.89e-08	1.25e-06
regulation of lymphocyte activation (GO:0051249)	494	83	15.47	+	5.36	7.41e-33	5.27e-30
regulation of humoral immune response (GO:0002920)	131	22	4.1	+	5.36	1.47e-09	1.2e-07
immune response-regulating cell surface receptor signaling pathway (GO:0002768)	425	71	13.31	+	5.33	5.07e-28	2.83e-25
monocyte chemotaxis (GO:0002548)	42	7	1.32	+	5.32	0.000654	0.0153
regulation of protein activation cascade (GO:2000257)	114	19	3.57	+	5.32	2.15e-08	1.4e-06
negative regulation of leukocyte proliferation (GO:0070664)	78	13	2.44	+	5.32	3.61e-06	0.00015
regulation of alpha-beta T cell differentiation (GO:0046637)	60	10	1.88	+	5.32	4.78e-05	0.00151
regulation of immunoglobulin mediated immune response (GO:0002889)	48	8	1.5	+	5.32	0.000272	0.0071
positive regulation of reactive oxygen species biosynthetic process (GO:1903428)	48	8	1.5	+	5.32	0.000272	0.00709
regulation of B cell mediated immunity (GO:0002712)	48	8	1.5	+	5.32	0.000272	0.00708
cell chemotaxis (GO:0060326)	205	34	6.42	+	5.3	6.7e-14	9.53e-12
regulation of cell activation (GO:0050865)	597	99	18.7	+	5.29	8.39e-39	1.31e-35
immune response-activating cell surface receptor signaling pathway (GO:0002429)	393	65	12.31	+	5.28	1.71e-25	7.65e-23
regulation of chemokine production (GO:0032642)	73	12	2.29	+	5.25	9.66e-06	0.000364
lymphocyte proliferation (GO:0046651)	73	12	2.29	+	5.25	9.66e-06	0.000363
positive regulation of tumor necrosis factor production (GO:0032760)	67	11	2.1	+	5.24	2.28e-05	0.000782
regulation of immune effector process (GO:0002697)	427	70	13.37	+	5.23	3.36e-27	1.7e-24
negative regulation of tumor necrosis factor superfamily cytokine production (GO:1903556)	49	8	1.53	+	5.21	0.000308	0.00794
negative regulation of mononuclear cell proliferation (GO:0032945)	74	12	2.32	+	5.18	1.09e-05	0.000398
regulation of interleukin-1 beta secretion (GO:0050706)	37	6	1.16	+	5.18	0.0018	0.0373
negative regulation of lymphocyte proliferation (GO:0050672)	74	12	2.32	+	5.18	1.09e-05	0.000397
B cell proliferation (GO:0042100)	37	6	1.16	+	5.18	0.0018	0.0373
regulation of cell-cell adhesion (GO:0022407)	373	60	11.68	+	5.14	4.79e-23	1.74e-20
mononuclear cell proliferation (GO:0032943)	75	12	2.35	+	5.11	1.23e-05	0.000444
leukocyte differentiation (GO:0002521)	314	50	9.83	+	5.08	3.33e-19	8.83e-17
leukocyte proliferation (GO:0070661)	82	13	2.57	+	5.06	5.89e-06	0.00023
phagocytosis, engulfment (GO:0006911)	127	20	3.98	+	5.03	2.14e-08	1.4e-06
positive regulation of tumor necrosis factor superfamily cytokine production (GO:1903557)	70	11	2.19	+	5.02	3.28e-05	0.00108
regulation of nitric oxide biosynthetic process (GO:0045428)	51	8	1.6	+	5.01	0.000392	0.00979
positive regulation of Ras protein signal transduction (GO:0046579)	51	8	1.6	+	5.01	0.000392	0.00978
regulation of leukocyte differentiation (GO:1902105)	263	41	8.24	+	4.98	1.13e-15	1.98e-13
cytokine secretion (GO:0050663)	45	7	1.41	+	4.97	0.000942	0.0212
positive regulation of alpha-beta T cell differentiation (GO:0046638)	45	7	1.41	+	4.97	0.000942	0.0212
adaptive immune response based on somatic recombination of immune receptors built from immunoglobulin superfamily domains (GO:0002460)	264	41	8.27	+	4.96	1.26e-15	2.2e-13
regulation of inflammatory response (GO:0050727)	401	62	12.56	+	4.94	5.49e-23	1.95e-20
regulation of collagen metabolic process (GO:0010712)	39	6	1.22	+	4.91	0.00228	0.0453
negative regulation of immune response (GO:0050777)	137	21	4.29	+	4.89	1.45e-08	9.79e-07
regulation of endothelial cell apoptotic process (GO:2000351)	46	7	1.44	+	4.86	0.00106	0.0234
regulation of phosphatidylinositol 3-kinase activity (GO:0043551)	46	7	1.44	+	4.86	0.00106	0.0234
positive regulation of B cell activation (GO:0050871)	165	25	5.17	+	4.84	7.65e-10	6.72e-08
immune response-regulating signaling pathway (GO:0002764)	523	79	16.38	+	4.82	1.59e-28	9.56e-26
negative regulation of chemotaxis (GO:0050922)	53	8	1.66	+	4.82	0.000494	0.0119
regulation of tumor necrosis factor production (GO:0032680)	114	17	3.57	+	4.76	4.84e-07	2.51e-05
immune response-activating signal transduction (GO:0002757)	490	73	15.35	+	4.76	4.6e-26	2.12e-23
positive regulation of leukocyte differentiation (GO:1902107)	141	21	4.42	+	4.76	2.27e-08	1.47e-06
plasma membrane invagination (GO:0099024)	135	20	4.23	+	4.73	5.3e-08	3.21e-06
regulation of B cell activation (GO:0050864)	203	30	6.36	+	4.72	2.66e-11	2.83e-09
regulation of toll-like receptor signaling pathway (GO:0034121)	61	9	1.91	+	4.71	0.000259	0.0068
acute inflammatory response (GO:0002526)	75	11	2.35	+	4.68	5.77e-05	0.00179
inflammatory response (GO:0006954)	479	70	15	+	4.67	1.4e-24	5.61e-22
immunoglobulin mediated immune response (GO:0016064)	199	29	6.23	+	4.65	7.71e-11	7.78e-09
positive regulation of cytokine secretion (GO:0050715)	117	17	3.66	+	4.64	6.71e-07	3.34e-05
receptor internalization (GO:0031623)	62	9	1.94	+	4.64	0.000289	0.00749
B cell mediated immunity (GO:0019724)	200	29	6.26	+	4.63	8.58e-11	8.54e-09
positive regulation of cell adhesion (GO:0045785)	388	56	12.15	+	4.61	1.32e-19	3.62e-17
regulation of interleukin-6 production (GO:0032675)	118	17	3.7	+	4.6	7.46e-07	3.64e-05
regulation of tumor necrosis factor superfamily cytokine production (GO:1903555)	118	17	3.7	+	4.6	7.46e-07	3.62e-05
cellular response to lipopolysaccharide (GO:0071222)	174	25	5.45	+	4.59	2.03e-09	1.63e-07
phagocytosis (GO:0006909)	321	46	10.05	+	4.58	3.4e-16	6.19e-14
positive regulation of immune system process (GO:0002684)	1048	150	32.82	+	4.57	1.99e-52	7.8e-49
cellular response to molecule of bacterial origin (GO:0071219)	182	26	5.7	+	4.56	1.08e-09	9.08e-08
positive regulation of immune response (GO:0050778)	759	108	23.77	+	4.54	5.74e-37	5.99e-34
complement activation, classical pathway (GO:0006958)	162	23	5.07	+	4.53	1.1e-08	7.59e-07
receptor-mediated endocytosis (GO:0006898)	275	39	8.61	+	4.53	8.71e-14	1.22e-11
positive regulation of chemotaxis (GO:0050921)	134	19	4.2	+	4.53	2.1e-07	1.13e-05
lymphocyte mediated immunity (GO:0002449)	254	36	7.95	+	4.53	8.11e-13	1.01e-10
negative regulation of leukocyte cell-cell adhesion (GO:1903038)	113	16	3.54	+	4.52	1.93e-06	8.57e-05
negative regulation of T cell activation (GO:0050868)	106	15	3.32	+	4.52	4.04e-06	0.000167
B cell activation (GO:0042113)	142	20	4.45	+	4.5	1.11e-07	6.42e-06
membrane invagination (GO:0010324)	142	20	4.45	+	4.5	1.11e-07	6.4e-06
negative regulation of immune effector process (GO:0002698)	114	16	3.57	+	4.48	2.14e-06	9.34e-05
phagocytosis, recognition (GO:0006910)	107	15	3.35	+	4.48	4.48e-06	0.000183
negative regulation of leukocyte apoptotic process (GO:2000107)	50	7	1.57	+	4.47	0.00163	0.0345
complement activation (GO:0006956)	179	25	5.61	+	4.46	3.42e-09	2.57e-07
negative regulation of cell activation (GO:0050866)	179	25	5.61	+	4.46	3.42e-09	2.56e-07
positive regulation of response to external stimulus (GO:0032103)	289	40	9.05	+	4.42	8.47e-14	1.19e-11
response to lipopolysaccharide (GO:0032496)	318	44	9.96	+	4.42	4.74e-15	7.96e-13
negative regulation of leukocyte activation (GO:0002695)	159	22	4.98	+	4.42	3.46e-08	2.16e-06
leukocyte activation (GO:0045321)	889	123	27.84	+	4.42	3.71e-41	7.26e-38
positive regulation of striated muscle cell differentiation (GO:0051155)	58	8	1.82	+	4.4	0.000843	0.0195
cellular response to alcohol (GO:0097306)	58	8	1.82	+	4.4	0.000843	0.0195
humoral immune response mediated by circulating immunoglobulin (GO:0002455)	167	23	5.23	+	4.4	1.83e-08	1.21e-06
activation of immune response (GO:0002253)	554	76	17.35	+	4.38	4.25e-25	1.8e-22
positive regulation of interleukin-6 production (GO:0032755)	81	11	2.54	+	4.34	0.000108	0.00309
regulation of immune response (GO:0050776)	1032	139	32.32	+	4.3	1.4e-45	4.39e-42
regulation of osteoclast differentiation (GO:0045670)	67	9	2.1	+	4.29	0.000483	0.0117
negative regulation of inflammatory response (GO:0050728)	112	15	3.51	+	4.28	7.39e-06	0.000282
response to molecule of bacterial origin (GO:0002237)	337	45	10.55	+	4.26	7.35e-15	1.2e-12
cellular response to biotic stimulus (GO:0071216)	203	27	6.36	+	4.25	2.1e-09	1.66e-07
phospholipase C-activating G-protein coupled receptor signaling pathway (GO:0007200)	114	15	3.57	+	4.2	8.96e-06	0.000339
positive regulation of cytokine production (GO:0001819)	396	52	12.4	+	4.19	1.01e-16	1.89e-14
negative regulation of lymphocyte activation (GO:0051250)	138	18	4.32	+	4.16	1.3e-06	5.91e-05
regulation of lipid kinase activity (GO:0043550)	54	7	1.69	+	4.14	0.00243	0.0482
positive regulation of hemopoiesis (GO:1903708)	179	23	5.61	+	4.1	5.79e-08	3.48e-06
protein activation cascade (GO:0072376)	203	26	6.36	+	4.09	8.46e-09	5.96e-07
immunoglobulin production (GO:0002377)	149	19	4.67	+	4.07	9.05e-07	4.32e-05
regulation of immune system process (GO:0002682)	1523	194	47.7	+	4.07	6.13e-62	3.2e-58
regulation of hemopoiesis (GO:1903706)	386	49	12.09	+	4.05	2.66e-15	4.58e-13
cell activation (GO:0001775)	1033	131	32.35	+	4.05	2.85e-40	4.95e-37
regulation of leukocyte apoptotic process (GO:2000106)	87	11	2.72	+	4.04	0.00019	0.00516
negative regulation of immune system process (GO:0002683)	412	52	12.9	+	4.03	4.47e-16	8.04e-14
positive regulation of ERK1 and ERK2 cascade (GO:0070374)	238	30	7.45	+	4.02	8.51e-10	7.35e-08
regulation of defense response (GO:0031347)	748	94	23.43	+	4.01	2.25e-28	1.3e-25
positive regulation of defense response (GO:0031349)	376	47	11.78	+	3.99	1.69e-14	2.64e-12
humoral immune response (GO:0006959)	345	43	10.8	+	3.98	2.5e-13	3.31e-11
regulation of epithelial to mesenchymal transition (GO:0010717)	81	10	2.54	+	3.94	0.000438	0.0108
regulation of cell adhesion (GO:0030155)	640	79	20.04	+	3.94	1.95e-23	7.46e-21
regulation of reactive oxygen species biosynthetic process (GO:1903426)	73	9	2.29	+	3.94	0.000846	0.0195
regulation of phospholipase activity (GO:0010517)	65	8	2.04	+	3.93	0.00164	0.0346
negative regulation of leukocyte differentiation (GO:1902106)	98	12	3.07	+	3.91	0.00013	0.00367
production of molecular mediator of immune response (GO:0002440)	172	21	5.39	+	3.9	4.67e-07	2.43e-05
regulation of cytokine secretion (GO:0050707)	173	21	5.42	+	3.88	5.09e-07	2.63e-05
regulation of chemotaxis (GO:0050920)	206	25	6.45	+	3.88	4.26e-08	2.61e-06
regulation of interleukin-8 production (GO:0032677)	66	8	2.07	+	3.87	0.00179	0.0373
immune response (GO:0006955)	1825	221	57.16	+	3.87	3.84e-68	3e-64
cell recognition (GO:0008037)	234	28	7.33	+	3.82	8.75e-09	6.13e-07
integrin-mediated signaling pathway (GO:0007229)	92	11	2.88	+	3.82	0.000296	0.00763
regulation of protein processing (GO:0070613)	177	21	5.54	+	3.79	7.14e-07	3.52e-05
positive regulation of endocytosis (GO:0045807)	135	16	4.23	+	3.78	1.5e-05	0.000531
hemopoiesis (GO:0030097)	534	63	16.72	+	3.77	5.98e-18	1.25e-15
regulation of protein maturation (GO:1903317)	179	21	5.61	+	3.75	8.43e-07	4.06e-05
response to bacterium (GO:0009617)	625	73	19.57	+	3.73	1.9e-20	5.71e-18
response to fatty acid (GO:0070542)	86	10	2.69	+	3.71	0.000672	0.0156
defense response (GO:0006952)	1335	154	41.81	+	3.68	3.64e-43	8.14e-40
negative regulation of cytokine production (GO:0001818)	244	28	7.64	+	3.66	1.99e-08	1.31e-06
positive regulation of cytosolic calcium ion concentration (GO:0007204)	272	31	8.52	+	3.64	4.01e-09	2.95e-07
defense response to bacterium (GO:0042742)	325	37	10.18	+	3.64	1.27e-10	1.23e-08
hematopoietic or lymphoid organ development (GO:0048534)	581	66	18.2	+	3.63	5.33e-18	1.13e-15
leukocyte activation involved in immune response (GO:0002366)	609	69	19.07	+	3.62	1e-18	2.37e-16
regulation of ERK1 and ERK2 cascade (GO:0070372)	309	35	9.68	+	3.62	4.6e-10	4.25e-08
cellular response to interferon-gamma (GO:0071346)	159	18	4.98	+	3.61	7.94e-06	0.000301
regulation of response to external stimulus (GO:0032101)	814	92	25.49	+	3.61	9.78e-25	4.03e-22
cell activation involved in immune response (GO:0002263)	613	69	19.2	+	3.59	1.37e-18	3.03e-16
endocytosis (GO:0006897)	667	75	20.89	+	3.59	4.04e-20	1.19e-17
regulation of phosphatidylinositol 3-kinase signaling (GO:0014066)	98	11	3.07	+	3.58	0.000483	0.0117
regulation of innate immune response (GO:0045088)	366	41	11.46	+	3.58	1.97e-11	2.13e-09
import into cell (GO:0098657)	735	82	23.02	+	3.56	9.44e-22	3.07e-19
B cell differentiation (GO:0030183)	99	11	3.1	+	3.55	0.000522	0.0125
positive regulation of angiogenesis (GO:0045766)	162	18	5.07	+	3.55	1e-05	0.000373
response to interferon-gamma (GO:0034341)	181	20	5.67	+	3.53	3.53e-06	0.000147
negative regulation of cell-cell adhesion (GO:0022408)	163	18	5.1	+	3.53	1.08e-05	0.000396
innate immune response (GO:0045087)	770	85	24.12	+	3.52	2.93e-22	9.96e-20
platelet activation (GO:0030168)	136	15	4.26	+	3.52	5.84e-05	0.00181
activation of cysteine-type endopeptidase activity involved in apoptotic process (GO:0006919)	91	10	2.85	+	3.51	0.001	0.0223
positive regulation of reactive oxygen species metabolic process (GO:2000379)	91	10	2.85	+	3.51	0.001	0.0223
positive regulation of innate immune response (GO:0045089)	265	29	8.3	+	3.49	2.88e-08	1.83e-06
immune system development (GO:0002520)	613	67	19.2	+	3.49	1.77e-17	3.55e-15
regulation of osteoblast differentiation (GO:0045667)	111	12	3.48	+	3.45	0.000371	0.00935
regulation of cytosolic calcium ion concentration (GO:0051480)	307	33	9.61	+	3.43	4.77e-09	3.45e-07
myeloid leukocyte differentiation (GO:0002573)	103	11	3.23	+	3.41	0.000707	0.0164
receptor metabolic process (GO:0043112)	103	11	3.23	+	3.41	0.000707	0.0164
positive regulation of NF-kappaB transcription factor activity (GO:0051092)	141	15	4.42	+	3.4	8.49e-05	0.0025
immune effector process (GO:0002252)	1056	112	33.07	+	3.39	5.38e-28	2.9e-25
regulation of cytokine production (GO:0001817)	632	67	19.79	+	3.39	7.25e-17	1.38e-14
positive regulation of muscle cell differentiation (GO:0051149)	85	9	2.66	+	3.38	0.00223	0.0451
cytokine-mediated signaling pathway (GO:0019221)	645	68	20.2	+	3.37	5.41e-17	1.06e-14
negative regulation of hemopoiesis (GO:1903707)	134	14	4.2	+	3.34	0.000172	0.00474
leukocyte mediated immunity (GO:0002443)	757	79	23.71	+	3.33	2.19e-19	5.89e-17
chemotaxis (GO:0006935)	520	54	16.29	+	3.32	1.86e-13	2.5e-11
taxis (GO:0042330)	521	54	16.32	+	3.31	1.99e-13	2.66e-11
response to organophosphorus (GO:0046683)	136	14	4.26	+	3.29	0.000198	0.00535
negative regulation of defense response (GO:0031348)	175	18	5.48	+	3.28	2.59e-05	0.000874
myeloid leukocyte activation (GO:0002274)	567	58	17.76	+	3.27	4.06e-14	6.05e-12
response to purine-containing compound (GO:0014074)	148	15	4.64	+	3.24	0.000139	0.00392
innate immune response-activating signal transduction (GO:0002758)	169	17	5.29	+	3.21	5.57e-05	0.00174
positive regulation of vasculature development (GO:1904018)	179	18	5.61	+	3.21	3.41e-05	0.00112
calcium-mediated signaling (GO:0019722)	141	14	4.42	+	3.17	0.000279	0.00725
positive regulation of JNK cascade (GO:0046330)	131	13	4.1	+	3.17	0.000458	0.0112
reactive oxygen species metabolic process (GO:0072593)	112	11	3.51	+	3.14	0.00133	0.0287
mesoderm development (GO:0007498)	123	12	3.85	+	3.12	0.000859	0.0197
regulation of endothelial cell proliferation (GO:0001936)	123	12	3.85	+	3.12	0.000859	0.0197
regulation of endocytosis (GO:0030100)	237	23	7.42	+	3.1	5e-06	0.000199
activation of innate immune response (GO:0002218)	186	18	5.83	+	3.09	5.41e-05	0.00169
negative regulation of cell migration (GO:0030336)	239	23	7.49	+	3.07	5.68e-06	0.000223
homeostasis of number of cells (GO:0048872)	198	19	6.2	+	3.06	3.76e-05	0.00123
negative regulation of response to external stimulus (GO:0032102)	292	28	9.14	+	3.06	5.98e-07	3.04e-05
cell migration (GO:0016477)	939	90	29.41	+	3.06	9e-20	2.51e-17
response to other organism (GO:0051707)	898	86	28.12	+	3.06	6.86e-19	1.68e-16
response to external biotic stimulus (GO:0043207)	900	86	28.19	+	3.05	7.79e-19	1.87e-16
positive regulation of peptide secretion (GO:0002793)	262	25	8.21	+	3.05	2.59e-06	0.000111
myeloid cell activation involved in immune response (GO:0002275)	516	49	16.16	+	3.03	4.75e-11	4.92e-09
negative regulation of cell motility (GO:2000146)	254	24	7.95	+	3.02	4.77e-06	0.000192
negative regulation of cellular component movement (GO:0051271)	286	27	8.96	+	3.01	1.25e-06	5.7e-05
sodium ion transmembrane transport (GO:0035725)	117	11	3.66	+	3	0.00183	0.0379
regulation of myeloid leukocyte differentiation (GO:0002761)	117	11	3.66	+	3	0.00183	0.0378
response to interleukin-1 (GO:0070555)	150	14	4.7	+	2.98	0.000496	0.0119
defense response to other organism (GO:0098542)	515	48	16.13	+	2.98	1.35e-10	1.3e-08
cellular calcium ion homeostasis (GO:0006874)	408	38	12.78	+	2.97	1.21e-08	8.3e-07
peptidyl-tyrosine phosphorylation (GO:0018108)	194	18	6.08	+	2.96	8.9e-05	0.00261
response to tumor necrosis factor (GO:0034612)	218	20	6.83	+	2.93	4.26e-05	0.00137
response to biotic stimulus (GO:0009607)	938	86	29.38	+	2.93	8.17e-18	1.68e-15
regulation of DNA binding (GO:0051101)	120	11	3.76	+	2.93	0.0022	0.0446
cyclic-nucleotide-mediated signaling (GO:0019935)	131	12	4.1	+	2.92	0.00142	0.0304
hemostasis (GO:0007599)	295	27	9.24	+	2.92	2.15e-06	9.37e-05
positive regulation of stress-activated MAPK cascade (GO:0032874)	153	14	4.79	+	2.92	0.000595	0.014
peptidyl-tyrosine modification (GO:0018212)	197	18	6.17	+	2.92	0.000106	0.00307
positive regulation of protein secretion (GO:0050714)	242	22	7.58	+	2.9	2.04e-05	0.000706
neutrophil activation (GO:0042119)	495	45	15.5	+	2.9	1.08e-09	9.09e-08
cellular divalent inorganic cation homeostasis (GO:0072503)	440	40	13.78	+	2.9	9.28e-09	6.48e-07
positive regulation of stress-activated protein kinase signaling cascade (GO:0070304)	154	14	4.82	+	2.9	0.000632	0.0149
cellular response to cytokine stimulus (GO:0071345)	948	86	29.69	+	2.9	1.48e-17	3.01e-15
calcium ion homeostasis (GO:0055074)	420	38	13.15	+	2.89	2.46e-08	1.59e-06
granulocyte activation (GO:0036230)	499	45	15.63	+	2.88	1.36e-09	1.12e-07
response to reactive oxygen species (GO:0000302)	189	17	5.92	+	2.87	0.000195	0.00526
negative regulation of locomotion (GO:0040013)	301	27	9.43	+	2.86	3.05e-06	0.000128
blood coagulation (GO:0007596)	290	26	9.08	+	2.86	4.67e-06	0.00019
regulation of angiogenesis (GO:0045765)	279	25	8.74	+	2.86	7.15e-06	0.000274
leukocyte degranulation (GO:0043299)	505	45	15.82	+	2.85	1.91e-09	1.54e-07
coagulation (GO:0050817)	292	26	9.14	+	2.84	5.23e-06	0.000207
second-messenger-mediated signaling (GO:0019932)	292	26	9.14	+	2.84	5.23e-06	0.000207
regulation of Rho protein signal transduction (GO:0035023)	135	12	4.23	+	2.84	0.0018	0.0372
localization of cell (GO:0051674)	1053	93	32.98	+	2.82	3.01e-18	6.54e-16
cell motility (GO:0048870)	1053	93	32.98	+	2.82	3.01e-18	6.45e-16
neutrophil activation involved in immune response (GO:0002283)	487	43	15.25	+	2.82	5.68e-09	4.06e-07
regulation of small GTPase mediated signal transduction (GO:0051056)	320	28	10.02	+	2.79	3.12e-06	0.000131
response to cytokine (GO:0034097)	1031	90	32.29	+	2.79	2.24e-17	4.42e-15
myeloid leukocyte mediated immunity (GO:0002444)	517	45	16.19	+	2.78	3.74e-09	2.77e-07
divalent inorganic cation homeostasis (GO:0072507)	460	40	14.41	+	2.78	2.88e-08	1.82e-06
response to corticosteroid (GO:0031960)	163	14	5.1	+	2.74	0.00105	0.0234
cellular response to tumor necrosis factor (GO:0071356)	198	17	6.2	+	2.74	0.000323	0.0083
positive regulation of protein kinase B signaling (GO:0051897)	153	13	4.79	+	2.71	0.00172	0.0359
regulation of vasculature development (GO:1901342)	306	26	9.58	+	2.71	1.13e-05	0.000408
neutrophil degranulation (GO:0043312)	483	41	15.13	+	2.71	3.57e-08	2.21e-06
neutrophil mediated immunity (GO:0002446)	496	42	15.53	+	2.7	2.59e-08	1.66e-06
adenylate cyclase-modulating G-protein coupled receptor signaling pathway (GO:0007188)	189	16	5.92	+	2.7	0.000552	0.0131
response to alcohol (GO:0097305)	202	17	6.33	+	2.69	0.0004	0.00996
regulation of response to stress (GO:0080134)	1392	117	43.6	+	2.68	3.55e-21	1.13e-18
G-protein coupled receptor signaling pathway, coupled to cyclic nucleotide second messenger (GO:0007187)	228	19	7.14	+	2.66	0.00021	0.00562
cell-cell adhesion (GO:0098609)	456	38	14.28	+	2.66	1.76e-07	9.65e-06
peptide secretion (GO:0002790)	168	14	5.26	+	2.66	0.00138	0.0297
cell adhesion (GO:0007155)	889	74	27.84	+	2.66	2.58e-13	3.38e-11
negative regulation of cell adhesion (GO:0007162)	253	21	7.92	+	2.65	0.000105	0.00304
myeloid cell differentiation (GO:0030099)	205	17	6.42	+	2.65	0.000468	0.0114
positive regulation of cell migration (GO:0030335)	459	38	14.38	+	2.64	2.05e-07	1.12e-05
positive regulation of MAPK cascade (GO:0043410)	544	45	17.04	+	2.64	2.56e-08	1.65e-06
biological adhesion (GO:0022610)	895	74	28.03	+	2.64	3.17e-13	4.09e-11
locomotion (GO:0040011)	1271	105	39.81	+	2.64	1.34e-18	2.99e-16
cell surface receptor signaling pathway (GO:0007166)	2470	204	77.36	+	2.64	7.36e-38	9.59e-35
positive regulation of response to stimulus (GO:0048584)	2280	188	71.41	+	2.63	2.07e-34	1.8e-31
drug transport (GO:0015893)	158	13	4.95	+	2.63	0.00223	0.0451
response to lipid (GO:0033993)	854	69	26.75	+	2.58	5.09e-12	5.94e-10
regulation of myeloid cell differentiation (GO:0045637)	223	18	6.98	+	2.58	0.000435	0.0107
regulation of ossification (GO:0030278)	186	15	5.83	+	2.58	0.00128	0.0277
positive regulation of cell motility (GO:2000147)	475	38	14.88	+	2.55	5.65e-07	2.88e-05
regulation of JNK cascade (GO:0046328)	176	14	5.51	+	2.54	0.00206	0.042
regulation of cell migration (GO:0030334)	781	62	24.46	+	2.53	1.27e-10	1.23e-08
cellular metal ion homeostasis (GO:0006875)	531	42	16.63	+	2.53	1.66e-07	9.16e-06
cellular response to acid chemical (GO:0071229)	203	16	6.36	+	2.52	0.00112	0.0245
regulation of exocytosis (GO:0017157)	178	14	5.57	+	2.51	0.00227	0.0452
wound healing (GO:0042060)	472	37	14.78	+	2.5	1.14e-06	5.26e-05
response to wounding (GO:0009611)	563	44	17.63	+	2.5	1.08e-07	6.31e-06
cellular response to lipid (GO:0071396)	513	40	16.07	+	2.49	4.49e-07	2.35e-05
positive regulation of cellular component movement (GO:0051272)	489	38	15.31	+	2.48	9.5e-07	4.48e-05
positive regulation of locomotion (GO:0040017)	508	39	15.91	+	2.45	8.73e-07	4.19e-05
regulation of Ras protein signal transduction (GO:0046578)	222	17	6.95	+	2.45	0.00167	0.035
positive regulation of secretion by cell (GO:1903532)	367	28	11.49	+	2.44	3.72e-05	0.00122
positive regulation of cell proliferation (GO:0008284)	907	69	28.41	+	2.43	8.22e-11	8.24e-09
positive regulation of secretion (GO:0051047)	396	30	12.4	+	2.42	2.12e-05	0.000731
regulation of cell motility (GO:2000145)	832	63	26.06	+	2.42	7.75e-10	6.73e-08
cellular cation homeostasis (GO:0030003)	601	45	18.82	+	2.39	2.65e-07	1.41e-05
positive regulation of intracellular signal transduction (GO:1902533)	1030	77	32.26	+	2.39	1.43e-11	1.6e-09
regulation of peptide secretion (GO:0002791)	455	34	14.25	+	2.39	1.12e-05	0.000406
metal ion homeostasis (GO:0055065)	599	44	18.76	+	2.35	5.48e-07	2.8e-05
cellular ion homeostasis (GO:0006873)	616	45	19.29	+	2.33	6.89e-07	3.42e-05
regulation of MAPK cascade (GO:0043408)	740	54	23.18	+	2.33	3.56e-08	2.21e-06
exocytosis (GO:0006887)	782	57	24.49	+	2.33	1.42e-08	9.58e-07
regulation of epithelial cell proliferation (GO:0050678)	317	23	9.93	+	2.32	0.000342	0.0087
regulation of cell proliferation (GO:0042127)	1620	117	50.74	+	2.31	1.72e-16	3.17e-14
regulated exocytosis (GO:0045055)	695	50	21.77	+	2.3	1.73e-07	9.54e-06
regulation of locomotion (GO:0040012)	905	65	28.34	+	2.29	2.26e-09	1.78e-07
positive regulation of DNA binding transcription factor activity (GO:0051091)	251	18	7.86	+	2.29	0.00178	0.0371
secretion by cell (GO:0032940)	977	70	30.6	+	2.29	7.66e-10	6.69e-08
response to external stimulus (GO:0009605)	1983	142	62.1	+	2.29	8.78e-20	2.5e-17
regulation of cellular component movement (GO:0051270)	911	65	28.53	+	2.28	2.76e-09	2.14e-07
positive regulation of cell death (GO:0010942)	659	47	20.64	+	2.28	5.24e-07	2.69e-05
movement of cell or subcellular component (GO:0006928)	1510	107	47.29	+	2.26	1.28e-14	2.03e-12
positive regulation of multicellular organismal process (GO:0051240)	1568	111	49.11	+	2.26	5.19e-15	8.54e-13
positive regulation of hydrolase activity (GO:0051345)	753	53	23.58	+	2.25	1.55e-07	8.62e-06
regulation of protein secretion (GO:0050708)	427	30	13.37	+	2.24	8.15e-05	0.00244
transmembrane receptor protein tyrosine kinase signaling pathway (GO:0007169)	514	36	16.1	+	2.24	2.08e-05	0.000718
cation homeostasis (GO:0055080)	672	47	21.05	+	2.23	1.14e-06	5.28e-05
positive regulation of cell differentiation (GO:0045597)	919	64	28.78	+	2.22	9.75e-09	6.77e-07
regulation of body fluid levels (GO:0050878)	490	34	15.35	+	2.22	4.28e-05	0.00137
regulation of DNA binding transcription factor activity (GO:0051090)	405	28	12.68	+	2.21	0.000179	0.00489
negative regulation of cell proliferation (GO:0008285)	670	46	20.98	+	2.19	2.02e-06	8.85e-05
angiogenesis (GO:0001525)	306	21	9.58	+	2.19	0.00154	0.0327
inorganic ion homeostasis (GO:0098771)	686	47	21.48	+	2.19	1.56e-06	7e-05
cellular chemical homeostasis (GO:0055082)	702	48	21.99	+	2.18	1.22e-06	5.6e-05
positive regulation of GTPase activity (GO:0043547)	414	28	12.97	+	2.16	0.000342	0.00871
regulation of secretion by cell (GO:1903530)	683	46	21.39	+	2.15	2.89e-06	0.000123
secretion (GO:0046903)	1090	73	34.14	+	2.14	3.66e-09	2.72e-07
positive regulation of apoptotic process (GO:0043065)	602	40	18.85	+	2.12	1.9e-05	0.000659
regulation of vesicle-mediated transport (GO:0060627)	499	33	15.63	+	2.11	0.000154	0.00429
cellular response to oxygen-containing compound (GO:1901701)	942	62	29.5	+	2.1	1.31e-07	7.42e-06
positive regulation of programmed cell death (GO:0043068)	608	40	19.04	+	2.1	2.22e-05	0.000762
regulation of secretion (GO:0051046)	738	48	23.11	+	2.08	5.91e-06	0.000231
regulation of response to stimulus (GO:0048583)	4153	270	130.06	+	2.08	2.52e-34	2.07e-31
vesicle-mediated transport (GO:0016192)	1914	124	59.94	+	2.07	4.89e-14	7.15e-12
regulation of cell differentiation (GO:0045595)	1696	109	53.12	+	2.05	2.81e-12	3.33e-10
positive regulation of developmental process (GO:0051094)	1294	83	40.53	+	2.05	1.86e-09	1.51e-07
regulation of proteolysis (GO:0030162)	812	52	25.43	+	2.04	3.61e-06	0.00015
blood vessel morphogenesis (GO:0048514)	391	25	12.25	+	2.04	0.00125	0.0271
ion homeostasis (GO:0050801)	751	48	23.52	+	2.04	7.46e-06	0.000284
enzyme linked receptor protein signaling pathway (GO:0007167)	720	46	22.55	+	2.04	1.29e-05	0.000463
regulation of binding (GO:0051098)	360	23	11.27	+	2.04	0.00218	0.0442
regulation of GTPase activity (GO:0043087)	487	31	15.25	+	2.03	0.000371	0.00934
response to oxidative stress (GO:0006979)	379	24	11.87	+	2.02	0.00177	0.0369
positive regulation of phosphorus metabolic process (GO:0010562)	1109	70	34.73	+	2.02	1.03e-07	6.01e-06
positive regulation of phosphate metabolic process (GO:0045937)	1109	70	34.73	+	2.02	1.03e-07	5.99e-06
negative regulation of multicellular organismal process (GO:0051241)	1095	69	34.29	+	2.01	1.41e-07	7.95e-06
positive regulation of protein transport (GO:0051222)	397	25	12.43	+	2.01	0.00144	0.0307
regulation of multicellular organismal development (GO:2000026)	1874	118	58.69	+	2.01	1.19e-12	1.44e-10
response to stress (GO:0006950)	3469	218	108.64	+	2.01	1.6e-24	6.25e-22
positive regulation of signal transduction (GO:0009967)	1546	97	48.42	+	2	2.82e-10	2.67e-08
regulation of multicellular organismal process (GO:0051239)	2827	177	88.54	+	2	4.17e-19	1.05e-16
positive regulation of cell communication (GO:0010647)	1696	105	53.12	+	1.98	8.98e-11	8.89e-09
negative regulation of cell differentiation (GO:0045596)	680	42	21.3	+	1.97	5.86e-05	0.00181
negative regulation of response to stimulus (GO:0048585)	1555	96	48.7	+	1.97	5.68e-10	5.19e-08
positive regulation of signaling (GO:0023056)	1703	105	53.34	+	1.97	9.75e-11	9.53e-09
regulation of intracellular signal transduction (GO:1902531)	1836	113	57.5	+	1.97	1.55e-11	1.69e-09
positive regulation of protein phosphorylation (GO:0001934)	975	60	30.54	+	1.96	1.61e-06	7.21e-05
response to oxygen-containing compound (GO:1901700)	1484	91	46.48	+	1.96	2.6e-09	2.02e-07
cellular response to organic substance (GO:0071310)	2258	138	70.72	+	1.95	6.64e-14	9.52e-12
signal transduction (GO:0007165)	5194	314	162.67	+	1.93	8.72e-36	8.53e-33
intracellular signal transduction (GO:0035556)	1651	99	51.71	+	1.91	1.53e-09	1.25e-07
regulation of peptide transport (GO:0090087)	686	41	21.48	+	1.91	0.000154	0.00429
regulation of anatomical structure morphogenesis (GO:0022603)	1004	60	31.44	+	1.91	3.73e-06	0.000154
signaling (GO:0023052)	5578	333	174.69	+	1.91	8.56e-38	9.56e-35
positive regulation of phosphorylation (GO:0042327)	1022	61	32.01	+	1.91	4.14e-06	0.000171
positive regulation of transport (GO:0051050)	924	55	28.94	+	1.9	1.38e-05	0.000494
cell communication (GO:0007154)	5693	337	178.3	+	1.89	8.44e-38	1.02e-34
cellular homeostasis (GO:0019725)	847	50	26.53	+	1.88	3.76e-05	0.00123
positive regulation of catalytic activity (GO:0043085)	1425	84	44.63	+	1.88	5.89e-08	3.53e-06
regulation of developmental process (GO:0050793)	2433	142	76.2	+	1.86	9.88e-13	1.21e-10
positive regulation of molecular function (GO:0044093)	1748	102	54.74	+	1.86	2.81e-09	2.16e-07
positive regulation of protein metabolic process (GO:0051247)	1634	95	51.17	+	1.86	1.32e-08	9e-07
regulation of hydrolase activity (GO:0051336)	1275	74	39.93	+	1.85	7.05e-07	3.49e-05
cellular response to chemical stimulus (GO:0070887)	2752	156	86.19	+	1.81	4.69e-13	5.87e-11
regulation of protein transport (GO:0051223)	656	37	20.54	+	1.8	0.000973	0.0219
programmed cell death (GO:0012501)	1033	58	32.35	+	1.79	3.83e-05	0.00125
cell death (GO:0008219)	1071	60	33.54	+	1.79	2.5e-05	0.000851
response to organic substance (GO:0010033)	2877	161	90.1	+	1.79	3.83e-13	4.87e-11
positive regulation of cellular protein metabolic process (GO:0032270)	1531	85	47.95	+	1.77	7.48e-07	3.62e-05
response to organic cyclic compound (GO:0014070)	885	49	27.72	+	1.77	0.000192	0.00521
positive regulation of protein modification process (GO:0031401)	1182	65	37.02	+	1.76	2.6e-05	0.000874
positive regulation of biological process (GO:0048518)	5779	315	180.99	+	1.74	1.4e-27	7.32e-25
apoptotic process (GO:0006915)	905	49	28.34	+	1.73	0.000326	0.00835
regulation of cell death (GO:0010941)	1712	92	53.62	+	1.72	8.8e-07	4.21e-05
response to drug (GO:0042493)	932	50	29.19	+	1.71	0.000383	0.00959
regulation of protein phosphorylation (GO:0001932)	1417	76	44.38	+	1.71	1.01e-05	0.000374
chemical homeostasis (GO:0048878)	1053	56	32.98	+	1.7	0.000205	0.0055
regulation of signal transduction (GO:0009966)	3114	165	97.53	+	1.69	1.51e-11	1.68e-09
negative regulation of developmental process (GO:0051093)	907	48	28.41	+	1.69	0.000668	0.0156
G-protein coupled receptor signaling pathway (GO:0007186)	1307	69	40.93	+	1.69	4.29e-05	0.00137
response to stimulus (GO:0050896)	8443	445	264.42	+	1.68	3.74e-44	9.75e-41
regulation of apoptotic process (GO:0042981)	1575	83	49.33	+	1.68	6.66e-06	0.000258
regulation of protein metabolic process (GO:0051246)	2809	148	87.97	+	1.68	4.76e-10	4.37e-08
cellular response to stimulus (GO:0051716)	6741	354	211.12	+	1.68	1.68e-29	1.1e-26
negative regulation of signal transduction (GO:0009968)	1221	64	38.24	+	1.67	0.000102	0.00297
regulation of programmed cell death (GO:0043067)	1589	83	49.76	+	1.67	1.02e-05	0.000378
positive regulation of cellular process (GO:0048522)	5110	266	160.04	+	1.66	3.68e-19	9.44e-17
multi-organism process (GO:0051704)	2349	122	73.57	+	1.66	4.79e-08	2.92e-06
regulation of cell communication (GO:0010646)	3436	178	107.61	+	1.65	1.03e-11	1.17e-09
positive regulation of cellular component organization (GO:0051130)	1179	61	36.92	+	1.65	0.000222	0.00592
anatomical structure formation involved in morphogenesis (GO:0048646)	870	45	27.25	+	1.65	0.00152	0.0323
protein phosphorylation (GO:0006468)	931	48	29.16	+	1.65	0.00111	0.0244
regulation of signaling (GO:0023051)	3475	179	108.83	+	1.64	1.31e-11	1.48e-09
negative regulation of signaling (GO:0023057)	1321	68	41.37	+	1.64	9.53e-05	0.00278
regulation of transport (GO:0051049)	1788	92	56	+	1.64	4.3e-06	0.000176
regulation of localization (GO:0032879)	2607	134	81.65	+	1.64	1.68e-08	1.12e-06
negative regulation of cell communication (GO:0010648)	1318	67	41.28	+	1.62	0.000177	0.00485
regulation of phosphorylation (GO:0042325)	1520	77	47.6	+	1.62	5.34e-05	0.00167
regulation of catalytic activity (GO:0050790)	2329	117	72.94	+	1.6	6.48e-07	3.27e-05
homeostatic process (GO:0042592)	1560	78	48.86	+	1.6	6.73e-05	0.00204
regulation of molecular function (GO:0065009)	3215	160	100.69	+	1.59	4.01e-09	2.96e-07
regulation of phosphate metabolic process (GO:0019220)	1731	86	54.21	+	1.59	4.18e-05	0.00135
regulation of phosphorus metabolic process (GO:0051174)	1740	86	54.49	+	1.58	4.4e-05	0.00141
animal organ development (GO:0048513)	3084	148	96.59	+	1.53	1.52e-07	8.51e-06
response to chemical (GO:0042221)	4323	204	135.39	+	1.51	6.7e-10	5.99e-08
regulation of protein modification process (GO:0031399)	1804	84	56.5	+	1.49	0.000422	0.0104
cell differentiation (GO:0030154)	3636	169	113.87	+	1.48	1.27e-07	7.25e-06
positive regulation of nitrogen compound metabolic process (GO:0051173)	3002	138	94.02	+	1.47	4.81e-06	0.000194
regulation of biological quality (GO:0065008)	3767	173	117.98	+	1.47	1.89e-07	1.04e-05
regulation of cellular protein metabolic process (GO:0032268)	2552	117	79.92	+	1.46	3.9e-05	0.00127
positive regulation of metabolic process (GO:0009893)	3339	153	104.57	+	1.46	1.48e-06	6.67e-05
positive regulation of cellular metabolic process (GO:0031325)	3110	142	97.4	+	1.46	5.01e-06	0.000199
positive regulation of macromolecule metabolic process (GO:0010604)	3124	142	97.84	+	1.45	6.76e-06	0.000261
cellular developmental process (GO:0048869)	3728	169	116.75	+	1.45	6.67e-07	3.34e-05
localization (GO:0051179)	5608	254	175.63	+	1.45	6.14e-11	6.28e-09
transport (GO:0006810)	4418	200	138.36	+	1.45	3.08e-08	1.94e-06
positive regulation of biosynthetic process (GO:0009891)	1866	84	58.44	+	1.44	0.0011	0.0242
positive regulation of cellular biosynthetic process (GO:0031328)	1838	82	57.56	+	1.42	0.00166	0.0348
establishment of localization (GO:0051234)	4533	200	141.97	+	1.41	2.07e-07	1.12e-05
system development (GO:0048731)	4309	189	134.95	+	1.4	9.58e-07	4.5e-05
multicellular organism development (GO:0007275)	4918	210	154.02	+	1.36	9.45e-07	4.49e-05
negative regulation of cellular process (GO:0048523)	4614	195	144.5	+	1.35	7.06e-06	0.000271
anatomical structure development (GO:0048856)	5299	219	165.96	+	1.32	5.29e-06	0.000208
multicellular organismal process (GO:0032501)	6807	279	213.18	+	1.31	1.53e-07	8.54e-06
biological regulation (GO:0065007)	12409	504	388.63	+	1.3	1.61e-20	4.94e-18
developmental process (GO:0032502)	5654	229	177.07	+	1.29	1.24e-05	0.000445
negative regulation of biological process (GO:0048519)	5129	207	160.63	+	1.29	6.17e-05	0.00189
regulation of biological process (GO:0050789)	11775	475	368.77	+	1.29	5.87e-17	1.13e-14
regulation of cellular process (GO:0050794)	11113	445	348.04	+	1.28	4.73e-14	6.98e-12
cellular process (GO:0009987)	15478	536	484.74	+	1.11	4.25e-06	0.000175
biological_process (GO:0008150)	17854	602	559.16	+	1.08	1.23e-06	5.66e-05
organic substance metabolic process (GO:0071704)	9521	258	298.18	-	0.87	0.00192	0.0395
primary metabolic process (GO:0044238)	9173	241	287.28	-	0.84	0.000324	0.00832
macromolecule metabolic process (GO:0043170)	7783	204	243.75	-	0.84	0.00157	0.0332
nitrogen compound metabolic process (GO:0006807)	8646	220	270.78	-	0.81	6.64e-05	0.00201
cellular metabolic process (GO:0044237)	9082	227	284.43	-	0.8	7.33e-06	0.00028
cellular macromolecule metabolic process (GO:0044260)	6569	155	205.73	-	0.75	1.82e-05	0.000637
biosynthetic process (GO:0009058)	4821	109	150.99	-	0.72	8.6e-05	0.00253
organic substance biosynthetic process (GO:1901576)	4762	106	149.14	-	0.71	4.41e-05	0.0014
cellular biosynthetic process (GO:0044249)	4675	104	146.41	-	0.71	5.83e-05	0.00181
heterocycle biosynthetic process (GO:0018130)	3078	68	96.4	-	0.71	0.00161	0.0341
nucleobase-containing compound biosynthetic process (GO:0034654)	3009	66	94.24	-	0.7	0.00146	0.0312
macromolecule biosynthetic process (GO:0009059)	3655	80	114.47	-	0.7	0.000354	0.00893
cellular macromolecule biosynthetic process (GO:0034645)	3597	75	112.65	-	0.67	7.22e-05	0.00218
cellular nitrogen compound biosynthetic process (GO:0044271)	3546	70	111.05	-	0.63	9.95e-06	0.000371
cellular aromatic compound metabolic process (GO:0006725)	4823	92	151.05	-	0.61	1.59e-08	1.07e-06
organic cyclic compound metabolic process (GO:1901360)	5041	96	157.88	-	0.61	5.1e-09	3.66e-07
establishment of localization in cell (GO:0051649)	1779	33	55.72	-	0.59	0.000976	0.0219
cellular localization (GO:0051641)	2374	44	74.35	-	0.59	0.000117	0.00336
RNA metabolic process (GO:0016070)	3508	65	109.86	-	0.59	1.09e-06	5.05e-05
heterocycle metabolic process (GO:0046483)	4781	86	149.73	-	0.57	7.51e-10	6.64e-08
cellular nitrogen compound metabolic process (GO:0034641)	5232	94	163.86	-	0.57	6.87e-11	6.97e-09
cellular catabolic process (GO:0044248)	1788	32	56	-	0.57	0.000578	0.0137
Unclassified (UNCLASSIFIED)	3188	57	99.84	-	0.57	1.23e-06	5.64e-05
nucleobase-containing compound metabolic process (GO:0006139)	4605	82	144.22	-	0.57	1.1e-09	9.2e-08
nucleic acid metabolic process (GO:0090304)	4048	71	126.78	-	0.56	7.46e-09	5.28e-07
gene expression (GO:0010467)	3831	65	119.98	-	0.54	6.26e-09	4.45e-07
organelle organization (GO:0006996)	3387	57	106.08	-	0.54	3.9e-08	2.4e-06
cellular protein localization (GO:0034613)	1509	25	47.26	-	0.53	0.000479	0.0116
cellular macromolecule localization (GO:0070727)	1519	25	47.57	-	0.53	0.000376	0.00943
organonitrogen compound catabolic process (GO:1901565)	1037	16	32.48	-	0.49	0.00223	0.0451
intracellular transport (GO:0046907)	1551	22	48.57	-	0.45	2.37e-05	0.000809
sexual reproduction (GO:0019953)	809	11	25.34	-	0.43	0.00242	0.0481
cell cycle (GO:0007049)	1340	18	41.97	-	0.43	3.9e-05	0.00127
intracellular protein transport (GO:0006886)	945	12	29.6	-	0.41	0.000464	0.0113
cellular response to DNA damage stimulus (GO:0006974)	773	9	24.21	-	0.37	0.000634	0.0149
macromolecule catabolic process (GO:0009057)	1030	11	32.26	-	0.34	2.56e-05	0.000863
gamete generation (GO:0007276)	669	7	20.95	-	0.33	0.000844	0.0194
cellular protein-containing complex assembly (GO:0034622)	885	9	27.72	-	0.32	5.89e-05	0.00182
DNA metabolic process (GO:0006259)	814	8	25.49	-	0.31	0.000105	0.00304
sensory perception of chemical stimulus (GO:0007606)	535	5	16.76	-	0.3	0.0014	0.03
cell cycle process (GO:0022402)	974	9	30.5	-	0.3	9.32e-06	0.000352
cellular macromolecule catabolic process (GO:0044265)	891	8	27.9	-	0.29	1.59e-05	0.00056
protein catabolic process (GO:0030163)	671	6	21.01	-	0.29	0.000231	0.00615
mRNA metabolic process (GO:0016071)	683	6	21.39	-	0.28	0.000168	0.00462
mitotic cell cycle (GO:0000278)	691	6	21.64	-	0.28	0.000173	0.00476
chromatin organization (GO:0006325)	702	6	21.99	-	0.27	0.000124	0.00355
mitotic cell cycle process (GO:1903047)	602	5	18.85	-	0.27	0.000413	0.0103
cellular protein catabolic process (GO:0044257)	613	5	19.2	-	0.26	0.000294	0.00762
detection of chemical stimulus (GO:0009593)	512	4	16.03	-	0.25	0.000973	0.0219
protein modification by small protein conjugation or removal (GO:0070647)	954	7	29.88	-	0.23	1.04e-06	4.85e-05
protein localization to organelle (GO:0033365)	692	5	21.67	-	0.23	4.09e-05	0.00132
establishment of protein localization to organelle (GO:0072594)	425	3	13.31	-	0.23	0.00155	0.0328
proteolysis involved in cellular protein catabolic process (GO:0051603)	584	4	18.29	-	0.22	0.000128	0.00364
mRNA processing (GO:0006397)	472	3	14.78	-	0.2	0.000582	0.0138
cell division (GO:0051301)	486	3	15.22	-	0.2	0.000417	0.0104
chromosome organization (GO:0051276)	1034	6	32.38	-	0.19	2.63e-08	1.68e-06
proteasomal protein catabolic process (GO:0010498)	346	2	10.84	-	0.18	0.0025	0.0496
cilium organization (GO:0044782)	373	2	11.68	-	0.17	0.00125	0.0271
RNA splicing (GO:0008380)	405	2	12.68	-	0.16	0.000632	0.0149
RNA processing (GO:0006396)	872	4	27.31	-	0.15	5.7e-08	3.44e-06
ribonucleoprotein complex biogenesis (GO:0022613)	440	2	13.78	-	0.15	0.000214	0.00573
mitochondrion organization (GO:0007005)	449	2	14.06	-	0.14	0.000228	0.00606
sensory perception of smell (GO:0007608)	458	2	14.34	-	0.14	0.000153	0.00429
protein modification by small protein conjugation (GO:0032446)	699	3	21.89	-	0.14	1e-06	4.68e-05
amide biosynthetic process (GO:0043604)	499	2	15.63	-	0.13	5.31e-05	0.00167
spermatogenesis (GO:0007283)	526	2	16.47	-	0.12	2.6e-05	0.000873
modification-dependent protein catabolic process (GO:0019941)	526	2	16.47	-	0.12	2.6e-05	0.000871
modification-dependent macromolecule catabolic process (GO:0043632)	536	2	16.79	-	0.12	1.76e-05	0.000615
male gamete generation (GO:0048232)	544	2	17.04	-	0.12	1.19e-05	0.00043
ribosome biogenesis (GO:0042254)	293	1	9.18	-	0.11	0.00183	0.0378
proteasome-mediated ubiquitin-dependent protein catabolic process (GO:0043161)	319	1	9.99	-	0.1	0.000877	0.0201
organelle fission (GO:0048285)	320	1	10.02	-	0.1	0.000877	0.0201
protein ubiquitination (GO:0016567)	654	2	20.48	-	0.1	6.46e-07	3.27e-05
ncRNA processing (GO:0034470)	373	1	11.68	-	0.09	0.000199	0.00537
detection of chemical stimulus involved in sensory perception of smell (GO:0050911)	429	1	13.44	-	0.07	4.57e-05	0.00145
detection of chemical stimulus involved in sensory perception (GO:0050907)	477	1	14.94	-	0.07	9.92e-06	0.000371
ubiquitin-dependent protein catabolic process (GO:0006511)	502	1	15.72	-	0.06	4.64e-06	0.000189
detection of stimulus involved in sensory perception (GO:0050906)	531	1	16.63	-	0.06	2.21e-06	9.59e-05
ncRNA metabolic process (GO:0034660)	533	1	16.69	-	0.06	2.25e-06	9.72e-05
peptide metabolic process (GO:0006518)	551	1	17.26	-	0.06	1.01e-06	4.69e-05
mitochondrial transport (GO:0006839)	227	0	7.11	-	< 0.01	0.00148	0.0315
protein-DNA complex subunit organization (GO:0071824)	246	0	7.7	-	< 0.01	0.00104	0.0231
chromosome segregation (GO:0007059)	270	0	8.46	-	< 0.01	0.000468	0.0114
translation (GO:0006412)	400	0	12.53	-	< 0.01	9.67e-06	0.000363
DNA repair (GO:0006281)	511	0	16	-	< 0.01	2.67e-07	1.41e-05
DNA conformation change (GO:0071103)	246	0	7.7	-	< 0.01	0.00104	0.0231
nuclear chromosome segregation (GO:0098813)	214	0	6.7	-	< 0.01	0.00219	0.0446
protein polyubiquitination (GO:0000209)	255	0	7.99	-	< 0.01	0.000681	0.0158
peptide biosynthetic process (GO:0043043)	426	0	13.34	-	< 0.01	2.7e-06	0.000115
