# Supplementary material for: An immune-centric exploration of BRCA1 and BRCA2 germline mutation related breast and ovarian cancers
Source: BMC Cancer. 2020 Mar 12;20:197. doi: 10.1186/s12885-020-6605-1 (PMC7068944; doi:10.1186/s12885-020-6605-1)
Supplement: Supplementary file 4 — Additional file 4: Table S4. Panther analysis of genes overexpressed in non-carriers. BRCA2 carriers versus non-carriers. [file 12885_2020_6605_MOESM4_ESM.xlsx]

## Sheet: Sheet1
Panther analysis of genes overexpressed in non-carriers. BRCA2 carriers versus non-carriers
Analysis Type:	PANTHER Overrepresentation Test (Released 20171205)
Annotation Version and Release Date:	GO Ontology database Released 2018-05-21
Analyzed List:	Client Text Box Input (Homo sapiens)
Reference List:	Homo sapiens (all genes in database)
Test Type:	FISHER
GO biological process complete	Homo sapiens - REFLIST (21042)	Client Text Box Input (423)	Client Text Box Input (expected)	Client Text Box Input (over/under)	Client Text Box Input (fold Enrichment)	Client Text Box Input (raw P-value)	Client Text Box Input (FDR)
immune system process (GO:0002376)	2664	195	53.55	+	3.64	6.87e-62	3.58e-58
immunoglobulin secretion (GO:0048305)	4	3	0.08	+	37.31	0.000251	0.0112
regulatory T cell differentiation (GO:0045066)	5	3	0.1	+	29.85	0.000395	0.0163
negative regulation of antigen processing and presentation (GO:0002578)	7	4	0.14	+	28.43	4.4e-05	0.00246
positive regulation of B cell receptor signaling pathway (GO:0050861)	7	4	0.14	+	28.43	4.4e-05	0.00246
positive regulation of interferon-gamma secretion (GO:1902715)	8	4	0.16	+	24.87	6.49e-05	0.00349
podosome assembly (GO:0071800)	8	4	0.16	+	24.87	6.49e-05	0.00348
negative regulation of T cell mediated cytotoxicity (GO:0001915)	6	3	0.12	+	24.87	0.000584	0.0232
establishment of T cell polarity (GO:0001768)	6	3	0.12	+	24.87	0.000584	0.0231
regulation of interferon-gamma secretion (GO:1902713)	11	5	0.22	+	22.61	1.06e-05	0.000666
negative T cell selection (GO:0043383)	11	5	0.22	+	22.61	1.06e-05	0.000663
positive regulation of tumor necrosis factor biosynthetic process (GO:0042535)	11	5	0.22	+	22.61	1.06e-05	0.00066
negative regulation of dendritic cell apoptotic process (GO:2000669)	7	3	0.14	+	21.32	0.000823	0.031
establishment of lymphocyte polarity (GO:0001767)	7	3	0.14	+	21.32	0.000823	0.0309
regulation of hypersensitivity (GO:0002883)	7	3	0.14	+	21.32	0.000823	0.0308
negative thymic T cell selection (GO:0045060)	10	4	0.2	+	19.9	0.000127	0.00628
leukocyte aggregation (GO:0070486)	10	4	0.2	+	19.9	0.000127	0.00626
positive regulation of inflammatory response to antigenic stimulus (GO:0002863)	10	4	0.2	+	19.9	0.000127	0.00624
positive regulation of antigen receptor-mediated signaling pathway (GO:0050857)	21	8	0.42	+	18.95	6.36e-08	5.56e-06
regulation of toll-like receptor 9 signaling pathway (GO:0034163)	8	3	0.16	+	18.65	0.00111	0.0398
positive regulation of natural killer cell differentiation (GO:0032825)	8	3	0.16	+	18.65	0.00111	0.0397
cornification (GO:0070268)	112	13	2.25	+	5.77	1.17e-06	8.91e-05
immunological synapse formation (GO:0001771)	11	4	0.22	+	18.09	0.000171	0.00802
regulation of B cell receptor signaling pathway (GO:0050855)	22	8	0.44	+	18.09	8.52e-08	7.32e-06
regulation of antigen processing and presentation (GO:0002577)	17	6	0.34	+	17.56	4.29e-06	0.0003
positive regulation of alpha-beta T cell proliferation (GO:0046641)	20	7	0.4	+	17.41	6.94e-07	5.48e-05
regulation of dendritic cell antigen processing and presentation (GO:0002604)	9	3	0.18	+	16.58	0.00146	0.0499
regulation of natural killer cell proliferation (GO:0032817)	9	3	0.18	+	16.58	0.00146	0.0498
thymic T cell selection (GO:0045061)	18	6	0.36	+	16.58	5.63e-06	0.000386
regulation of tumor necrosis factor biosynthetic process (GO:0042534)	19	6	0.38	+	15.71	7.29e-06	0.000479
interferon-gamma production (GO:0032609)	16	5	0.32	+	15.55	4.55e-05	0.00253
cellular response to interleukin-15 (GO:0071350)	13	4	0.26	+	15.31	0.000289	0.0126
positive regulation of T cell receptor signaling pathway (GO:0050862)	13	4	0.26	+	15.31	0.000289	0.0125
interleukin-15-mediated signaling pathway (GO:0035723)	13	4	0.26	+	15.31	0.000289	0.0125
T cell selection (GO:0045058)	37	11	0.74	+	14.79	1.79e-09	2e-07
negative regulation of T cell mediated immunity (GO:0002710)	17	5	0.34	+	14.63	5.8e-05	0.00316
positive T cell selection (GO:0043368)	24	7	0.48	+	14.51	1.92e-06	0.00014
regulation of natural killer cell differentiation (GO:0032823)	14	4	0.28	+	14.21	0.000365	0.0152
response to interleukin-15 (GO:0070672)	14	4	0.28	+	14.21	0.000365	0.0151
regulation of alpha-beta T cell proliferation (GO:0046640)	25	7	0.5	+	13.93	2.41e-06	0.000175
antigen processing and presentation via MHC class Ib (GO:0002475)	15	4	0.3	+	13.27	0.000456	0.0186
negative regulation of interleukin-12 production (GO:0032695)	16	4	0.32	+	12.44	0.000561	0.0225
regulation of T cell mediated cytotoxicity (GO:0001914)	34	8	0.68	+	11.7	1.4e-06	0.000104
negative regulation of interleukin-10 production (GO:0032693)	17	4	0.34	+	11.7	0.000682	0.0263
T cell costimulation (GO:0031295)	51	12	1.03	+	11.7	3.16e-09	3.41e-07
regulation of antigen receptor-mediated signaling pathway (GO:0050854)	56	13	1.13	+	11.55	8e-10	9.06e-08
positive regulation of T cell migration (GO:2000406)	26	6	0.52	+	11.48	3.32e-05	0.0019
lymphocyte costimulation (GO:0031294)	52	12	1.05	+	11.48	3.82e-09	4.1e-07
positive regulation of interleukin-4 production (GO:0032753)	22	5	0.44	+	11.31	0.000164	0.00781
regulation of inflammatory response to antigenic stimulus (GO:0002861)	22	5	0.44	+	11.31	0.000164	0.00779
leukocyte cell-cell adhesion (GO:0007159)	49	11	0.99	+	11.17	2.2e-08	2.1e-06
cellular defense response (GO:0006968)	58	13	1.17	+	11.15	1.16e-09	1.31e-07
positive regulation of endothelial cell apoptotic process (GO:2000353)	18	4	0.36	+	11.05	0.000821	0.0311
leukocyte adhesion to vascular endothelial cell (GO:0061756)	18	4	0.36	+	11.05	0.000821	0.031
regulation of leukocyte mediated cytotoxicity (GO:0001910)	74	16	1.49	+	10.76	2.21e-11	2.93e-09
positive regulation of leukocyte mediated cytotoxicity (GO:0001912)	53	11	1.07	+	10.32	4.45e-08	4.07e-06
regulation of cell killing (GO:0031341)	87	18	1.75	+	10.29	2.34e-12	3.32e-10
cytolysis (GO:0019835)	29	6	0.58	+	10.29	5.65e-05	0.00309
regulation of complement activation (GO:0030449)	113	23	2.27	+	10.13	2.71e-15	5.58e-13
regulation of protein activation cascade (GO:2000257)	114	23	2.29	+	10.04	3.2e-15	6.5e-13
positive regulation of interferon-gamma production (GO:0032729)	65	13	1.31	+	9.95	3.89e-09	4.13e-07
cellular response to interleukin-7 (GO:0098761)	20	4	0.4	+	9.95	0.00116	0.0406
response to interleukin-7 (GO:0098760)	20	4	0.4	+	9.95	0.00116	0.0405
regulation of humoral immune response (GO:0002920)	131	26	2.63	+	9.87	6.86e-17	1.65e-14
regulation of interferon-gamma production (GO:0032649)	97	19	1.95	+	9.74	1.33e-12	1.93e-10
positive regulation of cell killing (GO:0031343)	62	12	1.25	+	9.63	2.14e-08	2.05e-06
regulation of B cell differentiation (GO:0045577)	26	5	0.52	+	9.57	0.000323	0.0136
positive regulation of T cell mediated cytotoxicity (GO:0001916)	26	5	0.52	+	9.57	0.000323	0.0136
positive regulation of T cell proliferation (GO:0042102)	99	19	1.99	+	9.55	1.83e-12	2.62e-10
regulation of lymphocyte chemotaxis (GO:1901623)	21	4	0.42	+	9.48	0.00135	0.047
dendritic cell migration (GO:0036336)	21	4	0.42	+	9.48	0.00135	0.0469
negative regulation of cell killing (GO:0031342)	21	4	0.42	+	9.48	0.00135	0.0468
antigen processing and presentation of endogenous antigen (GO:0019883)	21	4	0.42	+	9.48	0.00135	0.0467
Fc-epsilon receptor signaling pathway (GO:0038095)	121	23	2.43	+	9.46	9.81e-15	1.89e-12
positive regulation of lymphocyte migration (GO:2000403)	32	6	0.64	+	9.33	9.15e-05	0.00474
T cell proliferation (GO:0042098)	32	6	0.64	+	9.33	9.15e-05	0.00472
Fc-gamma receptor signaling pathway (GO:0038094)	139	26	2.79	+	9.3	2.42e-16	5.41e-14
complement activation, classical pathway (GO:0006958)	162	30	3.26	+	9.21	1.46e-18	4.57e-16
negative regulation of lymphocyte mediated immunity (GO:0002707)	38	7	0.76	+	9.16	2.61e-05	0.00156
regulation of acute inflammatory response (GO:0002673)	154	28	3.1	+	9.04	3.19e-17	8.05e-15
mononuclear cell migration (GO:0071674)	44	8	0.88	+	9.04	7.5e-06	0.000491
Fc receptor signaling pathway (GO:0038093)	188	34	3.78	+	9	1.34e-20	5.25e-18
humoral immune response mediated by circulating immunoglobulin (GO:0002455)	167	30	3.36	+	8.94	3.08e-18	8.75e-16
immune response-regulating cell surface receptor signaling pathway involved in phagocytosis (GO:0002433)	134	24	2.69	+	8.91	8.19e-15	1.64e-12
Fc-gamma receptor signaling pathway involved in phagocytosis (GO:0038096)	134	24	2.69	+	8.91	8.19e-15	1.62e-12
regulation of interleukin-4 production (GO:0032673)	28	5	0.56	+	8.88	0.000437	0.0179
positive regulation of natural killer cell mediated cytotoxicity (GO:0045954)	28	5	0.56	+	8.88	0.000437	0.0179
regulation of interleukin-10 production (GO:0032653)	45	8	0.9	+	8.84	8.68e-06	0.000559
regulation of natural killer cell mediated immunity (GO:0002715)	45	8	0.9	+	8.84	8.68e-06	0.000556
Fc receptor mediated stimulatory signaling pathway (GO:0002431)	136	24	2.73	+	8.78	1.09e-14	2.06e-12
regulation of T cell migration (GO:2000404)	34	6	0.68	+	8.78	0.000123	0.00611
complement activation (GO:0006956)	179	31	3.6	+	8.62	2.1e-18	6.43e-16
immunoglobulin mediated immune response (GO:0016064)	199	34	4	+	8.5	6.52e-20	2.37e-17
B cell receptor signaling pathway (GO:0050853)	129	22	2.59	+	8.48	2.64e-13	4.3e-11
B cell mediated immunity (GO:0019724)	200	34	4.02	+	8.46	7.5e-20	2.61e-17
regulation of T cell mediated immunity (GO:0002709)	65	11	1.31	+	8.42	2.77e-07	2.31e-05
monocyte chemotaxis (GO:0002548)	42	7	0.84	+	8.29	4.62e-05	0.00256
regulation of natural killer cell activation (GO:0032814)	30	5	0.6	+	8.29	0.000579	0.0232
positive regulation of interleukin-2 production (GO:0032743)	30	5	0.6	+	8.29	0.000579	0.0231
positive regulation of interleukin-10 production (GO:0032733)	30	5	0.6	+	8.29	0.000579	0.0231
positive regulation of lymphocyte proliferation (GO:0050671)	138	23	2.77	+	8.29	1.15e-13	1.98e-11
positive regulation of alpha-beta T cell activation (GO:0046635)	60	10	1.21	+	8.29	1.1e-06	8.41e-05
positive regulation of natural killer cell mediated immunity (GO:0002717)	30	5	0.6	+	8.29	0.000579	0.023
negative regulation of leukocyte mediated immunity (GO:0002704)	48	8	0.96	+	8.29	1.32e-05	0.000807
positive regulation of mononuclear cell proliferation (GO:0032946)	139	23	2.79	+	8.23	1.32e-13	2.25e-11
lymphocyte proliferation (GO:0046651)	73	12	1.47	+	8.18	1.05e-07	8.97e-06
positive regulation of T cell activation (GO:0050870)	201	33	4.04	+	8.17	6.81e-19	2.22e-16
lymphocyte migration (GO:0072676)	61	10	1.23	+	8.15	1.26e-06	9.48e-05
regulation of alpha-beta T cell activation (GO:0046634)	86	14	1.73	+	8.1	1.02e-08	1.01e-06
regulation of natural killer cell mediated cytotoxicity (GO:0042269)	43	7	0.86	+	8.1	5.28e-05	0.00291
regulation of T cell receptor signaling pathway (GO:0050856)	37	6	0.74	+	8.07	0.000186	0.00863
B cell proliferation (GO:0042100)	37	6	0.74	+	8.07	0.000186	0.0086
positive regulation of leukocyte proliferation (GO:0070665)	142	23	2.85	+	8.06	1.97e-13	3.28e-11
positive regulation of leukocyte cell-cell adhesion (GO:1903039)	210	34	4.22	+	8.05	2.9e-19	9.64e-17
cellular extravasation (GO:0045123)	31	5	0.62	+	8.02	0.000661	0.0257
regulation of B cell proliferation (GO:0030888)	62	10	1.25	+	8.02	1.43e-06	0.000106
positive regulation of epithelial cell apoptotic process (GO:1904037)	31	5	0.62	+	8.02	0.000661	0.0257
T cell differentiation (GO:0030217)	131	21	2.63	+	7.97	2.67e-12	3.76e-10
regulation of T cell proliferation (GO:0042129)	156	25	3.14	+	7.97	2.15e-14	3.91e-12
mononuclear cell proliferation (GO:0032943)	75	12	1.51	+	7.96	1.37e-07	1.15e-05
T cell differentiation in thymus (GO:0033077)	44	7	0.88	+	7.91	6.02e-05	0.00326
leukocyte proliferation (GO:0070661)	82	13	1.65	+	7.89	4.54e-08	4.13e-06
negative regulation of adaptive immune response based on somatic recombination of immune receptors built from immunoglobulin superfamily domains (GO:0002823)	38	6	0.76	+	7.85	0.000212	0.00957
immune response-regulating cell surface receptor signaling pathway (GO:0002768)	425	67	8.54	+	7.84	1.15e-36	1.99e-33
protein activation cascade (GO:0072376)	203	32	4.08	+	7.84	6.77e-18	1.76e-15
phagocytosis, engulfment (GO:0006911)	127	20	2.55	+	7.83	1.19e-11	1.63e-09
lymphocyte mediated immunity (GO:0002449)	254	40	5.11	+	7.83	4.35e-22	1.79e-19
regulation of lymphocyte mediated immunity (GO:0002706)	140	22	2.81	+	7.82	1.14e-12	1.67e-10
regulation of lymphocyte proliferation (GO:0050670)	210	33	4.22	+	7.82	2.21e-18	6.51e-16
regulation of mononuclear cell proliferation (GO:0032944)	211	33	4.24	+	7.78	2.51e-18	7.26e-16
positive regulation of phosphatidylinositol 3-kinase activity (GO:0043552)	32	5	0.64	+	7.77	0.000752	0.0286
adaptive immune response based on somatic recombination of immune receptors built from immunoglobulin superfamily domains (GO:0002460)	264	41	5.31	+	7.73	2.05e-22	9.16e-20
positive regulation of lymphocyte mediated immunity (GO:0002708)	97	15	1.95	+	7.69	5.64e-09	5.96e-07
immunoglobulin production (GO:0002377)	149	23	3	+	7.68	4.84e-13	7.34e-11
antigen receptor-mediated signaling pathway (GO:0050851)	241	37	4.84	+	7.64	3.57e-20	1.33e-17
T cell activation (GO:0042110)	222	34	4.46	+	7.62	1.35e-18	4.3e-16
regulation of T cell activation (GO:0050863)	307	47	6.17	+	7.62	2.47e-25	1.25e-22
lymphocyte activation (GO:0046649)	360	55	7.24	+	7.6	1.66e-29	1.18e-26
positive regulation of cytokine biosynthetic process (GO:0042108)	59	9	1.19	+	7.59	7.26e-06	0.000479
regulation of phosphatidylinositol 3-kinase activity (GO:0043551)	46	7	0.92	+	7.57	7.75e-05	0.00404
positive regulation of lymphocyte activation (GO:0051251)	355	54	7.14	+	7.57	6.79e-29	4.42e-26
regulation of leukocyte proliferation (GO:0070663)	217	33	4.36	+	7.56	5.31e-18	1.46e-15
positive regulation of B cell activation (GO:0050871)	165	25	3.32	+	7.54	6.7e-14	1.18e-11
negative regulation of interferon-gamma production (GO:0032689)	33	5	0.66	+	7.54	0.000853	0.0317
negative regulation of production of molecular mediator of immune response (GO:0002701)	33	5	0.66	+	7.54	0.000853	0.0317
regulation of lymphocyte differentiation (GO:0045619)	159	24	3.2	+	7.51	2.3e-13	3.79e-11
positive regulation of adaptive immune response based on somatic recombination of immune receptors built from immunoglobulin superfamily domains (GO:0002824)	93	14	1.87	+	7.49	2.47e-08	2.34e-06
immune response-activating cell surface receptor signaling pathway (GO:0002429)	393	59	7.9	+	7.47	2.9e-31	2.67e-28
phagocytosis, recognition (GO:0006910)	107	16	2.15	+	7.44	2.69e-09	2.95e-07
positive regulation of tumor necrosis factor production (GO:0032760)	67	10	1.35	+	7.42	2.68e-06	0.000193
plasma membrane invagination (GO:0099024)	135	20	2.71	+	7.37	3.19e-11	4.19e-09
regulation of leukocyte cell-cell adhesion (GO:1903037)	284	42	5.71	+	7.36	3.26e-22	1.41e-19
regulation of B cell activation (GO:0050864)	203	30	4.08	+	7.35	3.61e-16	7.83e-14
negative regulation of adaptive immune response (GO:0002820)	41	6	0.82	+	7.28	0.000306	0.0131
peptidyl-tyrosine autophosphorylation (GO:0038083)	48	7	0.96	+	7.25	9.86e-05	0.00505
adaptive immune response (GO:0002250)	522	76	10.49	+	7.24	1.66e-39	3.24e-36
positive regulation of leukocyte activation (GO:0002696)	392	57	7.88	+	7.23	1.44e-29	1.07e-26
T cell receptor signaling pathway (GO:0050852)	124	18	2.49	+	7.22	4.18e-10	4.88e-08
regulation of T cell differentiation (GO:0045580)	131	19	2.63	+	7.21	1.38e-10	1.71e-08
positive regulation of adaptive immune response (GO:0002821)	97	14	1.95	+	7.18	3.98e-08	3.66e-06
positive regulation of cell activation (GO:0050867)	402	58	8.08	+	7.18	6.37e-30	4.98e-27
regulation of lymphocyte activation (GO:0051249)	494	71	9.93	+	7.15	1.53e-36	2.4e-33
positive regulation of B cell proliferation (GO:0030890)	42	6	0.84	+	7.11	0.000344	0.0144
regulation of lymphocyte migration (GO:2000401)	49	7	0.99	+	7.11	0.000111	0.00557
positive regulation of lipid kinase activity (GO:0090218)	35	5	0.7	+	7.11	0.00108	0.0387
positive regulation of tumor necrosis factor superfamily cytokine production (GO:1903557)	70	10	1.41	+	7.11	3.82e-06	0.000269
negative regulation of tumor necrosis factor superfamily cytokine production (GO:1903556)	49	7	0.99	+	7.11	0.000111	0.00555
humoral immune response (GO:0006959)	345	49	6.94	+	7.07	4.38e-25	2.14e-22
regulation of protein processing (GO:0070613)	177	25	3.56	+	7.03	2.76e-13	4.45e-11
membrane invagination (GO:0010324)	142	20	2.85	+	7.01	7.2e-11	9.15e-09
alpha-beta T cell differentiation (GO:0046632)	50	7	1.01	+	6.96	0.000124	0.00615
regulation of protein maturation (GO:1903317)	179	25	3.6	+	6.95	3.46e-13	5.47e-11
production of molecular mediator of immune response (GO:0002440)	172	24	3.46	+	6.94	1.05e-12	1.57e-10
positive regulation of cell-cell adhesion (GO:0022409)	245	34	4.93	+	6.9	2.02e-17	5.19e-15
immune response-regulating signaling pathway (GO:0002764)	523	72	10.51	+	6.85	5.79e-36	8.23e-33
regulation of leukocyte mediated immunity (GO:0002703)	182	25	3.66	+	6.83	4.83e-13	7.41e-11
lymphocyte differentiation (GO:0030098)	226	31	4.54	+	6.82	7.37e-16	1.58e-13
regulation of adaptive immune response based on somatic recombination of immune receptors built from immunoglobulin superfamily domains (GO:0002822)	139	19	2.79	+	6.8	3.41e-10	4.07e-08
positive regulation of T cell mediated immunity (GO:0002711)	44	6	0.88	+	6.78	0.000431	0.0178
regulation of immune effector process (GO:0002697)	427	58	8.58	+	6.76	1.09e-28	6.83e-26
alpha-beta T cell activation (GO:0046631)	59	8	1.19	+	6.75	5.02e-05	0.00278
regulation of tumor necrosis factor superfamily cytokine production (GO:1903555)	118	16	2.37	+	6.75	9.49e-09	9.58e-07
negative regulation of mononuclear cell proliferation (GO:0032945)	74	10	1.49	+	6.72	5.98e-06	0.000401
negative regulation of interleukin-6 production (GO:0032715)	37	5	0.74	+	6.72	0.00135	0.0466
negative regulation of lymphocyte proliferation (GO:0050672)	74	10	1.49	+	6.72	5.98e-06	0.0004
regulation of interleukin-12 production (GO:0032655)	52	7	1.05	+	6.7	0.000155	0.00745
chemokine-mediated signaling pathway (GO:0070098)	75	10	1.51	+	6.63	6.66e-06	0.000441
regulation of adaptive immune response (GO:0002819)	150	20	3.02	+	6.63	1.73e-10	2.12e-08
immune response-activating signal transduction (GO:0002757)	490	65	9.85	+	6.6	1.36e-31	1.33e-28
regulation of tumor necrosis factor production (GO:0032680)	114	15	2.29	+	6.55	3.96e-08	3.67e-06
positive regulation of lymphocyte differentiation (GO:0045621)	92	12	1.85	+	6.49	9.89e-07	7.74e-05
regulation of leukocyte activation (GO:0002694)	561	73	11.28	+	6.47	5.11e-35	6.66e-32
lymphocyte activation involved in immune response (GO:0002285)	100	13	2.01	+	6.47	3.63e-07	2.97e-05
regulation of lipid kinase activity (GO:0043550)	54	7	1.09	+	6.45	0.000192	0.00884
negative regulation of leukocyte proliferation (GO:0070664)	78	10	1.57	+	6.38	9.11e-06	0.000579
positive regulation of leukocyte mediated immunity (GO:0002705)	117	15	2.35	+	6.38	5.41e-08	4.83e-06
negative regulation of tumor necrosis factor production (GO:0032720)	47	6	0.94	+	6.35	0.000593	0.0234
lymphocyte chemotaxis (GO:0048247)	47	6	0.94	+	6.35	0.000593	0.0233
regulation of immunoglobulin mediated immune response (GO:0002889)	48	6	0.96	+	6.22	0.000656	0.0257
regulation of B cell mediated immunity (GO:0002712)	48	6	0.96	+	6.22	0.000656	0.0256
regulation of cell activation (GO:0050865)	597	74	12	+	6.17	3.06e-34	3.68e-31
regulation of immunoglobulin production (GO:0002637)	57	7	1.15	+	6.11	0.000259	0.0116
activation of immune response (GO:0002253)	554	68	11.14	+	6.11	3.34e-31	2.9e-28
leukocyte migration (GO:0050900)	367	45	7.38	+	6.1	8.67e-21	3.48e-18
positive regulation of immune response (GO:0050778)	759	93	15.26	+	6.1	5.94e-43	1.55e-39
regulation of cytokine biosynthetic process (GO:0042035)	98	12	1.97	+	6.09	1.81e-06	0.000133
regulation of cell-cell adhesion (GO:0022407)	373	45	7.5	+	6	1.55e-20	5.92e-18
positive regulation of immune effector process (GO:0002699)	192	23	3.86	+	5.96	5.18e-11	6.65e-09
regulation of immune response (GO:0050776)	1032	123	20.75	+	5.93	1.12e-56	4.4e-53
T cell activation involved in immune response (GO:0002286)	59	7	1.19	+	5.9	0.000314	0.0133
regulation of leukocyte differentiation (GO:1902105)	263	31	5.29	+	5.86	3.13e-14	5.63e-12
leukocyte differentiation (GO:0002521)	314	37	6.31	+	5.86	9.29e-17	2.17e-14
negative regulation of T cell proliferation (GO:0042130)	60	7	1.21	+	5.8	0.000345	0.0144
phagocytosis (GO:0006909)	321	37	6.45	+	5.73	1.77e-16	4.01e-14
negative regulation of leukocyte cell-cell adhesion (GO:1903038)	113	13	2.27	+	5.72	1.28e-06	9.62e-05
regulation of interleukin-2 production (GO:0032663)	53	6	1.07	+	5.63	0.00105	0.0379
negative regulation of T cell activation (GO:0050868)	106	12	2.13	+	5.63	3.81e-06	0.00027
interferon-gamma-mediated signaling pathway (GO:0060333)	71	8	1.43	+	5.61	0.000164	0.00783
B cell activation (GO:0042113)	142	16	2.85	+	5.61	9.97e-08	8.52e-06
positive regulation of immune system process (GO:0002684)	1048	118	21.07	+	5.6	8.58e-52	2.68e-48
positive regulation of T cell differentiation (GO:0045582)	80	9	1.61	+	5.6	6.5e-05	0.00347
tumor necrosis factor-mediated signaling pathway (GO:0033209)	80	9	1.61	+	5.6	6.5e-05	0.00346
cytokine production (GO:0001816)	144	16	2.89	+	5.53	1.19e-07	1e-05
neutrophil chemotaxis (GO:0030593)	81	9	1.63	+	5.53	7.1e-05	0.00375
negative regulation of lymphocyte activation (GO:0051250)	138	15	2.77	+	5.41	3.82e-07	3.11e-05
regulation of inflammatory response (GO:0050727)	401	43	8.06	+	5.33	6.35e-18	1.68e-15
cellular response to interferon-gamma (GO:0071346)	159	17	3.2	+	5.32	7.98e-08	6.89e-06
positive regulation of leukocyte differentiation (GO:1902107)	141	15	2.83	+	5.29	4.92e-07	3.94e-05
positive regulation of inflammatory response (GO:0050729)	123	13	2.47	+	5.26	3.04e-06	0.000217
regulation of cytokine secretion (GO:0050707)	173	18	3.48	+	5.18	4.84e-08	4.38e-06
regulation of leukocyte apoptotic process (GO:2000106)	87	9	1.75	+	5.15	0.000118	0.00587
regulation of production of molecular mediator of immune response (GO:0002700)	116	12	2.33	+	5.15	8.88e-06	0.000567
positive regulation of cytokine secretion (GO:0050715)	117	12	2.35	+	5.1	9.62e-06	0.000609
cell recognition (GO:0008037)	234	24	4.7	+	5.1	3.63e-10	4.27e-08
granulocyte chemotaxis (GO:0071621)	88	9	1.77	+	5.09	0.000127	0.00622
positive regulation of leukocyte chemotaxis (GO:0002690)	89	9	1.79	+	5.03	0.000138	0.00672
regulation of immune system process (GO:0002682)	1523	154	30.62	+	5.03	9.8e-64	1.53e-59
negative regulation of leukocyte activation (GO:0002695)	159	16	3.2	+	5.01	4.08e-07	3.31e-05
neutrophil migration (GO:1990266)	90	9	1.81	+	4.97	0.000149	0.00722
myeloid leukocyte migration (GO:0097529)	121	12	2.43	+	4.93	1.31e-05	0.000806
activation of cysteine-type endopeptidase activity involved in apoptotic process (GO:0006919)	91	9	1.83	+	4.92	0.000161	0.00772
defense response to bacterium (GO:0042742)	325	32	6.53	+	4.9	1.07e-12	1.57e-10
regulation of leukocyte chemotaxis (GO:0002688)	112	11	2.25	+	4.89	3.26e-05	0.00188
negative regulation of cell-cell adhesion (GO:0022408)	163	16	3.28	+	4.88	5.54e-07	4.42e-05
positive regulation of leukocyte migration (GO:0002687)	124	12	2.49	+	4.81	1.65e-05	0.000995
negative regulation of immune effector process (GO:0002698)	114	11	2.29	+	4.8	3.79e-05	0.00215
positive regulation of cytokine production (GO:0001819)	396	38	7.96	+	4.77	1.55e-14	2.88e-12
regulation of phospholipid metabolic process (GO:1903725)	73	7	1.47	+	4.77	0.00101	0.0368
positive regulation of cell adhesion (GO:0045785)	388	37	7.8	+	4.74	4.17e-14	7.41e-12
leukocyte chemotaxis (GO:0030595)	138	13	2.77	+	4.69	9.63e-06	0.000607
response to interferon-gamma (GO:0034341)	181	17	3.64	+	4.67	4.36e-07	3.51e-05
regulation of phosphatidylinositol 3-kinase signaling (GO:0014066)	98	9	1.97	+	4.57	0.000269	0.0118
granulocyte migration (GO:0097530)	98	9	1.97	+	4.57	0.000269	0.0118
positive regulation of JNK cascade (GO:0046330)	131	12	2.63	+	4.56	2.73e-05	0.0016
immune response (GO:0006955)	1825	166	36.69	+	4.52	2.75e-63	2.15e-59
B cell differentiation (GO:0030183)	99	9	1.99	+	4.52	0.000288	0.0126
leukocyte activation (GO:0045321)	889	80	17.87	+	4.48	2.95e-28	1.78e-25
innate immune response (GO:0045087)	770	69	15.48	+	4.46	3.11e-24	1.47e-21
negative regulation of cell activation (GO:0050866)	179	16	3.6	+	4.45	1.74e-06	0.000128
inflammatory response (GO:0006954)	479	42	9.63	+	4.36	1.05e-14	2.01e-12
receptor-mediated endocytosis (GO:0006898)	275	24	5.53	+	4.34	6.96e-09	7.21e-07
regulation of defense response (GO:0031347)	748	65	15.04	+	4.32	3.58e-22	1.51e-19
response to bacterium (GO:0009617)	625	54	12.56	+	4.3	2.14e-18	6.42e-16
defense response (GO:0006952)	1335	115	26.84	+	4.29	1.08e-39	2.42e-36
regulation of hemopoiesis (GO:1903706)	386	33	7.76	+	4.25	1.61e-11	2.18e-09
regulation of cytokine production (GO:0001817)	632	54	12.7	+	4.25	3.36e-18	9.39e-16
positive regulation of stress-activated MAPK cascade (GO:0032874)	153	13	3.08	+	4.23	2.66e-05	0.00157
regulation of leukocyte migration (GO:0002685)	177	15	3.56	+	4.22	6.65e-06	0.000443
positive regulation of stress-activated protein kinase signaling cascade (GO:0070304)	154	13	3.1	+	4.2	2.83e-05	0.00165
positive regulation of hemopoiesis (GO:1903708)	179	15	3.6	+	4.17	7.54e-06	0.000491
cell chemotaxis (GO:0060326)	205	17	4.12	+	4.13	2.14e-06	0.000156
cell activation (GO:0001775)	1033	85	20.77	+	4.09	1.55e-27	8.37e-25
negative regulation of cytokine production (GO:0001818)	244	20	4.91	+	4.08	3.24e-07	2.68e-05
regulation of innate immune response (GO:0045088)	366	30	7.36	+	4.08	3.55e-10	4.2e-08
cellular response to tumor necrosis factor (GO:0071356)	198	16	3.98	+	4.02	5.79e-06	0.00039
leukocyte mediated immunity (GO:0002443)	757	61	15.22	+	4.01	2.54e-19	8.63e-17
hemopoiesis (GO:0030097)	534	43	10.73	+	4.01	7.67e-14	1.33e-11
negative regulation of immune response (GO:0050777)	137	11	2.75	+	3.99	0.000174	0.00814
regulation of cell adhesion (GO:0030155)	640	50	12.87	+	3.89	1.85e-15	3.92e-13
negative regulation of immune system process (GO:0002683)	412	32	8.28	+	3.86	3.19e-10	3.83e-08
innate immune response-activating signal transduction (GO:0002758)	169	13	3.4	+	3.83	6.91e-05	0.00366
regulation of interleukin-6 production (GO:0032675)	118	9	2.37	+	3.79	0.000942	0.0345
homeostasis of number of cells (GO:0048872)	198	15	3.98	+	3.77	2.3e-05	0.00138
immune effector process (GO:0002252)	1056	80	21.23	+	3.77	1.01e-23	4.65e-21
antigen processing and presentation of exogenous antigen (GO:0019884)	132	10	2.65	+	3.77	0.000524	0.0211
hematopoietic or lymphoid organ development (GO:0048534)	581	44	11.68	+	3.77	2.8e-13	4.47e-11
positive regulation of innate immune response (GO:0045089)	265	20	5.33	+	3.75	1.08e-06	8.39e-05
endocytosis (GO:0006897)	667	50	13.41	+	3.73	8.41e-15	1.64e-12
positive regulation of chemotaxis (GO:0050921)	134	10	2.69	+	3.71	0.000584	0.0231
positive regulation of defense response (GO:0031349)	376	28	7.56	+	3.7	9.92e-09	9.94e-07
response to molecule of bacterial origin (GO:0002237)	337	25	6.77	+	3.69	6.67e-08	5.79e-06
regulation of JNK cascade (GO:0046328)	176	13	3.54	+	3.67	0.000101	0.00516
immune system development (GO:0002520)	613	45	12.32	+	3.65	4.07e-13	6.36e-11
response to tumor necrosis factor (GO:0034612)	218	16	4.38	+	3.65	1.78e-05	0.00107
antigen processing and presentation (GO:0019882)	164	12	3.3	+	3.64	0.000202	0.0092
cytokine-mediated signaling pathway (GO:0019221)	645	47	12.97	+	3.62	1.51e-13	2.53e-11
positive regulation of response to external stimulus (GO:0032103)	289	21	5.81	+	3.61	1.03e-06	8.05e-05
positive regulation of peptide secretion (GO:0002793)	262	19	5.27	+	3.61	3.47e-06	0.000247
regulation of response to external stimulus (GO:0032101)	814	59	16.36	+	3.61	1.04e-16	2.4e-14
response to lipopolysaccharide (GO:0032496)	318	23	6.39	+	3.6	3.42e-07	2.81e-05
defense response to other organism (GO:0098542)	515	37	10.35	+	3.57	9.94e-11	1.24e-08
cellular response to molecule of bacterial origin (GO:0071219)	182	13	3.66	+	3.55	0.000139	0.00674
import into cell (GO:0098657)	735	52	14.78	+	3.52	2.04e-14	3.76e-12
response to other organism (GO:0051707)	898	63	18.05	+	3.49	3.67e-17	9.11e-15
response to external biotic stimulus (GO:0043207)	900	63	18.09	+	3.48	4.06e-17	9.92e-15
activation of innate immune response (GO:0002218)	186	13	3.74	+	3.48	0.00017	0.00804
cellular response to biotic stimulus (GO:0071216)	203	14	4.08	+	3.43	0.00011	0.00555
negative regulation of cell adhesion (GO:0007162)	253	17	5.09	+	3.34	2.83e-05	0.00165
response to biotic stimulus (GO:0009607)	938	63	18.86	+	3.34	2.61e-16	5.74e-14
protein secretion (GO:0009306)	151	10	3.04	+	3.29	0.00138	0.0471
positive regulation of protein secretion (GO:0050714)	242	16	4.86	+	3.29	5.8e-05	0.00315
regulation of stress-activated MAPK cascade (GO:0032872)	215	14	4.32	+	3.24	0.000193	0.00889
regulation of stress-activated protein kinase signaling cascade (GO:0070302)	216	14	4.34	+	3.22	0.000202	0.00919
cellular response to lipopolysaccharide (GO:0071222)	174	11	3.5	+	3.14	0.00115	0.0406
positive regulation of I-kappaB kinase/NF-kappaB signaling (GO:0043123)	174	11	3.5	+	3.14	0.00115	0.0405
leukocyte activation involved in immune response (GO:0002366)	609	37	12.24	+	3.02	7.4e-09	7.57e-07
cell migration (GO:0016477)	939	57	18.88	+	3.02	4.46e-13	6.91e-11
positive regulation of response to stimulus (GO:0048584)	2280	138	45.83	+	3.01	1.79e-32	1.87e-29
cell activation involved in immune response (GO:0002263)	613	37	12.32	+	3	8.71e-09	8.85e-07
regulation of cysteine-type endopeptidase activity involved in apoptotic process (GO:0043281)	216	13	4.34	+	2.99	0.000655	0.0257
cellular response to cytokine stimulus (GO:0071345)	948	57	19.06	+	2.99	6.46e-13	9.71e-11
keratinocyte differentiation (GO:0030216)	267	16	5.37	+	2.98	0.00017	0.00802
cell surface receptor signaling pathway (GO:0007166)	2470	147	49.65	+	2.96	3.81e-34	4.25e-31
positive regulation of cytosolic calcium ion concentration (GO:0007204)	272	16	5.47	+	2.93	0.000208	0.00942
positive regulation of ERK1 and ERK2 cascade (GO:0070374)	238	14	4.78	+	2.93	0.00051	0.0206
regulation of chemotaxis (GO:0050920)	206	12	4.14	+	2.9	0.00136	0.0466
keratinization (GO:0031424)	225	13	4.52	+	2.87	0.000935	0.0343
regulation of peptide secretion (GO:0002791)	455	26	9.15	+	2.84	3.9e-06	0.000273
response to cytokine (GO:0034097)	1031	58	20.73	+	2.8	5.22e-12	7.23e-10
regulation of cysteine-type endopeptidase activity (GO:2000116)	251	14	5.05	+	2.77	0.000835	0.0312
regulation of cytosolic calcium ion concentration (GO:0051480)	307	17	6.17	+	2.75	0.000261	0.0116
regulation of response to stress (GO:0080134)	1392	77	27.98	+	2.75	2.11e-15	4.39e-13
epidermal cell differentiation (GO:0009913)	309	17	6.21	+	2.74	0.00028	0.0123
localization of cell (GO:0051674)	1053	57	21.17	+	2.69	3.42e-11	4.45e-09
cell motility (GO:0048870)	1053	57	21.17	+	2.69	3.42e-11	4.42e-09
regulation of protein secretion (GO:0050708)	427	23	8.58	+	2.68	3.4e-05	0.00194
regulation of proteolysis (GO:0030162)	812	43	16.32	+	2.63	2e-08	1.94e-06
positive regulation of secretion (GO:0051047)	396	20	7.96	+	2.51	0.000246	0.0111
cell-cell adhesion (GO:0098609)	456	23	9.17	+	2.51	8.77e-05	0.00456
positive regulation of MAPK cascade (GO:0043410)	544	27	10.94	+	2.47	3.82e-05	0.00216
positive regulation of cell proliferation (GO:0008284)	907	45	18.23	+	2.47	6.07e-08	5.34e-06
myeloid leukocyte activation (GO:0002274)	567	28	11.4	+	2.46	2.8e-05	0.00164
positive regulation of secretion by cell (GO:1903532)	367	18	7.38	+	2.44	0.000687	0.0263
myeloid cell activation involved in immune response (GO:0002275)	516	25	10.37	+	2.41	9.88e-05	0.00505
chemotaxis (GO:0006935)	520	25	10.45	+	2.39	0.000107	0.00545
locomotion (GO:0040011)	1271	61	25.55	+	2.39	6.82e-10	7.78e-08
taxis (GO:0042330)	521	25	10.47	+	2.39	0.00011	0.00555
positive regulation of intracellular signal transduction (GO:1902533)	1030	49	20.71	+	2.37	5.49e-08	4.88e-06
divalent inorganic cation homeostasis (GO:0072507)	460	21	9.25	+	2.27	0.000684	0.0263
cellular divalent inorganic cation homeostasis (GO:0072503)	440	20	8.85	+	2.26	0.00097	0.0354
regulation of response to stimulus (GO:0048583)	4153	188	83.49	+	2.25	5.85e-30	4.81e-27
calcium ion homeostasis (GO:0055074)	420	19	8.44	+	2.25	0.00138	0.047
regulation of signaling receptor activity (GO:0010469)	555	25	11.16	+	2.24	0.000343	0.0144
neutrophil activation (GO:0042119)	495	22	9.95	+	2.21	0.001	0.0365
response to external stimulus (GO:0009605)	1983	88	39.86	+	2.21	3.05e-12	4.26e-10
granulocyte activation (GO:0036230)	499	22	10.03	+	2.19	0.00105	0.0378
positive regulation of signal transduction (GO:0009967)	1546	68	31.08	+	2.19	2.16e-09	2.38e-07
leukocyte degranulation (GO:0043299)	505	22	10.15	+	2.17	0.00113	0.04
cell adhesion (GO:0007155)	889	38	17.87	+	2.13	2.71e-05	0.0016
programmed cell death (GO:0012501)	1033	44	20.77	+	2.12	4.74e-06	0.000328
myeloid leukocyte mediated immunity (GO:0002444)	517	22	10.39	+	2.12	0.00135	0.047
regulation of secretion by cell (GO:1903530)	683	29	13.73	+	2.11	0.000269	0.0119
biological adhesion (GO:0022610)	895	38	17.99	+	2.11	2.89e-05	0.00167
regulation of secretion (GO:0051046)	738	31	14.84	+	2.09	0.00017	0.00803
regulation of cell proliferation (GO:0042127)	1620	68	32.57	+	2.09	1.43e-08	1.42e-06
positive regulation of apoptotic process (GO:0043065)	602	25	12.1	+	2.07	0.00105	0.0377
positive regulation of cell communication (GO:0010647)	1696	70	34.09	+	2.05	1.68e-08	1.65e-06
positive regulation of hydrolase activity (GO:0051345)	753	31	15.14	+	2.05	0.000313	0.0133
positive regulation of programmed cell death (GO:0043068)	608	25	12.22	+	2.05	0.00112	0.0398
positive regulation of signaling (GO:0023056)	1703	70	34.23	+	2.04	1.87e-08	1.83e-06
cell death (GO:0008219)	1071	44	21.53	+	2.04	1.18e-05	0.000726
movement of cell or subcellular component (GO:0006928)	1510	62	30.36	+	2.04	1.43e-07	1.19e-05
positive regulation of cell death (GO:0010942)	659	27	13.25	+	2.04	0.000668	0.0258
response to stress (GO:0006950)	3469	141	69.74	+	2.02	8.11e-17	1.92e-14
signal transduction (GO:0007165)	5194	210	104.41	+	2.01	1.08e-27	6.26e-25
negative regulation of cell proliferation (GO:0008285)	670	27	13.47	+	2	0.00117	0.0411
regulation of peptide transport (GO:0090087)	686	27	13.79	+	1.96	0.00135	0.047
signaling (GO:0023052)	5578	219	112.13	+	1.95	1.55e-27	8.65e-25
vesicle-mediated transport (GO:0016192)	1914	75	38.48	+	1.95	3.81e-08	3.54e-06
positive regulation of multicellular organismal process (GO:0051240)	1568	61	31.52	+	1.94	1.08e-06	8.35e-05
response to lipid (GO:0033993)	854	33	17.17	+	1.92	0.000474	0.0192
cell communication (GO:0007154)	5693	219	114.44	+	1.91	2.54e-26	1.33e-23
positive regulation of protein phosphorylation (GO:0001934)	975	37	19.6	+	1.89	0.00029	0.0125
positive regulation of protein metabolic process (GO:0051247)	1634	62	32.85	+	1.89	2.49e-06	0.00018
multi-organism process (GO:0051704)	2349	89	47.22	+	1.88	6.62e-09	6.91e-07
secretion by cell (GO:0032940)	977	37	19.64	+	1.88	0.000297	0.0128
positive regulation of phosphorus metabolic process (GO:0010562)	1109	41	22.29	+	1.84	0.000268	0.0119
positive regulation of phosphate metabolic process (GO:0045937)	1109	41	22.29	+	1.84	0.000268	0.0119
positive regulation of phosphorylation (GO:0042327)	1022	37	20.54	+	1.8	0.000871	0.0321
regulation of intracellular signal transduction (GO:1902531)	1836	66	36.91	+	1.79	5.67e-06	0.000386
secretion (GO:0046903)	1090	39	21.91	+	1.78	0.000842	0.0314
regulation of protein metabolic process (GO:0051246)	2809	99	56.47	+	1.75	3.45e-08	3.23e-06
positive regulation of molecular function (GO:0044093)	1748	61	35.14	+	1.74	3.99e-05	0.00224
positive regulation of biological process (GO:0048518)	5779	201	116.17	+	1.73	5.69e-18	1.53e-15
positive regulation of cellular protein metabolic process (GO:0032270)	1531	53	30.78	+	1.72	0.000151	0.00728
positive regulation of catalytic activity (GO:0043085)	1425	49	28.65	+	1.71	0.000302	0.0129
regulation of apoptotic process (GO:0042981)	1575	54	31.66	+	1.71	0.000181	0.00842
cellular response to organic substance (GO:0071310)	2258	77	45.39	+	1.7	5.75e-06	0.000389
regulation of programmed cell death (GO:0043067)	1589	54	31.94	+	1.69	0.000199	0.00911
intracellular signal transduction (GO:0035556)	1651	56	33.19	+	1.69	0.000174	0.00813
response to stimulus (GO:0050896)	8443	286	169.73	+	1.69	1.7e-29	1.16e-26
cellular response to stimulus (GO:0051716)	6741	228	135.51	+	1.68	6.82e-20	2.43e-17
regulation of cell death (GO:0010941)	1712	57	34.42	+	1.66	0.000226	0.0102
regulation of multicellular organismal process (GO:0051239)	2827	94	56.83	+	1.65	1.29e-06	9.63e-05
regulation of signal transduction (GO:0009966)	3114	101	62.6	+	1.61	1.2e-06	9.12e-05
cellular response to chemical stimulus (GO:0070887)	2752	89	55.32	+	1.61	8.39e-06	0.000542
positive regulation of cellular process (GO:0048522)	5110	162	102.72	+	1.58	2.48e-10	3.01e-08
regulation of cell communication (GO:0010646)	3436	104	69.07	+	1.51	1.57e-05	0.000953
regulation of signaling (GO:0023051)	3475	104	69.86	+	1.49	3e-05	0.00173
response to organic substance (GO:0010033)	2877	85	57.84	+	1.47	0.000346	0.0144
positive regulation of macromolecule metabolic process (GO:0010604)	3124	89	62.8	+	1.42	0.000713	0.0273
positive regulation of nitrogen compound metabolic process (GO:0051173)	3002	85	60.35	+	1.41	0.00123	0.0431
regulation of molecular function (GO:0065009)	3215	90	64.63	+	1.39	0.00107	0.0384
localization (GO:0051179)	5608	144	112.74	+	1.28	0.000867	0.032
regulation of cellular process (GO:0050794)	11113	283	223.4	+	1.27	7.01e-09	7.21e-07
regulation of biological process (GO:0050789)	11775	297	236.71	+	1.25	3.08e-09	3.34e-07
biological regulation (GO:0065007)	12409	312	249.45	+	1.25	4.29e-10	4.97e-08
cellular macromolecule metabolic process (GO:0044260)	6569	89	132.05	-	0.67	4.55e-06	0.000316
cellular metabolic process (GO:0044237)	9082	122	182.57	-	0.67	2.09e-09	2.32e-07
macromolecule biosynthetic process (GO:0009059)	3655	41	73.48	-	0.56	1.21e-05	0.000743
nucleobase-containing compound biosynthetic process (GO:0034654)	3009	33	60.49	-	0.55	7.31e-05	0.00385
organelle organization (GO:0006996)	3387	37	68.09	-	0.54	1.59e-05	0.000966
cellular macromolecule biosynthetic process (GO:0034645)	3597	39	72.31	-	0.54	5.67e-06	0.000387
heterocycle biosynthetic process (GO:0018130)	3078	33	61.88	-	0.53	3.45e-05	0.00196
organic substance biosynthetic process (GO:1901576)	4762	51	95.73	-	0.53	4.88e-08	4.38e-06
aromatic compound biosynthetic process (GO:0019438)	3083	33	61.98	-	0.53	2.64e-05	0.00157
protein localization (GO:0008104)	2066	22	41.53	-	0.53	0.000865	0.0321
biosynthetic process (GO:0009058)	4821	51	96.91	-	0.53	2.08e-08	2.01e-06
cellular biosynthetic process (GO:0044249)	4675	49	93.98	-	0.52	2.84e-08	2.68e-06
organic cyclic compound biosynthetic process (GO:1901362)	3219	33	64.71	-	0.51	5.48e-06	0.000378
cellular localization (GO:0051641)	2374	24	47.72	-	0.5	0.000122	0.00606
RNA metabolic process (GO:0016070)	3508	35	70.52	-	0.5	8.32e-07	6.54e-05
nucleic acid metabolic process (GO:0090304)	4048	40	81.38	-	0.49	5.94e-08	5.25e-06
cellular nitrogen compound biosynthetic process (GO:0044271)	3546	35	71.28	-	0.49	6.38e-07	5.07e-05
establishment of localization in cell (GO:0051649)	1779	17	35.76	-	0.48	0.000506	0.0205
cellular nitrogen compound metabolic process (GO:0034641)	5232	49	105.18	-	0.47	1.61e-11	2.18e-09
nucleobase-containing compound metabolic process (GO:0006139)	4605	43	92.57	-	0.46	5.54e-10	6.37e-08
cellular aromatic compound metabolic process (GO:0006725)	4823	45	96.96	-	0.46	1.57e-10	1.93e-08
small molecule metabolic process (GO:0044281)	1836	17	36.91	-	0.46	0.000303	0.013
heterocycle metabolic process (GO:0046483)	4781	44	96.11	-	0.46	9.58e-11	1.21e-08
organic cyclic compound metabolic process (GO:1901360)	5041	46	101.34	-	0.45	1.87e-11	2.51e-09
gene expression (GO:0010467)	3831	34	77.01	-	0.44	6.24e-09	6.55e-07
organonitrogen compound biosynthetic process (GO:1901566)	1411	12	28.36	-	0.42	0.000719	0.0274
cellular protein localization (GO:0034613)	1509	11	30.33	-	0.36	7.35e-05	0.00386
cellular macromolecule localization (GO:0070727)	1519	11	30.54	-	0.36	5.4e-05	0.00296
intracellular transport (GO:0046907)	1551	10	31.18	-	0.32	1.13e-05	0.0007
protein modification by small protein conjugation or removal (GO:0070647)	954	5	19.18	-	0.26	0.000199	0.0091
tube development (GO:0035295)	809	4	16.26	-	0.25	0.000679	0.0262
chromosome organization (GO:0051276)	1034	5	20.79	-	0.24	7.68e-05	0.00402
mRNA metabolic process (GO:0016071)	683	3	13.73	-	0.22	0.00112	0.0397
intracellular protein transport (GO:0006886)	945	4	19	-	0.21	6.25e-05	0.00337
cellular response to DNA damage stimulus (GO:0006974)	773	3	15.54	-	0.19	0.000295	0.0127
small molecule biosynthetic process (GO:0044283)	600	2	12.06	-	0.17	0.000888	0.0327
RNA processing (GO:0006396)	872	2	17.53	-	0.11	8.35e-06	0.000542
DNA repair (GO:0006281)	511	1	10.27	-	0.1	0.000958	0.035
peptide metabolic process (GO:0006518)	551	1	11.08	-	0.09	0.000458	0.0186
translation (GO:0006412)	400	0	8.04	-	< 0.01	0.000729	0.0277
cell division (GO:0051301)	486	0	9.77	-	< 0.01	9.61e-05	0.00494
peptide biosynthetic process (GO:0043043)	426	0	8.56	-	< 0.01	0.000314	0.0133
ncRNA processing (GO:0034470)	373	0	7.5	-	< 0.01	0.00103	0.0374
