# Supplementary material for: An immune-centric exploration of BRCA1 and BRCA2 germline mutation related breast and ovarian cancers
Source: BMC Cancer. 2020 Mar 12;20:197. doi: 10.1186/s12885-020-6605-1 (PMC7068944; doi:10.1186/s12885-020-6605-1)
Supplement: Supplementary file 5 — Additional file 5: Table S5. Panther analysis of genes overexpressed in brest non-carriers. Breast carriers versus breast non-carriers. [file 12885_2020_6605_MOESM5_ESM.xlsx]

## Sheet: analysis
Panther analysis of genes overexpressed in brest non-carriers. Breast carriers versus breast non-carriers.
Analysis Type:	PANTHER Overrepresentation Test (Released 20171205)
Annotation Version and Release Date:	GO Ontology database Released 2018-05-21
Analyzed List:	Client Text Box Input (Homo sapiens)
Reference List:	Homo sapiens (all genes in database)
Test Type:	FISHER
GO biological process complete	Homo sapiens - REFLIST (21042)	Client Text Box Input (628)	Client Text Box Input (expected)	Client Text Box Input (over/under)	Client Text Box Input (fold Enrichment)	Client Text Box Input (raw P-value)	Client Text Box Input (FDR)
immune system process (GO:0002376)	2664	276	79.51	+	3.47	4.68e-80	7.31e-76
T cell activation via T cell receptor contact with antigen bound to MHC molecule on antigen presenting cell (GO:0002291)	3	3	0.09	+	33.51	0.000454	0.0128
antigen processing and presentation, endogenous lipid antigen via MHC class Ib (GO:0048006)	5	4	0.15	+	26.81	7.84e-05	0.00278
chronic inflammatory response to antigenic stimulus (GO:0002439)	4	3	0.12	+	25.13	0.000777	0.0201
adaptive immune response (GO:0002250)	522	100	15.58	+	6.42	6.54e-46	1.28e-42
regulation of leukocyte activation (GO:0002694)	561	99	16.74	+	5.91	1.09e-42	1.9e-39
T cell activation (GO:0042110)	222	45	6.63	+	6.79	8.59e-22	2.58e-19
B cell mediated immunity (GO:0019724)	200	36	5.97	+	6.03	3.07e-16	5.64e-14
regulation of B cell activation (GO:0050864)	203	36	6.06	+	5.94	4.63e-16	8.41e-14
B cell receptor signaling pathway (GO:0050853)	129	27	3.85	+	7.01	7.18e-14	1.05e-11
regulation of alpha-beta T cell activation (GO:0046634)	86	22	2.57	+	8.57	4.82e-13	6.39e-11
T cell receptor signaling pathway (GO:0050852)	124	25	3.7	+	6.76	1.25e-12	1.57e-10
regulation of cell killing (GO:0031341)	87	21	2.6	+	8.09	4.24e-12	4.95e-10
positive regulation of interleukin-2 biosynthetic process (GO:0045086)	12	7	0.36	+	19.55	6.18e-07	3.47e-05
positive regulation of inflammatory response to antigenic stimulus (GO:0002863)	10	6	0.3	+	20.1	3.61e-06	0.000169
interleukin-21-mediated signaling pathway (GO:0038114)	8	4	0.24	+	16.75	0.000287	0.00866
T-helper 17 type immune response (GO:0072538)	8	4	0.24	+	16.75	0.000287	0.00859
positive regulation of T-helper 1 cell differentiation (GO:0045627)	6	3	0.18	+	16.75	0.00179	0.0416
immune response (GO:0006955)	1825	226	54.47	+	4.15	4.24e-76	3.32e-72
positive regulation of immune response (GO:0050778)	759	122	22.65	+	5.39	4.22e-49	1.1e-45
activation of immune response (GO:0002253)	554	87	16.53	+	5.26	4.67e-34	3.32e-31
cellular response to molecule of bacterial origin (GO:0071219)	182	30	5.43	+	5.52	7.11e-13	9.11e-11
response to interferon-gamma (GO:0034341)	181	25	5.4	+	4.63	1.63e-09	1.37e-07
innate immune response activating cell surface receptor signaling pathway (GO:0002220)	67	12	2	+	6	2.75e-06	0.000134
cornification (GO:0070268)	112	12	3.34	+	3.59	0.000262	0.00798
regulation of cell activation (GO:0050865)	597	101	17.82	+	5.67	3.93e-42	6.15e-39
regulation of lymphocyte activation (GO:0051249)	494	90	14.74	+	6.1	1.01e-39	1.32e-36
immune response-regulating signaling pathway (GO:0002764)	523	89	15.61	+	5.7	3.13e-37	2.88e-34
immune response-regulating cell surface receptor signaling pathway (GO:0002768)	425	81	12.68	+	6.39	5.8e-37	5.04e-34
lymphocyte activation (GO:0046649)	360	75	10.74	+	6.98	1.7e-36	1.4e-33
immune response-activating signal transduction (GO:0002757)	490	84	14.62	+	5.74	2.46e-35	1.92e-32
immune response-activating cell surface receptor signaling pathway (GO:0002429)	393	75	11.73	+	6.39	2.88e-34	2.14e-31
positive regulation of cell activation (GO:0050867)	402	73	12	+	6.08	3.87e-32	2.63e-29
positive regulation of leukocyte activation (GO:0002696)	392	72	11.7	+	6.15	5.58e-32	3.64e-29
regulation of immune effector process (GO:0002697)	427	74	12.74	+	5.81	2.05e-31	1.28e-28
positive regulation of lymphocyte activation (GO:0051251)	355	68	10.6	+	6.42	3.45e-31	2.07e-28
regulation of T cell activation (GO:0050863)	307	58	9.16	+	6.33	1.97e-26	8.12e-24
regulation of leukocyte cell-cell adhesion (GO:1903037)	284	54	8.48	+	6.37	8.75e-25	3.34e-22
adaptive immune response based on somatic recombination of immune receptors built from immunoglobulin superfamily domains (GO:0002460)	264	51	7.88	+	6.47	9.87e-24	3.67e-21
antigen receptor-mediated signaling pathway (GO:0050851)	241	49	7.19	+	6.81	1.1e-23	4e-21
positive regulation of leukocyte cell-cell adhesion (GO:1903039)	210	45	6.27	+	7.18	1.23e-22	4.28e-20
positive regulation of T cell activation (GO:0050870)	201	42	6	+	7	7.61e-21	2.02e-18
regulation of leukocyte proliferation (GO:0070663)	217	43	6.48	+	6.64	1.52e-20	3.95e-18
positive regulation of cell-cell adhesion (GO:0022409)	245	45	7.31	+	6.15	2.65e-20	6.8e-18
regulation of lymphocyte proliferation (GO:0050670)	210	42	6.27	+	6.7	3.17e-20	8e-18
regulation of mononuclear cell proliferation (GO:0032944)	211	42	6.3	+	6.67	3.7e-20	9.19e-18
lymphocyte mediated immunity (GO:0002449)	254	44	7.58	+	5.8	5.11e-19	1.25e-16
positive regulation of immune effector process (GO:0002699)	192	38	5.73	+	6.63	2.8e-18	6.35e-16
regulation of adaptive immune response (GO:0002819)	150	34	4.48	+	7.59	4.84e-18	1.07e-15
lymphocyte differentiation (GO:0030098)	226	40	6.74	+	5.93	1.11e-17	2.37e-15
regulation of leukocyte mediated immunity (GO:0002703)	182	36	5.43	+	6.63	2.24e-17	4.74e-15
regulation of adaptive immune response based on somatic recombination of immune receptors built from immunoglobulin superfamily domains (GO:0002822)	139	32	4.15	+	7.71	3.18e-17	6.55e-15
positive regulation of adaptive immune response based on somatic recombination of immune receptors built from immunoglobulin superfamily domains (GO:0002824)	93	27	2.78	+	9.73	7.35e-17	1.49e-14
regulation of T cell proliferation (GO:0042129)	156	33	4.66	+	7.09	8.87e-17	1.78e-14
positive regulation of adaptive immune response (GO:0002821)	97	27	2.89	+	9.33	1.78e-16	3.4e-14
immunoglobulin mediated immune response (GO:0016064)	199	35	5.94	+	5.89	1.49e-15	2.61e-13
Fc receptor signaling pathway (GO:0038093)	188	34	5.61	+	6.06	1.84e-15	3.2e-13
negative regulation of leukocyte activation (GO:0002695)	159	31	4.75	+	6.53	5.45e-15	8.97e-13
positive regulation of lymphocyte proliferation (GO:0050671)	138	29	4.12	+	7.04	7.72e-15	1.25e-12
positive regulation of mononuclear cell proliferation (GO:0032946)	139	29	4.15	+	6.99	9.09e-15	1.45e-12
regulation of lymphocyte mediated immunity (GO:0002706)	140	29	4.18	+	6.94	1.07e-14	1.69e-12
positive regulation of leukocyte proliferation (GO:0070665)	142	29	4.24	+	6.84	1.47e-14	2.27e-12
positive regulation of T cell proliferation (GO:0042102)	99	25	2.95	+	8.46	1.58e-14	2.42e-12
complement activation (GO:0006956)	179	32	5.34	+	5.99	1.67e-14	2.53e-12
negative regulation of cell activation (GO:0050866)	179	32	5.34	+	5.99	1.67e-14	2.5e-12
complement activation, classical pathway (GO:0006958)	162	30	4.83	+	6.2	4.94e-14	7.29e-12
humoral immune response mediated by circulating immunoglobulin (GO:0002455)	167	30	4.98	+	6.02	9.94e-14	1.41e-11
negative regulation of lymphocyte activation (GO:0051250)	138	27	4.12	+	6.56	2.93e-13	3.96e-11
regulation of humoral immune response (GO:0002920)	131	26	3.91	+	6.65	6.08e-13	7.93e-11
cellular response to lipopolysaccharide (GO:0071222)	174	29	5.19	+	5.58	1.35e-12	1.68e-10
positive regulation of B cell activation (GO:0050871)	165	28	4.92	+	5.69	2.25e-12	2.71e-10
regulation of acute inflammatory response (GO:0002673)	154	27	4.6	+	5.87	2.85e-12	3.41e-10
positive regulation of lymphocyte mediated immunity (GO:0002708)	97	22	2.89	+	7.6	3.79e-12	4.46e-10
phagocytosis, engulfment (GO:0006911)	127	24	3.79	+	6.33	1.17e-11	1.34e-09
regulation of interferon-gamma production (GO:0032649)	97	21	2.89	+	7.25	2.51e-11	2.82e-09
immune response-regulating cell surface receptor signaling pathway involved in phagocytosis (GO:0002433)	134	24	4	+	6	3.15e-11	3.5e-09
Fc-gamma receptor signaling pathway involved in phagocytosis (GO:0038096)	134	24	4	+	6	3.15e-11	3.47e-09
plasma membrane invagination (GO:0099024)	135	24	4.03	+	5.96	3.61e-11	3.92e-09
Fc receptor mediated stimulatory signaling pathway (GO:0002431)	136	24	4.06	+	5.91	4.14e-11	4.46e-09
positive regulation of alpha-beta T cell activation (GO:0046635)	60	17	1.79	+	9.49	5.64e-11	5.92e-09
Fc-gamma receptor signaling pathway (GO:0038094)	139	24	4.15	+	5.79	6.17e-11	6.39e-09
membrane invagination (GO:0010324)	142	24	4.24	+	5.66	9.12e-11	9.26e-09
positive regulation of leukocyte mediated immunity (GO:0002705)	117	22	3.49	+	6.3	9.22e-11	9.3e-09
T cell differentiation (GO:0030217)	131	23	3.91	+	5.88	1.15e-10	1.16e-08
cytokine production (GO:0001816)	144	24	4.3	+	5.58	1.18e-10	1.17e-08
T cell selection (GO:0045058)	37	14	1.1	+	12.68	1.23e-10	1.22e-08
regulation of leukocyte mediated cytotoxicity (GO:0001910)	74	18	2.21	+	8.15	1.3e-10	1.28e-08
positive regulation of interferon-gamma production (GO:0032729)	65	17	1.94	+	8.76	1.63e-10	1.57e-08
Fc-epsilon receptor signaling pathway (GO:0038095)	121	22	3.61	+	6.09	1.63e-10	1.58e-08
positive regulation of leukocyte migration (GO:0002687)	124	22	3.7	+	5.94	2.46e-10	2.34e-08
T cell costimulation (GO:0031295)	51	15	1.52	+	9.85	4.95e-10	4.55e-08
lymphocyte costimulation (GO:0031294)	52	15	1.55	+	9.67	6.21e-10	5.64e-08
negative regulation of T cell activation (GO:0050868)	106	20	3.16	+	6.32	6.26e-10	5.66e-08
negative regulation of leukocyte cell-cell adhesion (GO:1903038)	113	20	3.37	+	5.93	1.67e-09	1.4e-07
regulation of complement activation (GO:0030449)	113	20	3.37	+	5.93	1.67e-09	1.4e-07
regulation of protein activation cascade (GO:2000257)	114	20	3.4	+	5.88	1.91e-09	1.59e-07
cellular defense response (GO:0006968)	58	15	1.73	+	8.67	2.22e-09	1.84e-07
leukocyte cell-cell adhesion (GO:0007159)	49	14	1.46	+	9.57	2.58e-09	2.11e-07
positive regulation of cell killing (GO:0031343)	62	15	1.85	+	8.11	4.85e-09	3.89e-07
lymphocyte proliferation (GO:0046651)	73	16	2.18	+	7.34	5.08e-09	4.06e-07
regulation of cytokine biosynthetic process (GO:0042035)	98	18	2.92	+	6.15	6.53e-09	5.13e-07
mononuclear cell proliferation (GO:0032943)	75	16	2.24	+	7.15	7.11e-09	5.56e-07
lymphocyte activation involved in immune response (GO:0002285)	100	18	2.98	+	6.03	8.63e-09	6.71e-07
granulocyte chemotaxis (GO:0071621)	88	17	2.63	+	6.47	8.87e-09	6.87e-07
neutrophil chemotaxis (GO:0030593)	81	16	2.42	+	6.62	1.84e-08	1.37e-06
positive regulation of cytokine biosynthetic process (GO:0042108)	59	14	1.76	+	7.95	1.95e-08	1.45e-06
leukocyte proliferation (GO:0070661)	82	16	2.45	+	6.54	2.14e-08	1.56e-06
phagocytosis, recognition (GO:0006910)	107	18	3.19	+	5.64	2.18e-08	1.58e-06
positive T cell selection (GO:0043368)	24	10	0.72	+	13.96	2.72e-08	1.95e-06
lymphocyte migration (GO:0072676)	61	14	1.82	+	7.69	2.8e-08	1.99e-06
granulocyte migration (GO:0097530)	98	17	2.92	+	5.81	3.61e-08	2.52e-06
chemokine-mediated signaling pathway (GO:0070098)	75	15	2.24	+	6.7	4.44e-08	3.05e-06
positive regulation of leukocyte mediated cytotoxicity (GO:0001912)	53	13	1.58	+	8.22	4.49e-08	3.05e-06
regulation of T cell mediated immunity (GO:0002709)	65	14	1.94	+	7.22	5.6e-08	3.72e-06
positive regulation of leukocyte chemotaxis (GO:0002690)	89	16	2.66	+	6.02	5.87e-08	3.89e-06
neutrophil migration (GO:1990266)	90	16	2.69	+	5.96	6.73e-08	4.39e-06
negative regulation of leukocyte proliferation (GO:0070664)	78	15	2.33	+	6.44	6.99e-08	4.52e-06
positive regulation of lymphocyte differentiation (GO:0045621)	92	16	2.75	+	5.83	8.81e-08	5.62e-06
tumor necrosis factor-mediated signaling pathway (GO:0033209)	80	15	2.39	+	6.28	9.37e-08	5.93e-06
peptidyl-tyrosine autophosphorylation (GO:0038083)	48	12	1.43	+	8.38	1.24e-07	7.82e-06
alpha-beta T cell activation (GO:0046631)	59	13	1.76	+	7.38	1.33e-07	8.33e-06
negative regulation of mononuclear cell proliferation (GO:0032945)	74	14	2.21	+	6.34	2.28e-07	1.4e-05
negative regulation of lymphocyte proliferation (GO:0050672)	74	14	2.21	+	6.34	2.28e-07	1.39e-05
T cell proliferation (GO:0042098)	32	10	0.96	+	10.47	2.48e-07	1.49e-05
regulation of interleukin-2 production (GO:0032663)	53	12	1.58	+	7.59	3.13e-07	1.85e-05
inflammatory response to antigenic stimulus (GO:0002437)	33	10	0.98	+	10.15	3.15e-07	1.85e-05
regulation of T cell mediated cytotoxicity (GO:0001914)	34	10	1.01	+	9.85	3.97e-07	2.28e-05
regulation of interleukin-2 biosynthetic process (GO:0045076)	18	8	0.54	+	14.89	4.69e-07	2.65e-05
T cell activation involved in immune response (GO:0002286)	59	12	1.76	+	6.81	8.49e-07	4.64e-05
negative regulation of leukocyte mediated immunity (GO:0002704)	48	11	1.43	+	7.68	8.78e-07	4.78e-05
positive regulation of alpha-beta T cell proliferation (GO:0046641)	20	8	0.6	+	13.4	8.86e-07	4.79e-05
antigen processing and presentation of endogenous antigen (GO:0019883)	21	8	0.63	+	12.76	1.19e-06	6.26e-05
alpha-beta T cell differentiation (GO:0046632)	50	11	1.49	+	7.37	1.24e-06	6.49e-05
positive regulation of interleukin-2 production (GO:0032743)	30	9	0.9	+	10.05	1.33e-06	6.87e-05
T cell migration (GO:0072678)	22	8	0.66	+	12.18	1.58e-06	8.15e-05
cellular extravasation (GO:0045123)	31	9	0.93	+	9.73	1.67e-06	8.55e-05
positive regulation of neutrophil chemotaxis (GO:0090023)	31	9	0.93	+	9.73	1.67e-06	8.52e-05
regulation of interleukin-12 production (GO:0032655)	52	11	1.55	+	7.09	1.74e-06	8.86e-05
stimulatory C-type lectin receptor signaling pathway (GO:0002223)	64	12	1.91	+	6.28	1.8e-06	9.15e-05
antigen processing and presentation via MHC class Ib (GO:0002475)	15	7	0.45	+	15.64	1.94e-06	9.75e-05
positive regulation of humoral immune response (GO:0002922)	15	7	0.45	+	15.64	1.94e-06	9.71e-05
regulation of CD4-positive, alpha-beta T cell activation (GO:2000514)	53	11	1.58	+	6.95	2.05e-06	0.000102
positive regulation of granulocyte chemotaxis (GO:0071624)	33	9	0.98	+	9.14	2.58e-06	0.000127
regulation of T-helper 1 type immune response (GO:0002825)	24	8	0.72	+	11.17	2.71e-06	0.000132
positive regulation of tumor necrosis factor production (GO:0032760)	67	12	2	+	6	2.75e-06	0.000134
positive regulation of T cell mediated immunity (GO:0002711)	44	10	1.31	+	7.62	2.95e-06	0.000142
regulation of antigen receptor-mediated signaling pathway (GO:0050854)	56	11	1.67	+	6.58	3.27e-06	0.000156
regulation of alpha-beta T cell proliferation (GO:0046640)	25	8	0.75	+	10.72	3.48e-06	0.000165
regulation of CD4-positive, alpha-beta T cell differentiation (GO:0043370)	45	10	1.34	+	7.45	3.51e-06	0.000166
regulation of natural killer cell mediated immunity (GO:0002715)	45	10	1.34	+	7.45	3.51e-06	0.000165
positive regulation of T-helper 1 type immune response (GO:0002827)	17	7	0.51	+	13.8	3.74e-06	0.000174
regulation of immunoglobulin production (GO:0002637)	57	11	1.7	+	6.47	3.8e-06	0.000175
positive regulation of neutrophil migration (GO:1902624)	35	9	1.04	+	8.62	3.9e-06	0.000179
positive regulation of tumor necrosis factor superfamily cytokine production (GO:1903557)	70	12	2.09	+	5.74	4.11e-06	0.000188
positive regulation of T cell mediated cytotoxicity (GO:0001916)	26	8	0.78	+	10.31	4.44e-06	0.000202
regulation of neutrophil chemotaxis (GO:0090022)	36	9	1.07	+	8.38	4.75e-06	0.000215
thymic T cell selection (GO:0045061)	18	7	0.54	+	13.03	5.06e-06	0.000228
regulation of defense response to virus (GO:0050688)	72	12	2.15	+	5.58	5.32e-06	0.000238
regulation of granulocyte chemotaxis (GO:0071622)	48	10	1.43	+	6.98	5.79e-06	0.000258
regulation of immunoglobulin mediated immune response (GO:0002889)	48	10	1.43	+	6.98	5.79e-06	0.000257
regulation of B cell mediated immunity (GO:0002712)	48	10	1.43	+	6.98	5.79e-06	0.000257
regulation of alpha-beta T cell differentiation (GO:0046637)	60	11	1.79	+	6.14	5.86e-06	0.000259
regulation of lymphocyte migration (GO:2000401)	49	10	1.46	+	6.84	6.79e-06	0.000292
regulation of B cell proliferation (GO:0030888)	62	11	1.85	+	5.94	7.73e-06	0.000328
regulation of neutrophil migration (GO:1902622)	41	9	1.22	+	7.36	1.18e-05	0.000496
negative regulation of B cell activation (GO:0050869)	31	8	0.93	+	8.65	1.32e-05	0.000553
regulation of B cell receptor signaling pathway (GO:0050855)	22	7	0.66	+	10.66	1.49e-05	0.000615
regulation of inflammatory response to antigenic stimulus (GO:0002861)	22	7	0.66	+	10.66	1.49e-05	0.000613
regulation of CD8-positive, alpha-beta T cell activation (GO:2001185)	14	6	0.42	+	14.36	1.58e-05	0.00065
positive regulation of lymphocyte migration (GO:2000403)	32	8	0.96	+	8.38	1.61e-05	0.00066
regulation of natural killer cell mediated cytotoxicity (GO:0042269)	43	9	1.28	+	7.01	1.65e-05	0.00067
mononuclear cell migration (GO:0071674)	44	9	1.31	+	6.85	1.93e-05	0.000779
regulation of myeloid leukocyte mediated immunity (GO:0002886)	44	9	1.31	+	6.85	1.93e-05	0.000777
positive regulation of immunoglobulin mediated immune response (GO:0002891)	33	8	0.98	+	8.12	1.95e-05	0.000783
positive regulation of B cell mediated immunity (GO:0002714)	33	8	0.98	+	8.12	1.95e-05	0.000781
negative regulation of production of molecular mediator of immune response (GO:0002701)	33	8	0.98	+	8.12	1.95e-05	0.000779
heterophilic cell-cell adhesion via plasma membrane cell adhesion molecules (GO:0007157)	57	10	1.7	+	5.88	2.18e-05	0.000862
regulation of interleukin-10 production (GO:0032653)	45	9	1.34	+	6.7	2.26e-05	0.000892
regulation of T cell migration (GO:2000404)	34	8	1.01	+	7.88	2.35e-05	0.000926
negative regulation of interleukin-12 production (GO:0032695)	16	6	0.48	+	12.56	2.9e-05	0.00112
interferon-gamma production (GO:0032609)	16	6	0.48	+	12.56	2.9e-05	0.00112
negative regulation of T cell proliferation (GO:0042130)	60	10	1.79	+	5.58	3.22e-05	0.00123
alpha-beta T cell differentiation involved in immune response (GO:0002293)	26	7	0.78	+	9.02	3.68e-05	0.00139
alpha-beta T cell activation involved in immune response (GO:0002287)	26	7	0.78	+	9.02	3.68e-05	0.00139
positive regulation of T cell migration (GO:2000406)	26	7	0.78	+	9.02	3.68e-05	0.00138
positive regulation of acute inflammatory response (GO:0002675)	27	7	0.81	+	8.69	4.52e-05	0.00168
leukocyte aggregation (GO:0070486)	10	5	0.3	+	16.75	4.75e-05	0.00175
leukocyte adhesion to vascular endothelial cell (GO:0061756)	18	6	0.54	+	11.17	4.98e-05	0.00183
regulation of defense response to virus by host (GO:0050691)	40	8	1.19	+	6.7	6.45e-05	0.00233
immunological synapse formation (GO:0001771)	11	5	0.33	+	15.23	6.74e-05	0.00242
interleukin-2-mediated signaling pathway (GO:0038110)	11	5	0.33	+	15.23	6.74e-05	0.00241
negative T cell selection (GO:0043383)	11	5	0.33	+	15.23	6.74e-05	0.00241
T cell differentiation involved in immune response (GO:0002292)	30	7	0.9	+	7.82	8.02e-05	0.00284
monocyte chemotaxis (GO:0002548)	42	8	1.25	+	6.38	8.72e-05	0.00305
positive regulation of interleukin-1 production (GO:0032732)	42	8	1.25	+	6.38	8.72e-05	0.00305
cellular response to interleukin-2 (GO:0071352)	12	5	0.36	+	13.96	9.32e-05	0.00324
positive regulation of antigen receptor-mediated signaling pathway (GO:0050857)	21	6	0.63	+	9.57	0.000102	0.00348
lipopolysaccharide-mediated signaling pathway (GO:0031663)	32	7	0.96	+	7.33	0.000114	0.00387
positive regulation of phosphatidylinositol 3-kinase activity (GO:0043552)	32	7	0.96	+	7.33	0.000114	0.00386
CD4-positive, alpha-beta T cell differentiation (GO:0043367)	32	7	0.96	+	7.33	0.000114	0.00385
T cell differentiation in thymus (GO:0033077)	44	8	1.31	+	6.09	0.000116	0.0039
response to interleukin-2 (GO:0070669)	13	5	0.39	+	12.89	0.000126	0.00421
mature B cell differentiation (GO:0002335)	22	6	0.66	+	9.14	0.000126	0.00421
positive regulation of interleukin-4 production (GO:0032753)	22	6	0.66	+	9.14	0.000126	0.00421
antigen processing and presentation, exogenous lipid antigen via MHC class Ib (GO:0048007)	6	4	0.18	+	22.34	0.000128	0.00423
antigen processing and presentation of lipid antigen via MHC class Ib (GO:0048003)	6	4	0.18	+	22.34	0.000128	0.00422
positive regulation of alpha-beta T cell differentiation (GO:0046638)	45	8	1.34	+	5.96	0.000133	0.00439
positive regulation of CD4-positive, alpha-beta T cell activation (GO:2000516)	33	7	0.98	+	7.11	0.000135	0.00442
regulation of phosphatidylinositol 3-kinase activity (GO:0043551)	46	8	1.37	+	5.83	0.000153	0.00496
regulation of T-helper cell differentiation (GO:0045622)	34	7	1.01	+	6.9	0.000158	0.00512
lymphocyte chemotaxis (GO:0048247)	47	8	1.4	+	5.7	0.000174	0.00558
positive regulation of interleukin-1 beta production (GO:0032731)	35	7	1.04	+	6.7	0.000185	0.00589
positive regulation of lipid kinase activity (GO:0090218)	35	7	1.04	+	6.7	0.000185	0.00588
negative regulation of alpha-beta T cell activation (GO:0046636)	35	7	1.04	+	6.7	0.000185	0.00587
positive regulation of leukocyte adhesion to vascular endothelial cell (GO:1904996)	7	4	0.21	+	19.15	0.000196	0.00615
regulation of hypersensitivity (GO:0002883)	7	4	0.21	+	19.15	0.000196	0.00614
CD4-positive, alpha-beta T cell activation (GO:0035710)	36	7	1.07	+	6.52	0.000216	0.00673
positive regulation of nitric-oxide synthase biosynthetic process (GO:0051770)	15	5	0.45	+	11.17	0.000217	0.00675
CD4-positive, alpha-beta T cell differentiation involved in immune response (GO:0002294)	25	6	0.75	+	8.04	0.000229	0.00711
T-helper cell differentiation (GO:0042093)	25	6	0.75	+	8.04	0.000229	0.00709
negative regulation of interleukin-6 production (GO:0032715)	37	7	1.1	+	6.34	0.00025	0.00766
regulation of interleukin-1 beta secretion (GO:0050706)	37	7	1.1	+	6.34	0.00025	0.00765
positive regulation of interleukin-1 beta secretion (GO:0050718)	26	6	0.78	+	7.73	0.000276	0.00835
positive regulation of interferon-gamma secretion (GO:1902715)	8	4	0.24	+	16.75	0.000287	0.00869
podosome assembly (GO:0071800)	8	4	0.24	+	16.75	0.000287	0.00867
cellular response to interleukin-21 (GO:0098757)	8	4	0.24	+	16.75	0.000287	0.00864
response to interleukin-21 (GO:0098756)	8	4	0.24	+	16.75	0.000287	0.00862
T-helper 17 cell differentiation (GO:0072539)	8	4	0.24	+	16.75	0.000287	0.00861
negative regulation of lymphocyte mediated immunity (GO:0002707)	38	7	1.13	+	6.17	0.000289	0.00863
positive regulation of defense response to virus by host (GO:0002230)	27	6	0.81	+	7.45	0.000329	0.00968
positive regulation of nitric oxide biosynthetic process (GO:0045429)	39	7	1.16	+	6.01	0.000333	0.00978
positive regulation of nitric oxide metabolic process (GO:1904407)	39	7	1.16	+	6.01	0.000333	0.00976
regulation of antigen processing and presentation (GO:0002577)	17	5	0.51	+	9.85	0.000352	0.0103
negative regulation of interleukin-10 production (GO:0032693)	17	5	0.51	+	9.85	0.000352	0.0103
leukocyte tethering or rolling (GO:0050901)	17	5	0.51	+	9.85	0.000352	0.0102
regulation of interleukin-4 production (GO:0032673)	28	6	0.84	+	7.18	0.000389	0.0112
T-helper cell lineage commitment (GO:0002295)	9	4	0.27	+	14.89	0.000405	0.0116
heterotypic cell-cell adhesion (GO:0034113)	29	6	0.87	+	6.93	0.000458	0.0129
positive regulation of interleukin-1 secretion (GO:0050716)	29	6	0.87	+	6.93	0.000458	0.0129
positive regulation of CD4-positive, alpha-beta T cell differentiation (GO:0043372)	29	6	0.87	+	6.93	0.000458	0.0129
regulation of interleukin-1 secretion (GO:0050704)	42	7	1.25	+	5.58	0.000495	0.0138
regulation of leukocyte degranulation (GO:0043300)	42	7	1.25	+	5.58	0.000495	0.0137
positive regulation of natural killer cell mediated immunity (GO:0002717)	30	6	0.9	+	6.7	0.000537	0.0148
respiratory burst (GO:0045730)	19	5	0.57	+	8.82	0.000541	0.0148
mast cell mediated immunity (GO:0002448)	19	5	0.57	+	8.82	0.000541	0.0148
regulation of nitric-oxide synthase biosynthetic process (GO:0051769)	19	5	0.57	+	8.82	0.000541	0.0147
defense response to protozoan (GO:0042832)	19	5	0.57	+	8.82	0.000541	0.0147
regulation of tumor necrosis factor biosynthetic process (GO:0042534)	19	5	0.57	+	8.82	0.000541	0.0147
regulation of T-helper 1 cell differentiation (GO:0045625)	10	4	0.3	+	13.4	0.000555	0.015
negative thymic T cell selection (GO:0045060)	10	4	0.3	+	13.4	0.000555	0.015
positive thymic T cell selection (GO:0045059)	10	4	0.3	+	13.4	0.000555	0.015
CD4-positive, alpha-beta T cell lineage commitment (GO:0043373)	10	4	0.3	+	13.4	0.000555	0.015
negative regulation of myeloid leukocyte mediated immunity (GO:0002887)	10	4	0.3	+	13.4	0.000555	0.0149
dendritic cell differentiation (GO:0097028)	31	6	0.93	+	6.49	0.000625	0.0167
response to protozoan (GO:0001562)	20	5	0.6	+	8.38	0.00066	0.0176
cellular response to interleukin-7 (GO:0098761)	20	5	0.6	+	8.38	0.00066	0.0176
response to interleukin-7 (GO:0098760)	20	5	0.6	+	8.38	0.00066	0.0176
negative regulation of insulin receptor signaling pathway (GO:0046627)	32	6	0.96	+	6.28	0.000724	0.019
regulation of vascular endothelial growth factor production (GO:0010574)	32	6	0.96	+	6.28	0.000724	0.0189
regulation of interferon-gamma secretion (GO:1902713)	11	4	0.33	+	12.18	0.000739	0.0193
interleukin-35-mediated signaling pathway (GO:0070757)	11	4	0.33	+	12.18	0.000739	0.0192
interleukin-27-mediated signaling pathway (GO:0070106)	11	4	0.33	+	12.18	0.000739	0.0192
negative regulation of leukocyte degranulation (GO:0043301)	11	4	0.33	+	12.18	0.000739	0.0192
regulation of humoral immune response mediated by circulating immunoglobulin (GO:0002923)	11	4	0.33	+	12.18	0.000739	0.0191
positive regulation of humoral immune response mediated by circulating immunoglobulin (GO:0002925)	4	3	0.12	+	25.13	0.000777	0.0201
regulation of lymphocyte chemotaxis (GO:1901623)	21	5	0.63	+	7.98	0.000798	0.0204
dendritic cell migration (GO:0036336)	21	5	0.63	+	7.98	0.000798	0.0204
negative regulation of cell killing (GO:0031342)	21	5	0.63	+	7.98	0.000798	0.0204
cellular response to interleukin-6 (GO:0071354)	33	6	0.98	+	6.09	0.000835	0.0212
alpha-beta T cell lineage commitment (GO:0002363)	12	4	0.36	+	11.17	0.000963	0.0242
regulation of leukocyte adhesion to vascular endothelial cell (GO:1904994)	12	4	0.36	+	11.17	0.000963	0.0241
regulation of isotype switching to IgG isotypes (GO:0048302)	12	4	0.36	+	11.17	0.000963	0.0241
regulation of acute inflammatory response to antigenic stimulus (GO:0002864)	12	4	0.36	+	11.17	0.000963	0.0241
negative regulation of cellular response to insulin stimulus (GO:1900077)	35	6	1.04	+	5.74	0.0011	0.0273
negative regulation of CD8-positive, alpha-beta T cell activation (GO:2001186)	5	3	0.15	+	20.1	0.00122	0.0298
activated T cell proliferation (GO:0050798)	5	3	0.15	+	20.1	0.00122	0.0298
regulation of myeloid dendritic cell activation (GO:0030885)	5	3	0.15	+	20.1	0.00122	0.0297
positive regulation of hypersensitivity (GO:0002885)	5	3	0.15	+	20.1	0.00122	0.0297
cellular response to interleukin-15 (GO:0071350)	13	4	0.39	+	10.31	0.00123	0.0299
CD4-positive or CD8-positive, alpha-beta T cell lineage commitment (GO:0043369)	13	4	0.39	+	10.31	0.00123	0.0299
interleukin-15-mediated signaling pathway (GO:0035723)	13	4	0.39	+	10.31	0.00123	0.0298
negative regulation of alpha-beta T cell differentiation (GO:0046639)	24	5	0.72	+	6.98	0.00134	0.0324
negative regulation of cytokine production involved in immune response (GO:0002719)	24	5	0.72	+	6.98	0.00134	0.0324
chronic inflammatory response (GO:0002544)	14	4	0.42	+	9.57	0.00155	0.0367
antigen processing and presentation of endogenous peptide antigen (GO:0002483)	14	4	0.42	+	9.57	0.00155	0.0366
interleukin-1 beta production (GO:0032611)	14	4	0.42	+	9.57	0.00155	0.0366
response to interleukin-15 (GO:0070672)	14	4	0.42	+	9.57	0.00155	0.0365
negative regulation of type 2 immune response (GO:0002829)	14	4	0.42	+	9.57	0.00155	0.0365
negative regulation of natural killer cell mediated immunity (GO:0002716)	14	4	0.42	+	9.57	0.00155	0.0364
positive regulation of cellular extravasation (GO:0002693)	14	4	0.42	+	9.57	0.00155	0.0364
T-helper 17 cell lineage commitment (GO:0072540)	6	3	0.18	+	16.75	0.00179	0.0416
regulation of regulatory T cell differentiation (GO:0045589)	26	5	0.78	+	6.44	0.00183	0.0422
regulation of B cell differentiation (GO:0045577)	26	5	0.78	+	6.44	0.00183	0.0422
interleukin-1 production (GO:0032612)	15	4	0.45	+	8.94	0.00191	0.044
negative regulation of growth of symbiont in host (GO:0044130)	15	4	0.45	+	8.94	0.00191	0.0439
positive regulation of vascular endothelial growth factor production (GO:0010575)	27	5	0.81	+	6.2	0.00212	0.048
myeloid leukocyte migration (GO:0097529)	121	20	3.61	+	5.54	4.73e-09	3.81e-07
regulation of immune system process (GO:0002682)	1523	203	45.45	+	4.47	3.13e-72	1.63e-68
regulation of immune response (GO:0050776)	1032	159	30.8	+	5.16	8.83e-63	3.45e-59
positive regulation of immune system process (GO:0002684)	1048	160	31.28	+	5.12	1.03e-62	3.21e-59
defense response (GO:0006952)	1335	155	39.84	+	3.89	1.53e-46	3.41e-43
positive regulation of response to stimulus (GO:0048584)	2280	193	68.05	+	2.84	4.06e-40	5.78e-37
cell surface receptor signaling pathway (GO:0007166)	2470	200	73.72	+	2.71	3.81e-39	4.58e-36
leukocyte activation (GO:0045321)	889	115	26.53	+	4.33	6.52e-38	7.29e-35
cell activation (GO:0001775)	1033	123	30.83	+	3.99	2.28e-37	2.37e-34
regulation of response to stimulus (GO:0048583)	4153	267	123.95	+	2.15	2.64e-37	2.58e-34
immune effector process (GO:0002252)	1056	113	31.52	+	3.59	2.04e-30	1.18e-27
response to stimulus (GO:0050896)	8443	396	251.98	+	1.57	4.5e-30	2.51e-27
signal transduction (GO:0007165)	5194	289	155.02	+	1.86	5.69e-30	3.07e-27
regulation of defense response (GO:0031347)	748	93	22.32	+	4.17	2.47e-29	1.29e-26
response to other organism (GO:0051707)	898	102	26.8	+	3.81	2.76e-29	1.39e-26
response to bacterium (GO:0009617)	625	85	18.65	+	4.56	2.94e-29	1.43e-26
response to external biotic stimulus (GO:0043207)	900	102	26.86	+	3.8	3.25e-29	1.54e-26
innate immune response (GO:0045087)	770	93	22.98	+	4.05	1.78e-28	8.2e-26
response to biotic stimulus (GO:0009607)	938	102	27.99	+	3.64	6.73e-28	3.01e-25
signaling (GO:0023052)	5578	297	166.48	+	1.78	6.82e-28	2.96e-25
cell communication (GO:0007154)	5693	301	169.91	+	1.77	8.3e-28	3.51e-25
positive regulation of biological process (GO:0048518)	5779	299	172.47	+	1.73	5.5e-26	2.21e-23
regulation of cytokine production (GO:0001817)	632	79	18.86	+	4.19	4.57e-25	1.79e-22
humoral immune response (GO:0006959)	345	56	10.3	+	5.44	1.03e-22	3.65e-20
leukocyte mediated immunity (GO:0002443)	757	82	22.59	+	3.63	2.49e-22	8.47e-20
cellular response to stimulus (GO:0051716)	6741	321	201.19	+	1.6	2.54e-22	8.46e-20
leukocyte migration (GO:0050900)	367	57	10.95	+	5.2	2.83e-22	9.21e-20
cytokine-mediated signaling pathway (GO:0019221)	645	75	19.25	+	3.9	4.15e-22	1.33e-19
regulation of cell-cell adhesion (GO:0022407)	373	57	11.13	+	5.12	5.69e-22	1.78e-19
cellular response to cytokine stimulus (GO:0071345)	948	92	28.29	+	3.25	5.82e-22	1.78e-19
positive regulation of cytokine production (GO:0001819)	396	58	11.82	+	4.91	1.55e-21	4.56e-19
response to external stimulus (GO:0009605)	1983	141	59.18	+	2.38	2.18e-21	6.3e-19
response to cytokine (GO:0034097)	1031	95	30.77	+	3.09	3.22e-21	9.17e-19
regulation of response to stress (GO:0080134)	1392	113	41.54	+	2.72	3.71e-21	1.04e-18
inflammatory response (GO:0006954)	479	63	14.3	+	4.41	3.93e-21	1.08e-18
regulation of response to external stimulus (GO:0032101)	814	83	24.29	+	3.42	4.55e-21	1.23e-18
response to molecule of bacterial origin (GO:0002237)	337	50	10.06	+	4.97	6.53e-19	1.57e-16
response to stress (GO:0006950)	3469	195	103.53	+	1.88	9.32e-19	2.21e-16
response to lipopolysaccharide (GO:0032496)	318	48	9.49	+	5.06	1.81e-18	4.24e-16
phagocytosis (GO:0006909)	321	48	9.58	+	5.01	2.55e-18	5.86e-16
cell migration (GO:0016477)	939	84	28.02	+	3	4.53e-18	1.01e-15
endocytosis (GO:0006897)	667	69	19.91	+	3.47	6.51e-18	1.41e-15
regulation of inflammatory response (GO:0050727)	401	52	11.97	+	4.34	2.27e-17	4.73e-15
positive regulation of cell adhesion (GO:0045785)	388	50	11.58	+	4.32	1.21e-16	2.39e-14
leukocyte differentiation (GO:0002521)	314	45	9.37	+	4.8	1.26e-16	2.47e-14
regulation of cell adhesion (GO:0030155)	640	65	19.1	+	3.4	1.46e-16	2.82e-14
import into cell (GO:0098657)	735	70	21.94	+	3.19	1.94e-16	3.66e-14
negative regulation of immune system process (GO:0002683)	412	51	12.3	+	4.15	2.62e-16	4.88e-14
localization of cell (GO:0051674)	1053	85	31.43	+	2.7	8.18e-16	1.47e-13
cell motility (GO:0048870)	1053	85	31.43	+	2.7	8.18e-16	1.45e-13
positive regulation of defense response (GO:0031349)	376	47	11.22	+	4.19	2.92e-15	5.03e-13
immune system development (GO:0002520)	613	61	18.3	+	3.33	3.16e-15	5.36e-13
hematopoietic or lymphoid organ development (GO:0048534)	581	59	17.34	+	3.4	4.08e-15	6.85e-13
regulation of innate immune response (GO:0045088)	366	46	10.92	+	4.21	4.87e-15	8.1e-13
positive regulation of cellular process (GO:0048522)	5110	242	152.51	+	1.59	7.58e-15	1.23e-12
cellular nitrogen compound metabolic process (GO:0034641)	5232	77	156.15	-	0.49	1.35e-14	2.11e-12
hemopoiesis (GO:0030097)	534	55	15.94	+	3.45	2.15e-14	3.21e-12
locomotion (GO:0040011)	1271	91	37.93	+	2.4	7.28e-14	1.05e-11
leukocyte activation involved in immune response (GO:0002366)	609	58	18.18	+	3.19	8.89e-14	1.28e-11
cell activation involved in immune response (GO:0002263)	613	58	18.3	+	3.17	1.15e-13	1.62e-11
multi-organism process (GO:0051704)	2349	136	70.11	+	1.94	1.23e-13	1.72e-11
defense response to bacterium (GO:0042742)	325	41	9.7	+	4.23	1.39e-13	1.93e-11
heterocycle metabolic process (GO:0046483)	4781	70	142.69	-	0.49	2.01e-13	2.75e-11
defense response to other organism (GO:0098542)	515	52	15.37	+	3.38	2.33e-13	3.17e-11
protein activation cascade (GO:0072376)	203	32	6.06	+	5.28	3.56e-13	4.75e-11
nucleobase-containing compound metabolic process (GO:0006139)	4605	67	137.44	-	0.49	5.83e-13	7.66e-11
regulation of biological process (GO:0050789)	11775	441	351.43	+	1.25	6.4e-13	8.27e-11
biological regulation (GO:0065007)	12409	458	370.35	+	1.24	7.25e-13	9.22e-11
organic cyclic compound metabolic process (GO:1901360)	5041	78	150.45	-	0.52	1.13e-12	1.42e-10
cell adhesion (GO:0007155)	889	70	26.53	+	2.64	1.41e-12	1.74e-10
cellular response to biotic stimulus (GO:0071216)	203	31	6.06	+	5.12	1.75e-12	2.12e-10
biological adhesion (GO:0022610)	895	70	26.71	+	2.62	1.75e-12	2.13e-10
cellular aromatic compound metabolic process (GO:0006725)	4823	74	143.94	-	0.51	2.93e-12	3.47e-10
nucleic acid metabolic process (GO:0090304)	4048	57	120.81	-	0.47	5.85e-12	6.78e-10
vesicle-mediated transport (GO:0016192)	1914	113	57.12	+	1.98	7.86e-12	9.04e-10
positive regulation of response to external stimulus (GO:0032103)	289	35	8.63	+	4.06	2.48e-11	2.81e-09
regulation of lymphocyte differentiation (GO:0045619)	159	26	4.75	+	5.48	2.87e-11	3.21e-09
positive regulation of signal transduction (GO:0009967)	1546	96	46.14	+	2.08	3.45e-11	3.77e-09
cell recognition (GO:0008037)	234	31	6.98	+	4.44	4.6e-11	4.92e-09
positive regulation of innate immune response (GO:0045089)	265	33	7.91	+	4.17	4.78e-11	5.08e-09
regulation of signal transduction (GO:0009966)	3114	157	92.94	+	1.69	5.14e-11	5.43e-09
gene expression (GO:0010467)	3831	55	114.34	-	0.48	5.96e-11	6.21e-09
cell-cell adhesion (GO:0098609)	456	44	13.61	+	3.23	6.77e-11	6.96e-09
positive regulation of multicellular organismal process (GO:0051240)	1568	96	46.8	+	2.05	7.78e-11	7.96e-09
regulation of intracellular signal transduction (GO:1902531)	1836	106	54.8	+	1.93	1.56e-10	1.52e-08
regulation of protein metabolic process (GO:0051246)	2809	144	83.83	+	1.72	1.77e-10	1.69e-08
regulation of cellular process (GO:0050794)	11113	411	331.67	+	1.24	3.4e-10	3.22e-08
positive regulation of cell communication (GO:0010647)	1696	99	50.62	+	1.96	3.92e-10	3.69e-08
regulation of cell proliferation (GO:0042127)	1620	96	48.35	+	1.99	4.14e-10	3.88e-08
regulation of multicellular organismal process (GO:0051239)	2827	143	84.37	+	1.69	4.36e-10	4.06e-08
cellular response to tumor necrosis factor (GO:0071356)	198	27	5.91	+	4.57	4.66e-10	4.32e-08
cellular response to organic substance (GO:0071310)	2258	121	67.39	+	1.8	5.05e-10	4.62e-08
regulation of leukocyte differentiation (GO:1902105)	263	31	7.85	+	3.95	6.3e-10	5.67e-08
positive regulation of signaling (GO:0023056)	1703	99	50.83	+	1.95	6.44e-10	5.76e-08
regulation of proteolysis (GO:0030162)	812	60	24.23	+	2.48	6.56e-10	5.83e-08
response to tumor necrosis factor (GO:0034612)	218	28	6.51	+	4.3	7.56e-10	6.68e-08
positive regulation of intracellular signal transduction (GO:1902533)	1030	70	30.74	+	2.28	7.85e-10	6.89e-08
regulation of hemopoiesis (GO:1903706)	386	38	11.52	+	3.3	8.34e-10	7.29e-08
cellular response to chemical stimulus (GO:0070887)	2752	139	82.13	+	1.69	8.87e-10	7.71e-08
cell chemotaxis (GO:0060326)	205	27	6.12	+	4.41	9.28e-10	8.02e-08
regulation of leukocyte migration (GO:0002685)	177	25	5.28	+	4.73	1.08e-09	9.25e-08
movement of cell or subcellular component (GO:0006928)	1510	90	45.07	+	2	1.36e-09	1.16e-07
leukocyte chemotaxis (GO:0030595)	138	22	4.12	+	5.34	1.47e-09	1.25e-07
intracellular signal transduction (GO:0035556)	1651	95	49.27	+	1.93	2.47e-09	2.04e-07
cellular response to interferon-gamma (GO:0071346)	159	23	4.75	+	4.85	3.33e-09	2.71e-07
positive regulation of molecular function (GO:0044093)	1748	98	52.17	+	1.88	4.14e-09	3.36e-07
negative regulation of cell-cell adhesion (GO:0022408)	163	23	4.86	+	4.73	5.08e-09	4.04e-07
negative regulation of immune response (GO:0050777)	137	21	4.09	+	5.14	6.44e-09	5.09e-07
regulation of cell communication (GO:0010646)	3436	160	102.55	+	1.56	8.93e-09	6.88e-07
positive regulation of MAPK cascade (GO:0043410)	544	44	16.24	+	2.71	1.05e-08	8.06e-07
cellular metabolic process (GO:0044237)	9082	200	271.05	-	0.74	1.14e-08	8.69e-07
myeloid leukocyte activation (GO:0002274)	567	45	16.92	+	2.66	1.21e-08	9.19e-07
regulation of production of molecular mediator of immune response (GO:0002700)	116	19	3.46	+	5.49	1.31e-08	9.87e-07
positive regulation of protein metabolic process (GO:0051247)	1634	92	48.77	+	1.89	1.31e-08	9.87e-07
regulation of T cell differentiation (GO:0045580)	131	20	3.91	+	5.12	1.57e-08	1.17e-06
regulation of signaling (GO:0023051)	3475	160	103.71	+	1.54	1.96e-08	1.45e-06
RNA metabolic process (GO:0016070)	3508	55	104.7	-	0.53	2.04e-08	1.5e-06
regulation of protein processing (GO:0070613)	177	23	5.28	+	4.35	2.05e-08	1.5e-06
regulation of protein maturation (GO:1903317)	179	23	5.34	+	4.31	2.47e-08	1.78e-06
programmed cell death (GO:0012501)	1033	66	30.83	+	2.14	2.78e-08	1.98e-06
response to organic substance (GO:0010033)	2877	138	85.86	+	1.61	2.99e-08	2.12e-06
regulation of hydrolase activity (GO:0051336)	1275	76	38.05	+	2	3.16e-08	2.23e-06
positive regulation of cell proliferation (GO:0008284)	907	60	27.07	+	2.22	3.42e-08	2.4e-06
positive regulation of hydrolase activity (GO:0051345)	753	53	22.47	+	2.36	3.73e-08	2.6e-06
innate immune response-activating signal transduction (GO:0002758)	169	22	5.04	+	4.36	4.03e-08	2.79e-06
regulation of leukocyte chemotaxis (GO:0002688)	112	18	3.34	+	5.38	4.07e-08	2.81e-06
cellular nitrogen compound biosynthetic process (GO:0044271)	3546	57	105.83	-	0.54	4.46e-08	3.04e-06
response to lipid (GO:0033993)	854	57	25.49	+	2.24	4.87e-08	3.3e-06
B cell activation (GO:0042113)	142	20	4.24	+	4.72	5.22e-08	3.52e-06
myeloid cell activation involved in immune response (GO:0002275)	516	41	15.4	+	2.66	5.32e-08	3.57e-06
myeloid leukocyte mediated immunity (GO:0002444)	517	41	15.43	+	2.66	5.59e-08	3.74e-06
chemotaxis (GO:0006935)	520	41	15.52	+	2.64	6.48e-08	4.27e-06
positive regulation of catalytic activity (GO:0043085)	1425	81	42.53	+	1.9	6.52e-08	4.28e-06
positive regulation of protein phosphorylation (GO:0001934)	975	62	29.1	+	2.13	6.53e-08	4.27e-06
taxis (GO:0042330)	521	41	15.55	+	2.64	6.8e-08	4.41e-06
regulation of tumor necrosis factor superfamily cytokine production (GO:1903555)	118	18	3.52	+	5.11	8.27e-08	5.32e-06
cell death (GO:0008219)	1071	66	31.96	+	2.06	8.28e-08	5.31e-06
regulation of molecular function (GO:0065009)	3215	148	95.95	+	1.54	9.05e-08	5.75e-06
cellular macromolecule biosynthetic process (GO:0034645)	3597	60	107.35	-	0.56	1.37e-07	8.56e-06
positive regulation of inflammatory response (GO:0050729)	123	18	3.67	+	4.9	1.45e-07	9.01e-06
localization (GO:0051179)	5608	228	167.37	+	1.36	1.77e-07	1.1e-05
activation of innate immune response (GO:0002218)	186	22	5.55	+	3.96	1.85e-07	1.14e-05
positive regulation of ERK1 and ERK2 cascade (GO:0070374)	238	25	7.1	+	3.52	2.19e-07	1.35e-05
regulation of cytokine secretion (GO:0050707)	173	21	5.16	+	4.07	2.37e-07	1.44e-05
positive regulation of phosphorus metabolic process (GO:0010562)	1109	66	33.1	+	1.99	2.45e-07	1.48e-05
positive regulation of phosphate metabolic process (GO:0045937)	1109	66	33.1	+	1.99	2.45e-07	1.48e-05
cell cycle (GO:0007049)	1340	12	39.99	-	0.3	2.47e-07	1.48e-05
regulation of tumor necrosis factor production (GO:0032680)	114	17	3.4	+	5	2.52e-07	1.5e-05
regulation of endopeptidase activity (GO:0052548)	407	34	12.15	+	2.8	2.55e-07	1.52e-05
positive regulation of cellular protein metabolic process (GO:0032270)	1531	83	45.69	+	1.82	2.8e-07	1.66e-05
leukocyte degranulation (GO:0043299)	505	39	15.07	+	2.59	3.16e-07	1.85e-05
positive regulation of JNK cascade (GO:0046330)	131	18	3.91	+	4.6	3.36e-07	1.96e-05
negative regulation of cytokine production (GO:0001818)	244	25	7.28	+	3.43	3.36e-07	1.95e-05
positive regulation of locomotion (GO:0040017)	508	39	15.16	+	2.57	3.42e-07	1.98e-05
positive regulation of phosphorylation (GO:0042327)	1022	62	30.5	+	2.03	3.45e-07	1.99e-05
cellular macromolecule metabolic process (GO:0044260)	6569	138	196.05	-	0.7	4.34e-07	2.48e-05
positive regulation of chemotaxis (GO:0050921)	134	18	4	+	4.5	4.53e-07	2.59e-05
positive regulation of cell migration (GO:0030335)	459	36	13.7	+	2.63	4.67e-07	2.66e-05
positive regulation of protein modification process (GO:0031401)	1182	68	35.28	+	1.93	5.41e-07	3.06e-05
positive regulation of cell motility (GO:2000147)	475	37	14.18	+	2.61	6.19e-07	3.47e-05
regulation of I-kappaB kinase/NF-kappaB signaling (GO:0043122)	218	23	6.51	+	3.54	6.2e-07	3.46e-05
positive regulation of stress-activated MAPK cascade (GO:0032874)	153	19	4.57	+	4.16	6.47e-07	3.6e-05
regulation of catalytic activity (GO:0050790)	2329	112	69.51	+	1.61	7e-07	3.88e-05
positive regulation of stress-activated protein kinase signaling cascade (GO:0070304)	154	19	4.6	+	4.13	7.07e-07	3.91e-05
receptor-mediated endocytosis (GO:0006898)	275	26	8.21	+	3.17	8.05e-07	4.43e-05
cell division (GO:0051301)	486	0	14.5	-	< 0.01	8.27e-07	4.54e-05
positive regulation of cellular component movement (GO:0051272)	489	37	14.59	+	2.54	8.85e-07	4.81e-05
regulation of chemotaxis (GO:0050920)	206	22	6.15	+	3.58	9.01e-07	4.86e-05
cellular response to lipid (GO:0071396)	513	38	15.31	+	2.48	9.09e-07	4.89e-05
RNA processing (GO:0006396)	872	5	26.02	-	0.19	9.39e-07	5.03e-05
regulation of peptidase activity (GO:0052547)	434	34	12.95	+	2.62	9.99e-07	5.33e-05
negative regulation of response to stimulus (GO:0048585)	1555	82	46.41	+	1.77	1.09e-06	5.82e-05
negative regulation of immune effector process (GO:0002698)	114	16	3.4	+	4.7	1.17e-06	6.19e-05
regulation of JNK cascade (GO:0046328)	176	20	5.25	+	3.81	1.17e-06	6.2e-05
cellular biosynthetic process (GO:0044249)	4675	90	139.53	-	0.65	1.18e-06	6.19e-05
biosynthetic process (GO:0009058)	4821	94	143.88	-	0.65	1.22e-06	6.37e-05
regulation of MAPK cascade (GO:0043408)	740	48	22.09	+	2.17	1.28e-06	6.68e-05
regulation of programmed cell death (GO:0043067)	1589	83	47.42	+	1.75	1.39e-06	7.16e-05
immunoglobulin production (GO:0002377)	149	18	4.45	+	4.05	1.82e-06	9.19e-05
regulation of apoptotic process (GO:0042981)	1575	82	47.01	+	1.74	1.85e-06	9.33e-05
regulation of ERK1 and ERK2 cascade (GO:0070372)	309	27	9.22	+	2.93	2.01e-06	0.0001
cellular response to oxygen-containing compound (GO:1901701)	942	56	28.11	+	1.99	2.5e-06	0.000124
neutrophil activation (GO:0042119)	495	36	14.77	+	2.44	2.54e-06	0.000126
neutrophil mediated immunity (GO:0002446)	496	36	14.8	+	2.43	2.65e-06	0.00013
positive regulation of GTPase activity (GO:0043547)	414	32	12.36	+	2.59	2.7e-06	0.000133
organic substance biosynthetic process (GO:1901576)	4762	94	142.12	-	0.66	2.88e-06	0.00014
granulocyte activation (GO:0036230)	499	36	14.89	+	2.42	2.98e-06	0.000143
positive regulation of macromolecule metabolic process (GO:0010604)	3124	138	93.24	+	1.48	3.06e-06	0.000147
production of molecular mediator of immune response (GO:0002440)	172	19	5.13	+	3.7	3.16e-06	0.000151
antimicrobial humoral response (GO:0019730)	110	15	3.28	+	4.57	3.45e-06	0.000164
positive regulation of leukocyte differentiation (GO:1902107)	141	17	4.21	+	4.04	3.58e-06	0.000168
secretion by cell (GO:0032940)	977	57	29.16	+	1.95	3.71e-06	0.000173
positive regulation of nitrogen compound metabolic process (GO:0051173)	3002	133	89.59	+	1.48	3.77e-06	0.000175
neutrophil degranulation (GO:0043312)	483	35	14.42	+	2.43	3.78e-06	0.000175
neutrophil activation involved in immune response (GO:0002283)	487	35	14.53	+	2.41	4.42e-06	0.000202
macromolecule biosynthetic process (GO:0009059)	3655	67	109.08	-	0.61	4.62e-06	0.00021
heterocycle biosynthetic process (GO:0018130)	3078	53	91.86	-	0.58	4.85e-06	0.000219
B cell differentiation (GO:0030183)	99	14	2.95	+	4.74	4.99e-06	0.000225
regulation of stress-activated MAPK cascade (GO:0032872)	215	21	6.42	+	3.27	5.75e-06	0.000257
cell cycle process (GO:0022402)	974	8	29.07	-	0.28	6.03e-06	0.000266
protein autophosphorylation (GO:0046777)	198	20	5.91	+	3.38	6.05e-06	0.000266
regulation of protein phosphorylation (GO:0001932)	1417	74	42.29	+	1.75	6.07e-06	0.000266
peptide biosynthetic process (GO:0043043)	426	0	12.71	-	< 0.01	6.09e-06	0.000266
regulation of stress-activated protein kinase signaling cascade (GO:0070302)	216	21	6.45	+	3.26	6.14e-06	0.000268
negative regulation of cell adhesion (GO:0007162)	253	23	7.55	+	3.05	6.28e-06	0.000273
regulation of cell death (GO:0010941)	1712	85	51.09	+	1.66	6.52e-06	0.000282
positive regulation of cellular metabolic process (GO:0031325)	3110	136	92.82	+	1.47	6.67e-06	0.000288
chromosome organization (GO:0051276)	1034	9	30.86	-	0.29	6.69e-06	0.000288
positive regulation of cytokine secretion (GO:0050715)	117	15	3.49	+	4.3	6.81e-06	0.000292
nucleobase-containing compound biosynthetic process (GO:0034654)	3009	52	89.8	-	0.58	6.94e-06	0.000296
apoptotic process (GO:0006915)	905	53	27.01	+	1.96	6.99e-06	0.000298
regulation of response to biotic stimulus (GO:0002831)	133	16	3.97	+	4.03	7.07e-06	0.000301
positive regulation of metabolic process (GO:0009893)	3339	143	99.65	+	1.43	9.45e-06	0.0004
response to oxygen-containing compound (GO:1901700)	1484	76	44.29	+	1.72	9.54e-06	0.000402
cellular macromolecule localization (GO:0070727)	1519	19	45.33	-	0.42	1.22e-05	0.000512
regulation of GTPase activity (GO:0043087)	487	34	14.53	+	2.34	1.34e-05	0.00056
translation (GO:0006412)	400	0	11.94	-	< 0.01	1.34e-05	0.000559
positive regulation of T cell differentiation (GO:0045582)	80	12	2.39	+	5.03	1.38e-05	0.000574
regulated exocytosis (GO:0045055)	695	43	20.74	+	2.07	1.58e-05	0.000652
cellular protein localization (GO:0034613)	1509	19	45.04	-	0.42	1.64e-05	0.00067
regulation of cysteine-type endopeptidase activity (GO:2000116)	251	22	7.49	+	2.94	1.68e-05	0.000683
positive regulation of hemopoiesis (GO:1903708)	179	18	5.34	+	3.37	1.85e-05	0.000748
secretion (GO:0046903)	1090	59	32.53	+	1.81	1.88e-05	0.000758
homeostasis of number of cells (GO:0048872)	198	19	5.91	+	3.22	1.99e-05	0.000792
organic cyclic compound biosynthetic process (GO:1901362)	3219	59	96.07	-	0.61	2.11e-05	0.000836
interferon-gamma-mediated signaling pathway (GO:0060333)	71	11	2.12	+	5.19	2.4e-05	0.000945
positive regulation of developmental process (GO:0051094)	1294	67	38.62	+	1.73	2.52e-05	0.000987
response to chemical (GO:0042221)	4323	174	129.02	+	1.35	2.59e-05	0.00101
peptide metabolic process (GO:0006518)	551	2	16.44	-	0.12	2.6e-05	0.00101
cellular localization (GO:0051641)	2374	39	70.85	-	0.55	2.62e-05	0.00102
regulation of cell migration (GO:0030334)	781	46	23.31	+	1.97	2.84e-05	0.0011
exocytosis (GO:0006887)	782	46	23.34	+	1.97	2.88e-05	0.00111
regulation of interleukin-6 production (GO:0032675)	118	14	3.52	+	3.98	3.01e-05	0.00116
positive regulation of peptide secretion (GO:0002793)	262	22	7.82	+	2.81	3.08e-05	0.00118
intracellular transport (GO:0046907)	1551	21	46.29	-	0.45	3.21e-05	0.00123
platelet activation (GO:0030168)	136	15	4.06	+	3.7	3.44e-05	0.00131
regulation of phosphorylation (GO:0042325)	1520	75	45.36	+	1.65	3.45e-05	0.00131
defense response to Gram-positive bacterium (GO:0050830)	89	12	2.66	+	4.52	3.59e-05	0.00136
aromatic compound biosynthetic process (GO:0019438)	3083	57	92.01	-	0.62	4.22e-05	0.00158
activation of cysteine-type endopeptidase activity involved in apoptotic process (GO:0006919)	91	12	2.72	+	4.42	4.37e-05	0.00163
positive regulation of I-kappaB kinase/NF-kappaB signaling (GO:0043123)	174	17	5.19	+	3.27	4.37e-05	0.00163
regulation of cellular protein metabolic process (GO:0032268)	2552	112	76.16	+	1.47	4.39e-05	0.00164
negative regulation of endopeptidase activity (GO:0010951)	250	21	7.46	+	2.81	4.62e-05	0.00171
negative regulation of defense response (GO:0031348)	175	17	5.22	+	3.25	4.67e-05	0.00173
viral entry into host cell (GO:0046718)	92	12	2.75	+	4.37	4.81e-05	0.00177
regulation of calcium ion transport (GO:0051924)	232	20	6.92	+	2.89	4.99e-05	0.00183
positive regulation of NF-kappaB transcription factor activity (GO:0051092)	141	15	4.21	+	3.56	5.03e-05	0.00184
regulation of cell motility (GO:2000145)	832	47	24.83	+	1.89	5.32e-05	0.00194
regulation of cysteine-type endopeptidase activity involved in apoptotic process (GO:0043281)	216	19	6.45	+	2.95	5.95e-05	0.00217
cell proliferation (GO:0008283)	685	41	20.44	+	2.01	6.19e-05	0.00225
cellular response to interleukin-1 (GO:0071347)	127	14	3.79	+	3.69	6.26e-05	0.00227
regulation of locomotion (GO:0040012)	905	50	27.01	+	1.85	6.45e-05	0.00233
antimicrobial humoral immune response mediated by antimicrobial peptide (GO:0061844)	66	10	1.97	+	5.08	6.64e-05	0.00239
DNA metabolic process (GO:0006259)	814	7	24.29	-	0.29	7.13e-05	0.00254
antigen processing and presentation (GO:0019882)	164	16	4.89	+	3.27	7.39e-05	0.00263
negative regulation of peptidase activity (GO:0010466)	261	21	7.79	+	2.7	8.18e-05	0.00289
leukocyte homeostasis (GO:0001776)	68	10	2.03	+	4.93	8.31e-05	0.00293
positive regulation of protein secretion (GO:0050714)	242	20	7.22	+	2.77	8.56e-05	0.00301
positive regulation of kinase activity (GO:0033674)	587	36	17.52	+	2.05	8.63e-05	0.00303
positive regulation of protein kinase activity (GO:0045860)	518	33	15.46	+	2.13	8.74e-05	0.00304
response to interleukin-1 (GO:0070555)	150	15	4.48	+	3.35	9.55e-05	0.00331
entry into other organism involved in symbiotic interaction (GO:0051828)	100	12	2.98	+	4.02	9.96e-05	0.00345
entry into cell of other organism involved in symbiotic interaction (GO:0051806)	100	12	2.98	+	4.02	9.96e-05	0.00344
entry into host (GO:0044409)	100	12	2.98	+	4.02	9.96e-05	0.00343
entry into host cell (GO:0030260)	100	12	2.98	+	4.02	9.96e-05	0.00342
regulation of phosphorus metabolic process (GO:0051174)	1740	81	51.93	+	1.56	0.000102	0.00349
organelle organization (GO:0006996)	3387	66	101.09	-	0.65	0.000102	0.00349
protein modification by small protein conjugation or removal (GO:0070647)	954	10	28.47	-	0.35	0.00011	0.00375
mRNA metabolic process (GO:0016071)	683	5	20.38	-	0.25	0.00011	0.00374
regulation of developmental process (GO:0050793)	2433	106	72.61	+	1.46	0.000114	0.00386
regulation of interleukin-1 production (GO:0032652)	71	10	2.12	+	4.72	0.000115	0.00386
nitrogen compound metabolic process (GO:0006807)	8646	210	258.04	-	0.81	0.000124	0.00416
regulation of leukocyte apoptotic process (GO:2000106)	87	11	2.6	+	4.24	0.000127	0.00421
regulation of interleukin-1 beta production (GO:0032651)	58	9	1.73	+	5.2	0.00013	0.00429
RNA splicing (GO:0008380)	405	1	12.09	-	0.08	0.000138	0.00453
nucleic acid-templated transcription (GO:0097659)	2581	47	77.03	-	0.61	0.000149	0.00487
RNA biosynthetic process (GO:0032774)	2590	47	77.3	-	0.61	0.000149	0.00487
peptidyl-tyrosine phosphorylation (GO:0018108)	194	17	5.79	+	2.94	0.00015	0.00488
intracellular protein transport (GO:0006886)	945	10	28.2	-	0.35	0.000151	0.00491
regulation of cellular component movement (GO:0051270)	911	49	27.19	+	1.8	0.000156	0.00504
cell-cell adhesion via plasma-membrane adhesion molecules (GO:0098742)	235	19	7.01	+	2.71	0.000166	0.00536
positive regulation of cell differentiation (GO:0045597)	919	49	27.43	+	1.79	0.000167	0.00538
acute inflammatory response (GO:0002526)	75	10	2.24	+	4.47	0.000172	0.00554
regulation of phosphate metabolic process (GO:0019220)	1731	80	51.66	+	1.55	0.000174	0.00558
peptidyl-tyrosine modification (GO:0018212)	197	17	5.88	+	2.89	0.000177	0.00566
regulation of JUN kinase activity (GO:0043506)	91	11	2.72	+	4.05	0.000182	0.00578
transcription, DNA-templated (GO:0006351)	2580	47	77	-	0.61	0.000186	0.00587
positive regulation of production of molecular mediator of immune response (GO:0002702)	76	10	2.27	+	4.41	0.00019	0.00599
protein phosphorylation (GO:0006468)	931	49	27.79	+	1.76	0.000195	0.00613
interspecies interaction between organisms (GO:0044419)	706	40	21.07	+	1.9	0.000205	0.00641
ncRNA metabolic process (GO:0034660)	533	3	15.91	-	0.19	0.000205	0.00641
negative regulation of tumor necrosis factor superfamily cytokine production (GO:1903556)	49	8	1.46	+	5.47	0.000225	0.00697
actin filament organization (GO:0007015)	242	19	7.22	+	2.63	0.000235	0.00726
positive regulation of endopeptidase activity (GO:0010950)	164	15	4.89	+	3.06	0.000236	0.00726
hemostasis (GO:0007599)	295	22	8.8	+	2.5	0.000239	0.00735
transport (GO:0006810)	4418	171	131.86	+	1.3	0.00024	0.00736
positive regulation of proteolysis (GO:0045862)	348	24	10.39	+	2.31	0.000256	0.00781
regulation of peptide secretion (GO:0002791)	455	29	13.58	+	2.14	0.000271	0.00823
regulation of multicellular organismal development (GO:2000026)	1874	84	55.93	+	1.5	0.000294	0.00876
MAPK cascade (GO:0000165)	329	23	9.82	+	2.34	0.000297	0.00884
regulation of protein modification process (GO:0031399)	1804	81	53.84	+	1.5	0.000313	0.00927
establishment of localization in cell (GO:0051649)	1779	29	53.09	-	0.55	0.000313	0.00928
mitotic cell cycle (GO:0000278)	691	6	20.62	-	0.29	0.000318	0.0094
lymphocyte homeostasis (GO:0002260)	52	8	1.55	+	5.15	0.000323	0.00952
positive regulation of protein transport (GO:0051222)	397	26	11.85	+	2.19	0.000335	0.00982
protein localization (GO:0008104)	2066	36	61.66	-	0.58	0.000356	0.0104
negative regulation of hemopoiesis (GO:1903707)	134	13	4	+	3.25	0.000359	0.0104
regulation of cell differentiation (GO:0045595)	1696	77	50.62	+	1.52	0.000364	0.0106
regulation of localization (GO:0032879)	2607	109	77.81	+	1.4	0.000376	0.0109
wound healing (GO:0042060)	472	29	14.09	+	2.06	0.000401	0.0116
amide biosynthetic process (GO:0043604)	499	3	14.89	-	0.2	0.000402	0.0116
regulation of lipid kinase activity (GO:0043550)	54	8	1.61	+	4.96	0.000405	0.0116
metabolic process (GO:0008152)	9985	253	298	-	0.85	0.000411	0.0117
blood coagulation (GO:0007596)	290	21	8.66	+	2.43	0.000415	0.0119
DNA repair (GO:0006281)	511	3	15.25	-	0.2	0.000424	0.0121
response to wounding (GO:0009611)	563	33	16.8	+	1.96	0.000431	0.0123
coagulation (GO:0050817)	292	21	8.71	+	2.41	0.000438	0.0124
ncRNA processing (GO:0034470)	373	1	11.13	-	0.09	0.000447	0.0127
regulation of secretion (GO:0051046)	738	40	22.03	+	1.82	0.000449	0.0127
I-kappaB kinase/NF-kappaB signaling (GO:0007249)	70	9	2.09	+	4.31	0.00046	0.0129
cellular response to DNA damage stimulus (GO:0006974)	773	8	23.07	-	0.35	0.000469	0.0131
positive regulation of cell death (GO:0010942)	659	37	19.67	+	1.88	0.000477	0.0133
cellular protein-containing complex assembly (GO:0034622)	885	10	26.41	-	0.38	0.000477	0.0133
positive regulation of transferase activity (GO:0051347)	661	37	19.73	+	1.88	0.000487	0.0136
regulation of protein secretion (GO:0050708)	427	27	12.74	+	2.12	0.000523	0.0145
signal transduction by protein phosphorylation (GO:0023014)	360	24	10.74	+	2.23	0.000524	0.0145
positive regulation of establishment of protein localization (GO:1904951)	428	27	12.77	+	2.11	0.000532	0.0147
reproductive process (GO:0022414)	1394	21	41.6	-	0.5	0.000536	0.0148
positive regulation of cytosolic calcium ion concentration (GO:0007204)	272	20	8.12	+	2.46	0.000538	0.0148
reproduction (GO:0000003)	1397	21	41.69	-	0.5	0.00054	0.0148
protein targeting (GO:0006605)	351	1	10.48	-	0.1	0.00061	0.0164
negative regulation of cytokine secretion (GO:0050710)	58	8	1.73	+	4.62	0.000622	0.0167
positive regulation of peptidase activity (GO:0010952)	182	15	5.43	+	2.76	0.000652	0.0174
positive regulation of apoptotic process (GO:0043065)	602	34	17.97	+	1.89	0.000665	0.0177
phosphorylation (GO:0016310)	1265	60	37.75	+	1.59	0.000666	0.0177
positive regulation of cysteine-type endopeptidase activity (GO:2001056)	144	13	4.3	+	3.02	0.000674	0.0178
establishment of localization (GO:0051234)	4533	172	135.29	+	1.27	0.000685	0.0181
natural killer cell activation (GO:0030101)	59	8	1.76	+	4.54	0.000689	0.0182
regulation of cytosolic calcium ion concentration (GO:0051480)	307	21	9.16	+	2.29	0.000695	0.0183
chromosome segregation (GO:0007059)	270	0	8.06	-	< 0.01	0.000699	0.0184
cytokine secretion (GO:0050663)	45	7	1.34	+	5.21	0.000716	0.0188
positive regulation of programmed cell death (GO:0043068)	608	34	18.15	+	1.87	0.000732	0.0191
negative regulation of multicellular organismal process (GO:0051241)	1095	53	32.68	+	1.62	0.000781	0.0201
positive regulation of JUN kinase activity (GO:0043507)	76	9	2.27	+	3.97	0.00079	0.0203
positive regulation of cysteine-type endopeptidase activity involved in apoptotic process (GO:0043280)	128	12	3.82	+	3.14	0.000791	0.0203
mRNA processing (GO:0006397)	472	3	14.09	-	0.21	0.000792	0.0203
regulation of endothelial cell apoptotic process (GO:2000351)	46	7	1.37	+	5.1	0.000805	0.0205
positive regulation of phospholipid metabolic process (GO:1903727)	46	7	1.37	+	5.1	0.000805	0.0205
regulation of type I interferon production (GO:0032479)	111	11	3.31	+	3.32	0.000851	0.0216
regulation of cell cycle process (GO:0010564)	706	7	21.07	-	0.33	0.000862	0.0218
viral process (GO:0016032)	587	33	17.52	+	1.88	0.000887	0.0224
negative regulation of tumor necrosis factor production (GO:0032720)	47	7	1.4	+	4.99	0.000902	0.0227
regulation of secretion by cell (GO:1903530)	683	37	20.38	+	1.82	0.00091	0.0229
regulation of kinase activity (GO:0043549)	894	45	26.68	+	1.69	0.000955	0.024
transmembrane receptor protein tyrosine kinase signaling pathway (GO:0007169)	514	30	15.34	+	1.96	0.001	0.025
positive regulation of reactive oxygen species biosynthetic process (GO:1903428)	48	7	1.43	+	4.89	0.00101	0.0251
regulation of NIK/NF-kappaB signaling (GO:1901222)	97	10	2.89	+	3.45	0.0011	0.0273
sensory perception of smell (GO:0007608)	458	3	13.67	-	0.22	0.00111	0.0275
negative regulation of innate immune response (GO:0045824)	49	7	1.46	+	4.79	0.00112	0.0278
regulation of cytokine-mediated signaling pathway (GO:0001959)	153	13	4.57	+	2.85	0.00113	0.0279
protein localization to organelle (GO:0033365)	692	7	20.65	-	0.34	0.00116	0.0287
regulation of phosphatidylinositol 3-kinase signaling (GO:0014066)	98	10	2.92	+	3.42	0.00118	0.029
negative regulation of leukocyte differentiation (GO:1902106)	98	10	2.92	+	3.42	0.00118	0.029
regulation of cytokine production involved in immune response (GO:0002718)	65	8	1.94	+	4.12	0.00122	0.0297
regulation of nucleobase-containing compound metabolic process (GO:0019219)	4279	95	127.71	-	0.74	0.00122	0.0299
positive regulation of protein serine/threonine kinase activity (GO:0071902)	342	22	10.21	+	2.16	0.00127	0.0307
negative regulation of signal transduction (GO:0009968)	1221	57	36.44	+	1.56	0.00137	0.033
regulation of nitric oxide biosynthetic process (GO:0045428)	51	7	1.52	+	4.6	0.00139	0.0333
interaction with host (GO:0051701)	157	13	4.69	+	2.77	0.0014	0.0337
response to interleukin-6 (GO:0070741)	37	6	1.1	+	5.43	0.00142	0.034
negative regulation of secretion by cell (GO:1903531)	178	14	5.31	+	2.64	0.00148	0.0354
biological_process (GO:0008150)	17854	561	532.85	+	1.05	0.00148	0.0354
Unclassified (UNCLASSIFIED)	3188	67	95.15	-	0.7	0.00148	0.0353
cellular process (GO:0009987)	15478	497	461.94	+	1.08	0.00149	0.0355
organic substance metabolic process (GO:0071704)	9521	244	284.15	-	0.86	0.00149	0.0355
regulation of protein kinase activity (GO:0045859)	802	41	23.94	+	1.71	0.00151	0.0359
mitochondrion organization (GO:0007005)	449	3	13.4	-	0.22	0.00157	0.0368
protein-DNA complex subunit organization (GO:0071824)	246	0	7.34	-	< 0.01	0.00157	0.0369
negative regulation of signaling (GO:0023057)	1321	60	39.43	+	1.52	0.00159	0.0372
calcium-mediated signaling (GO:0019722)	141	12	4.21	+	2.85	0.00171	0.0399
symbiont process (GO:0044403)	661	35	19.73	+	1.77	0.00172	0.0402
positive regulation of immunoglobulin production (GO:0002639)	39	6	1.16	+	5.15	0.0018	0.0418
T cell mediated immunity (GO:0002456)	39	6	1.16	+	5.15	0.0018	0.0417
regulation of mast cell activation (GO:0033003)	39	6	1.16	+	5.15	0.0018	0.0417
positive regulation of MAP kinase activity (GO:0043406)	264	18	7.88	+	2.28	0.0018	0.0417
negative regulation of secretion (GO:0051048)	203	15	6.06	+	2.48	0.00181	0.0418
RNA splicing, via transesterification reactions (GO:0000375)	307	1	9.16	-	0.11	0.00184	0.0423
regulation of response to cytokine stimulus (GO:0060759)	163	13	4.86	+	2.67	0.00192	0.0438
sexual reproduction (GO:0019953)	809	10	24.14	-	0.41	0.00192	0.0439
negative regulation of cell proliferation (GO:0008285)	670	35	20	+	1.75	0.00193	0.044
mitotic cell cycle process (GO:1903047)	602	6	17.97	-	0.33	0.00199	0.0455
chromatin organization (GO:0006325)	702	8	20.95	-	0.38	0.00201	0.0458
regulation of myoblast differentiation (GO:0045661)	55	7	1.64	+	4.26	0.00205	0.0467
viral life cycle (GO:0019058)	165	13	4.92	+	2.64	0.00212	0.0481
primary metabolic process (GO:0044238)	9173	235	273.77	-	0.86	0.00216	0.0489
detection of chemical stimulus involved in sensory perception of smell (GO:0050911)	429	3	12.8	-	0.23	0.00216	0.0489
regulation of multi-organism process (GO:0043900)	378	23	11.28	+	2.04	0.00217	0.049
