# Supplementary material for: An immune-centric exploration of BRCA1 and BRCA2 germline mutation related breast and ovarian cancers
Source: BMC Cancer. 2020 Mar 12;20:197. doi: 10.1186/s12885-020-6605-1 (PMC7068944; doi:10.1186/s12885-020-6605-1)
Supplement: Supplementary file 6 — Additional file 6: Table S6. Panther analysis of genes overexpressed in ovarian non-carriers. Ovarian carriers versus ovarian non-carriers. [file 12885_2020_6605_MOESM6_ESM.xlsx]

## Sheet: analysis
Panther analysis of genes overexpressed in ovarian non-carriers. Ovarian carriers versus ovarian non-carriers.
Analysis Type:	PANTHER Overrepresentation Test (Released 20171205)
Annotation Version and Release Date:	GO Ontology database Released 2018-05-21
Analyzed List:	Client Text Box Input (Homo sapiens)
Reference List:	Homo sapiens (all genes in database)
Test Type:	FISHER
GO biological process complete	Homo sapiens - REFLIST (21042)	Client Text Box Input (332)	Client Text Box Input (expected)	Client Text Box Input (over/under)	Client Text Box Input (fold Enrichment)	Client Text Box Input (raw P-value)	Client Text Box Input (FDR)
immune system process (GO:0002376)	2664	88	42.03	+	2.09	2.4e-11	3.76e-07
immune response (GO:0006955)	1825	66	28.79	+	2.29	3.17e-10	1.24e-06
cell migration (GO:0016477)	939	40	14.82	+	2.7	2.49e-08	4.32e-05
cytokine-mediated signaling pathway (GO:0019221)	645	30	10.18	+	2.95	2.72e-07	0.000224
monocyte chemotaxis (GO:0002548)	42	8	0.66	+	12.07	9.48e-07	0.000449
innate immune response (GO:0045087)	770	32	12.15	+	2.63	1.15e-06	0.000527
inflammatory response (GO:0006954)	479	22	7.56	+	2.91	1.34e-05	0.00345
T-helper cell lineage commitment (GO:0002295)	9	4	0.14	+	28.17	3.66e-05	0.00715
positive regulation of leukocyte mediated cytotoxicity (GO:0001912)	53	7	0.84	+	8.37	3.9e-05	0.00744
neutrophil chemotaxis (GO:0030593)	81	8	1.28	+	6.26	7.38e-05	0.0113
cellular response to interferon-gamma (GO:0071346)	159	11	2.51	+	4.38	7.41e-05	0.0112
regulation of osteoblast differentiation (GO:0045667)	111	9	1.75	+	5.14	0.000109	0.015
response to interleukin-1 (GO:0070555)	150	10	2.37	+	4.23	0.000208	0.0232
regulation of tissue remodeling (GO:0034103)	73	7	1.15	+	6.08	0.000246	0.0264
granulocyte migration (GO:0097530)	98	8	1.55	+	5.17	0.000251	0.0267
T-helper 17 cell lineage commitment (GO:0072540)	6	3	0.09	+	31.69	0.000291	0.0297
adaptive immune response (GO:0002250)	522	23	8.24	+	2.79	1.61e-05	0.004
response to cycloheximide (GO:0046898)	6	3	0.09	+	31.69	0.000291	0.0299
defense response (GO:0006952)	1335	56	21.06	+	2.66	4.55e-11	3.56e-07
response to stimulus (GO:0050896)	8443	193	133.21	+	1.45	5.96e-11	3.11e-07
signaling (GO:0023052)	5578	139	88.01	+	1.58	2.03e-09	6.35e-06
cell communication (GO:0007154)	5693	141	89.82	+	1.57	2.51e-09	6.55e-06
positive regulation of biological process (GO:0048518)	5779	142	91.18	+	1.56	3.08e-09	6.89e-06
regulation of immune system process (GO:0002682)	1523	56	24.03	+	2.33	7.63e-09	1.49e-05
animal organ development (GO:0048513)	3084	88	48.66	+	1.81	3.33e-08	5.21e-05
cell surface receptor signaling pathway (GO:0007166)	2470	75	38.97	+	1.92	4.49e-08	6.38e-05
cell chemotaxis (GO:0060326)	205	17	3.23	+	5.26	7.74e-08	0.000101
chromosome organization (GO:0051276)	1034	0	16.31	-	< 0.01	9.96e-08	0.00012
positive regulation of response to stimulus (GO:0048584)	2280	69	35.97	+	1.92	1.86e-07	0.000208
lymphocyte chemotaxis (GO:0048247)	47	9	0.74	+	12.14	1.88e-07	0.000196
leukocyte migration (GO:0050900)	367	22	5.79	+	3.8	2.16e-07	0.000211
cellular response to stimulus (GO:0051716)	6741	152	106.36	+	1.43	2.25e-07	0.000207
regulation of cellular component movement (GO:0051270)	911	37	14.37	+	2.57	2.71e-07	0.000236
humoral immune response (GO:0006959)	345	21	5.44	+	3.86	3.23e-07	0.000253
system development (GO:0048731)	4309	108	67.99	+	1.59	3.46e-07	0.000258
signal transduction (GO:0007165)	5194	124	81.95	+	1.51	3.68e-07	0.000261
localization of cell (GO:0051674)	1053	40	16.61	+	2.41	4.78e-07	0.000325
cell motility (GO:0048870)	1053	40	16.61	+	2.41	4.78e-07	0.000312
leukocyte chemotaxis (GO:0030595)	138	13	2.18	+	5.97	7.1e-07	0.000444
regulation of response to stimulus (GO:0048583)	4153	104	65.53	+	1.59	7.12e-07	0.000428
response to cytokine (GO:0034097)	1031	39	16.27	+	2.4	7.44e-07	0.000431
regulation of cell motility (GO:2000145)	832	34	13.13	+	2.59	7.49e-07	0.000418
regulation of cell proliferation (GO:0042127)	1620	53	25.56	+	2.07	7.8e-07	0.00042
chemokine-mediated signaling pathway (GO:0070098)	75	10	1.18	+	8.45	7.97e-07	0.000415
anatomical structure development (GO:0048856)	5299	125	83.61	+	1.5	8.2e-07	0.000414
regulation of locomotion (GO:0040012)	905	36	14.28	+	2.52	9.25e-07	0.000452
biological regulation (GO:0065007)	12409	239	195.79	+	1.22	1.15e-06	0.000516
multicellular organism development (GO:0007275)	4918	117	77.6	+	1.51	1.24e-06	0.000537
mononuclear cell migration (GO:0071674)	44	8	0.69	+	11.52	1.29e-06	0.000547
lymphocyte migration (GO:0072676)	61	9	0.96	+	9.35	1.34e-06	0.00055
regulation of cell migration (GO:0030334)	781	32	12.32	+	2.6	1.53e-06	0.000614
positive regulation of immune system process (GO:0002684)	1048	39	16.54	+	2.36	1.54e-06	0.000603
response to organic substance (GO:0010033)	2877	78	45.39	+	1.72	1.78e-06	0.00068
regulation of leukocyte migration (GO:0002685)	177	14	2.79	+	5.01	1.85e-06	0.00069
cellular response to cytokine stimulus (GO:0071345)	948	36	14.96	+	2.41	1.94e-06	0.000707
developmental process (GO:0032502)	5654	129	89.21	+	1.45	2.64e-06	0.000937
regulation of T cell migration (GO:2000404)	34	7	0.54	+	13.05	2.92e-06	0.00102
regulation of biological process (GO:0050789)	11775	228	185.79	+	1.23	3.32e-06	0.00113
regulation of vasculature development (GO:1901342)	306	18	4.83	+	3.73	3.57e-06	0.00119
locomotion (GO:0040011)	1271	43	20.05	+	2.14	4.33e-06	0.00141
cellular response to organic substance (GO:0071310)	2258	64	35.63	+	1.8	4.65e-06	0.00148
response to stress (GO:0006950)	3469	88	54.73	+	1.61	4.93e-06	0.00154
regulation of localization (GO:0032879)	2607	71	41.13	+	1.73	5.2e-06	0.00159
regulation of immune response (GO:0050776)	1032	37	16.28	+	2.27	5.28e-06	0.00159
cellular response to chemical stimulus (GO:0070887)	2752	74	43.42	+	1.7	5.66e-06	0.00167
positive regulation of cellular process (GO:0048522)	5110	118	80.63	+	1.46	5.84e-06	0.00169
myeloid leukocyte migration (GO:0097529)	121	11	1.91	+	5.76	7e-06	0.00199
response to external stimulus (GO:0009605)	1983	58	31.29	+	1.85	7.28e-06	0.00203
regulation of immune effector process (GO:0002697)	427	21	6.74	+	3.12	7.95e-06	0.00218
muscle structure development (GO:0061061)	472	22	7.45	+	2.95	1.08e-05	0.00291
multicellular organismal process (GO:0032501)	6807	146	107.4	+	1.36	1.16e-05	0.00307
cellular divalent inorganic cation homeostasis (GO:0072503)	440	21	6.94	+	3.02	1.22e-05	0.00319
calcium ion transmembrane transport (GO:0070588)	186	13	2.93	+	4.43	1.5e-05	0.00379
positive regulation of cellular component movement (GO:0051272)	489	22	7.72	+	2.85	1.82e-05	0.00445
positive regulation of immune effector process (GO:0002699)	192	13	3.03	+	4.29	2.06e-05	0.00496
positive regulation of immune response (GO:0050778)	759	29	11.98	+	2.42	2.07e-05	0.0049
divalent inorganic cation homeostasis (GO:0072507)	460	21	7.26	+	2.89	2.3e-05	0.00537
regulation of multicellular organismal process (GO:0051239)	2827	73	44.6	+	1.64	2.32e-05	0.00533
leukocyte adhesion to vascular endothelial cell (GO:0061756)	18	5	0.28	+	17.61	2.35e-05	0.00532
leukocyte cell-cell adhesion (GO:0007159)	49	7	0.77	+	9.05	2.47e-05	0.00552
regulation of lymphocyte migration (GO:2000401)	49	7	0.77	+	9.05	2.47e-05	0.00544
movement of cell or subcellular component (GO:0006928)	1510	46	23.82	+	1.93	2.52e-05	0.00547
leukocyte activation (GO:0045321)	889	32	14.03	+	2.28	2.6e-05	0.00558
cell differentiation (GO:0030154)	3636	88	57.37	+	1.53	2.93e-05	0.00618
chromatin organization (GO:0006325)	702	0	11.08	-	< 0.01	2.97e-05	0.00619
positive regulation of locomotion (GO:0040017)	508	22	8.02	+	2.74	3.17e-05	0.00651
cell activation (GO:0001775)	1033	35	16.3	+	2.15	3.3e-05	0.00671
regulation of inflammatory response (GO:0050727)	401	19	6.33	+	3	3.5e-05	0.00701
positive regulation of cell motility (GO:2000147)	475	21	7.49	+	2.8	3.6e-05	0.00713
muscle organ development (GO:0007517)	299	16	4.72	+	3.39	3.71e-05	0.00717
regulation of leukocyte mediated cytotoxicity (GO:0001910)	74	8	1.17	+	6.85	4.09e-05	0.00771
calcium ion transport (GO:0006816)	238	14	3.76	+	3.73	4.33e-05	0.00807
cellular calcium ion homeostasis (GO:0006874)	408	19	6.44	+	2.95	4.37e-05	0.00804
chemotaxis (GO:0006935)	520	22	8.2	+	2.68	4.42e-05	0.00804
taxis (GO:0042330)	521	22	8.22	+	2.68	4.54e-05	0.00817
regulation of cytosolic calcium ion concentration (GO:0051480)	307	16	4.84	+	3.3	5.01e-05	0.00891
CD4-positive, alpha-beta T cell lineage commitment (GO:0043373)	10	4	0.16	+	25.35	5.06e-05	0.00889
response to interferon-gamma (GO:0034341)	181	12	2.86	+	4.2	5.18e-05	0.009
cell adhesion (GO:0007155)	889	31	14.03	+	2.21	5.38e-05	0.00925
biological adhesion (GO:0022610)	895	31	14.12	+	2.2	5.93e-05	0.0101
cellular metal ion homeostasis (GO:0006875)	531	22	8.38	+	2.63	5.95e-05	0.01
regulation of molecular function (GO:0065009)	3215	79	50.73	+	1.56	6.03e-05	0.01
regulation of angiogenesis (GO:0045765)	279	15	4.4	+	3.41	6.16e-05	0.0101
response to other organism (GO:0051707)	898	31	14.17	+	2.19	6.23e-05	0.0102
regulation of cellular process (GO:0050794)	11113	212	175.34	+	1.21	6.27e-05	0.0101
calcium ion homeostasis (GO:0055074)	420	19	6.63	+	2.87	6.33e-05	0.0101
response to external biotic stimulus (GO:0043207)	900	31	14.2	+	2.18	6.45e-05	0.0102
positive regulation of intracellular signal transduction (GO:1902533)	1030	34	16.25	+	2.09	6.45e-05	0.0101
tissue development (GO:0009888)	1704	49	26.89	+	1.82	6.81e-05	0.0106
divalent metal ion transport (GO:0070838)	284	15	4.48	+	3.35	7.45e-05	0.0112
regulation of T-helper 1 type immune response (GO:0002825)	24	5	0.38	+	13.2	7.67e-05	0.0114
hematopoietic or lymphoid organ development (GO:0048534)	581	23	9.17	+	2.51	7.84e-05	0.0116
divalent inorganic cation transport (GO:0072511)	288	15	4.54	+	3.3	8.64e-05	0.0126
cellular developmental process (GO:0048869)	3728	88	58.82	+	1.5	8.71e-05	0.0126
regulation of defense response (GO:0031347)	748	27	11.8	+	2.29	8.96e-05	0.0129
alpha-beta T cell lineage commitment (GO:0002363)	12	4	0.19	+	21.13	8.98e-05	0.0128
positive regulation of cell killing (GO:0031343)	62	7	0.98	+	7.16	9.68e-05	0.0136
immune system development (GO:0002520)	613	24	9.67	+	2.48	0.000105	0.0146
positive regulation of T cell migration (GO:2000406)	26	5	0.41	+	12.19	0.000107	0.0148
CD4-positive or CD8-positive, alpha-beta T cell lineage commitment (GO:0043369)	13	4	0.21	+	19.5	0.000116	0.0158
regulation of cell killing (GO:0031341)	87	8	1.37	+	5.83	0.000117	0.0158
response to bacterium (GO:0009617)	625	24	9.86	+	2.43	0.000119	0.0159
immune effector process (GO:0002252)	1056	34	16.66	+	2.04	0.000121	0.0161
response to chemical (GO:0042221)	4323	98	68.21	+	1.44	0.000123	0.0161
granulocyte chemotaxis (GO:0071621)	88	8	1.39	+	5.76	0.000126	0.0164
regulation of heart contraction (GO:0008016)	201	12	3.17	+	3.78	0.000133	0.0172
negative regulation of smooth muscle cell proliferation (GO:0048662)	45	6	0.71	+	8.45	0.000134	0.0172
negative regulation of sequestering of calcium ion (GO:0051283)	45	6	0.71	+	8.45	0.000134	0.0171
release of sequestered calcium ion into cytosol (GO:0051209)	45	6	0.71	+	8.45	0.000134	0.0169
positive regulation of multicellular organismal process (GO:0051240)	1568	45	24.74	+	1.82	0.000135	0.0169
positive regulation of leukocyte chemotaxis (GO:0002690)	89	8	1.4	+	5.7	0.000136	0.0168
neutrophil migration (GO:1990266)	90	8	1.42	+	5.63	0.000146	0.0179
organelle organization (GO:0006996)	3387	29	53.44	-	0.54	0.000147	0.0179
regulation of cell adhesion (GO:0030155)	640	24	10.1	+	2.38	0.000148	0.0178
response to biotic stimulus (GO:0009607)	938	31	14.8	+	2.09	0.000148	0.0179
regulation of response to external stimulus (GO:0032101)	814	28	12.84	+	2.18	0.00016	0.0191
negative regulation of cell migration (GO:0030336)	239	13	3.77	+	3.45	0.00017	0.0201
localization (GO:0051179)	5608	120	88.48	+	1.36	0.00017	0.02
regulation of lymphocyte activation (GO:0051249)	494	20	7.79	+	2.57	0.000172	0.02
metal ion homeostasis (GO:0055065)	599	23	9.45	+	2.43	0.000172	0.0201
hemopoiesis (GO:0030097)	534	21	8.43	+	2.49	0.000175	0.0201
regulation of ERK1 and ERK2 cascade (GO:0070372)	309	15	4.88	+	3.08	0.000181	0.0206
positive regulation of cell migration (GO:0030335)	459	19	7.24	+	2.62	0.000191	0.0216
regulation of type 2 immune response (GO:0002828)	30	5	0.47	+	10.56	0.000194	0.0219
anatomical structure morphogenesis (GO:0009653)	2104	55	33.2	+	1.66	0.000221	0.0245
regulation of leukocyte mediated immunity (GO:0002703)	182	11	2.87	+	3.83	0.000227	0.025
positive regulation of lymphocyte mediated immunity (GO:0002708)	97	8	1.53	+	5.23	0.000235	0.0257
positive regulation of leukocyte migration (GO:0002687)	124	9	1.96	+	4.6	0.000238	0.0258
positive regulation of transport (GO:0051050)	924	30	14.58	+	2.06	0.000244	0.0263
positive regulation of lymphocyte migration (GO:2000403)	32	5	0.5	+	9.9	0.000254	0.0269
negative regulation of cellular component movement (GO:0051271)	286	14	4.51	+	3.1	0.000272	0.0285
leukocyte tethering or rolling (GO:0050901)	17	4	0.27	+	14.91	0.000278	0.0289
positive regulation of T-helper 1 type immune response (GO:0002827)	17	4	0.27	+	14.91	0.000278	0.0288
regulation of smooth muscle cell proliferation (GO:0048660)	128	9	2.02	+	4.46	0.000297	0.0301
negative regulation of cell motility (GO:2000146)	254	13	4.01	+	3.24	0.000298	0.03
response to oxygen-containing compound (GO:1901700)	1484	42	23.41	+	1.79	0.000333	0.0333
T cell lineage commitment (GO:0002360)	18	4	0.28	+	14.08	0.000335	0.0334
regulation of response to stress (GO:0080134)	1392	40	21.96	+	1.82	0.000337	0.0333
regulation of cell activation (GO:0050865)	597	22	9.42	+	2.34	0.000348	0.0343
cellular cation homeostasis (GO:0030003)	601	22	9.48	+	2.32	0.000372	0.0364
skeletal system development (GO:0001501)	486	19	7.67	+	2.48	0.000379	0.0368
regulation of blood circulation (GO:1903522)	261	13	4.12	+	3.16	0.000381	0.0368
regulation of intracellular signal transduction (GO:1902531)	1836	49	28.97	+	1.69	0.000392	0.0376
positive regulation of chemotaxis (GO:0050921)	134	9	2.11	+	4.26	0.000407	0.0388
negative regulation of leukocyte migration (GO:0002686)	36	5	0.57	+	8.8	0.000416	0.0394
adaptive immune response based on somatic recombination of immune receptors built from immunoglobulin superfamily domains (GO:0002460)	264	13	4.17	+	3.12	0.000423	0.0398
negative regulation of immune system process (GO:0002683)	412	17	6.5	+	2.62	0.000426	0.0399
leukocyte activation involved in immune response (GO:0002366)	609	22	9.61	+	2.29	0.000427	0.0397
regulation of leukocyte activation (GO:0002694)	561	21	8.85	+	2.37	0.000428	0.0396
calcium ion transmembrane import into cytosol (GO:0097553)	57	6	0.9	+	6.67	0.000433	0.0399
negative regulation of locomotion (GO:0040013)	301	14	4.75	+	2.95	0.000444	0.0406
cell activation involved in immune response (GO:0002263)	613	22	9.67	+	2.27	0.000458	0.0417
cellular defense response (GO:0006968)	58	6	0.92	+	6.56	0.000472	0.0427
negative regulation of immune response (GO:0050777)	137	9	2.16	+	4.16	0.000474	0.0426
cellular ion homeostasis (GO:0006873)	616	22	9.72	+	2.26	0.000484	0.0432
striated muscle cell differentiation (GO:0051146)	201	11	3.17	+	3.47	0.000506	0.0449
protein activation cascade (GO:0072376)	203	11	3.2	+	3.43	0.000547	0.0483
regulation of sequestering of calcium ion (GO:0051282)	111	8	1.75	+	4.57	0.000548	0.0482
T-helper 17 cell differentiation (GO:0072539)	8	3	0.13	+	23.77	0.000559	0.0488
T-helper 17 type immune response (GO:0072538)	8	3	0.13	+	23.77	0.000559	0.0485
ion homeostasis (GO:0050801)	751	25	11.85	+	2.11	0.000561	0.0485
positive regulation of ERK1 and ERK2 cascade (GO:0070374)	238	12	3.76	+	3.2	0.000572	0.0492
cellular chemical homeostasis (GO:0055082)	702	24	11.08	+	2.17	0.000574	0.0488
positive regulation of cell proliferation (GO:0008284)	907	29	14.31	+	2.03	0.000574	0.0491
inorganic cation transmembrane transport (GO:0098662)	580	21	9.15	+	2.29	0.000575	0.0486
regulation of leukocyte chemotaxis (GO:0002688)	112	8	1.77	+	4.53	0.00058	0.0488
immune response-regulating cell surface receptor signaling pathway (GO:0002768)	425	17	6.71	+	2.54	0.000597	0.0499
