# Supplementary material for: An immune-centric exploration of BRCA1 and BRCA2 germline mutation related breast and ovarian cancers
Source: BMC Cancer. 2020 Mar 12;20:197. doi: 10.1186/s12885-020-6605-1 (PMC7068944; doi:10.1186/s12885-020-6605-1)
Supplement: Supplementary file 7 — Additional file 7: Table S7. Panther analysis of genes commonly overexpressed in breast and ovarian non-carriers. [file 12885_2020_6605_MOESM7_ESM.xlsx]

## Sheet: Sheet1
Panther analysis of genes commonly overexpressed in breast and ovarian non-carriers
Analysis Type:	PANTHER Overrepresentation Test (Released 20171205)
Annotation Version and Release Date:	GO Ontology database Released 2018-05-21
Analyzed List:	Client Text Box Input (Homo sapiens)
Reference List:	Homo sapiens (all genes in database)
Test Type:	FISHER
GO biological process complete	Homo sapiens - REFLIST (21042)	Client Text Box Input (61)	Client Text Box Input (expected)	Client Text Box Input (over/under)	Client Text Box Input (fold Enrichment)	Client Text Box Input (raw P-value)	Client Text Box Input (FDR)
positive regulation of T-helper 1 type immune response (GO:0002827)	17	3	0.05	+	60.87	2.53e-05	0.0132
positive regulation of T cell migration (GO:2000406)	26	3	0.08	+	39.8	7.96e-05	0.0271
positive regulation of leukocyte mediated cytotoxicity (GO:0001912)	53	4	0.15	+	26.03	2.23e-05	0.012
chemokine-mediated signaling pathway (GO:0070098)	75	5	0.22	+	23	3.48e-06	0.00259
positive regulation of cell killing (GO:0031343)	62	4	0.18	+	22.25	3.98e-05	0.0164
positive regulation of interferon-gamma production (GO:0032729)	65	4	0.19	+	21.23	4.75e-05	0.0181
regulation of interferon-gamma production (GO:0032649)	97	4	0.28	+	14.22	0.000209	0.0511
positive regulation of adaptive immune response (GO:0002821)	97	4	0.28	+	14.22	0.000209	0.0503
cellular response to interferon-gamma (GO:0071346)	159	5	0.46	+	10.85	0.000112	0.0349
regulation of T cell activation (GO:0050863)	307	7	0.89	+	7.87	3.31e-05	0.0148
inflammatory response (GO:0006954)	479	10	1.39	+	7.2	1.27e-06	0.00166
leukocyte adhesion to vascular endothelial cell (GO:0061756)	18	3	0.05	+	57.49	2.95e-05	0.0149
regulation of T-helper 1 type immune response (GO:0002825)	24	3	0.07	+	43.12	6.4e-05	0.0227
positive regulation of lymphocyte migration (GO:2000403)	32	3	0.09	+	32.34	0.000141	0.0423
regulation of T cell migration (GO:2000404)	34	3	0.1	+	30.44	0.000166	0.0449
leukocyte cell-cell adhesion (GO:0007159)	49	4	0.14	+	28.16	1.66e-05	0.00929
cellular defense response (GO:0006968)	58	4	0.17	+	23.79	3.11e-05	0.0152
regulation of leukocyte mediated cytotoxicity (GO:0001910)	74	4	0.21	+	18.65	7.68e-05	0.0267
neutrophil chemotaxis (GO:0030593)	81	4	0.23	+	17.03	0.000107	0.035
regulation of cell killing (GO:0031341)	87	4	0.25	+	15.86	0.00014	0.0429
granulocyte chemotaxis (GO:0071621)	88	4	0.26	+	15.68	0.000146	0.0431
neutrophil migration (GO:1990266)	90	4	0.26	+	15.33	0.000159	0.0443
positive regulation of adaptive immune response based on somatic recombination of immune receptors built from immunoglobulin superfamily domains (GO:0002824)	93	4	0.27	+	14.84	0.000179	0.0467
myeloid leukocyte migration (GO:0097529)	121	5	0.35	+	14.25	3.19e-05	0.0151
positive regulation of lymphocyte mediated immunity (GO:0002708)	97	4	0.28	+	14.22	0.000209	0.0496
positive regulation of immune effector process (GO:0002699)	192	7	0.56	+	12.58	1.69e-06	0.00165
leukocyte chemotaxis (GO:0030595)	138	5	0.4	+	12.5	5.84e-05	0.0217
cell chemotaxis (GO:0060326)	205	6	0.59	+	10.1	3.27e-05	0.015
response to interferon-gamma (GO:0034341)	181	5	0.52	+	9.53	0.000201	0.0507
regulation of leukocyte mediated immunity (GO:0002703)	182	5	0.53	+	9.48	0.000206	0.0512
humoral immune response (GO:0006959)	345	9	1	+	9	7.64e-07	0.0012
response to lipopolysaccharide (GO:0032496)	318	7	0.92	+	7.59	4.12e-05	0.0165
leukocyte migration (GO:0050900)	367	8	1.06	+	7.52	1.19e-05	0.00747
defense response to bacterium (GO:0042742)	325	7	0.94	+	7.43	4.71e-05	0.0184
regulation of leukocyte cell-cell adhesion (GO:1903037)	284	6	0.82	+	7.29	0.000188	0.0483
response to molecule of bacterial origin (GO:0002237)	337	7	0.98	+	7.17	5.9e-05	0.0214
regulation of lymphocyte activation (GO:0051249)	494	10	1.43	+	6.98	1.67e-06	0.00174
positive regulation of lymphocyte activation (GO:0051251)	355	7	1.03	+	6.8	8.12e-05	0.027
response to bacterium (GO:0009617)	625	12	1.81	+	6.62	2.32e-07	0.000519
adaptive immune response (GO:0002250)	522	10	1.51	+	6.61	2.71e-06	0.00212
regulation of cell-cell adhesion (GO:0022407)	373	7	1.08	+	6.47	0.00011	0.035
regulation of immune effector process (GO:0002697)	427	8	1.24	+	6.46	3.46e-05	0.015
positive regulation of leukocyte activation (GO:0002696)	392	7	1.14	+	6.16	0.000148	0.043
regulation of leukocyte activation (GO:0002694)	561	10	1.63	+	6.15	5.07e-06	0.0036
positive regulation of cytokine production (GO:0001819)	396	7	1.15	+	6.1	0.000158	0.0449
positive regulation of cell activation (GO:0050867)	402	7	1.17	+	6.01	0.000173	0.0458
positive regulation of immune response (GO:0050778)	759	13	2.2	+	5.91	2.46e-07	0.000481
cytokine-mediated signaling pathway (GO:0019221)	645	11	1.87	+	5.88	2.45e-06	0.00213
regulation of cell activation (GO:0050865)	597	10	1.73	+	5.78	8.66e-06	0.00564
defense response (GO:0006952)	1335	22	3.87	+	5.68	1e-11	5.22e-08
positive regulation of immune system process (GO:0002684)	1048	17	3.04	+	5.6	5.15e-09	1.61e-05
innate immune response (GO:0045087)	770	12	2.23	+	5.38	2.02e-06	0.00186
immune response (GO:0006955)	1825	28	5.29	+	5.29	2.35e-14	3.67e-10
response to other organism (GO:0051707)	898	13	2.6	+	4.99	1.59e-06	0.00191
response to external biotic stimulus (GO:0043207)	900	13	2.61	+	4.98	1.63e-06	0.00182
response to biotic stimulus (GO:0009607)	938	13	2.72	+	4.78	2.56e-06	0.00211
regulation of immune system process (GO:0002682)	1523	21	4.42	+	4.76	8.76e-10	3.43e-06
regulation of immune response (GO:0050776)	1032	14	2.99	+	4.68	1.26e-06	0.00179
cellular response to cytokine stimulus (GO:0071345)	948	12	2.75	+	4.37	1.63e-05	0.00942
response to cytokine (GO:0034097)	1031	12	2.99	+	4.01	3.68e-05	0.0156
immune system process (GO:0002376)	2664	30	7.72	+	3.88	5.41e-12	4.23e-08
positive regulation of response to stimulus (GO:0048584)	2280	23	6.61	+	3.48	4.03e-08	0.000105
cell surface receptor signaling pathway (GO:0007166)	2470	18	7.16	+	2.51	0.000159	0.0437
response to stress (GO:0006950)	3469	25	10.06	+	2.49	5.11e-06	0.00348
regulation of response to stimulus (GO:0048583)	4153	27	12.04	+	2.24	1.37e-05	0.00823
positive regulation of biological process (GO:0048518)	5779	36	16.75	+	2.15	3.19e-07	0.000553
