# Supplementary material for: An immune-centric exploration of BRCA1 and BRCA2 germline mutation related breast and ovarian cancers
Source: BMC Cancer. 2020 Mar 12;20:197. doi: 10.1186/s12885-020-6605-1 (PMC7068944; doi:10.1186/s12885-020-6605-1)
Supplement: Supplementary file 9 — Additional file 9: Table S9. Subtypes of hereditary and sporadic HGSOC from TCGA database. [file 12885_2020_6605_MOESM9_ESM.xlsx]

## Sheet: Sheet1
BRCA1 GERLINE MUT CARRIRES
TCGA-59-2348	DIF
TCGA-23-1118	DIF
TCGA-23-2081	DIF
TCGA-13-0903	DIF
TCGA-13-0883	DIF
TCGA-61-2008	DIF
TCGA-09-2045	DIF
TCGA-61-2109	DIF
TCGA-10-0931	DIF
TCGA-04-1356	DIF
TCGA-23-1027	DIF
TCGA-24-1470	IMR
TCGA-25-2392	IMR
TCGA-23-2077	IMR
TCGA-09-2051	IMR
TCGA-13-0893	IMR
TCGA-23-2079	IMR
TCGA-23-2078	MES
TCGA-13-1408	MES
TCGA-13-1512	MES
TCGA-25-2401	MES
TCGA-13-1494	MES
TCGA-24-2298	MES
TCGA-09-1669	PRO
TCGA-57-1582	PRO
TCGA-23-1122	PRO
BRCA2 GERMLINE MUTATION CARRIERS
TCGA-04-1367	DIF
TCGA-04-1336	DIF
TCGA-24-1555	DIF
TCGA-23-1026	DIF
TCGA-57-1584	DIF
TCGA-24-2024	DIF
TCGA-13-0726	DIF
TCGA-24-1562	DIF
TCGA-25-1318	DIF
TCGA-24-1417	IMR
TCGA-24-2288	IMR
TCGA-59-2351	IMR
TCGA-13-1498	IMR
TCGA-13-0886	MES
TCGA-13-0900	MES
TCGA-24-0975	MES
TCGA-24-2293	MES
TCGA-24-1463	MES
TCGA-13-1499	MES
TCGA-24-2280	MES
TCGA-25-2404	MES
TCGA-13-0793	MES
TCGA-13-0913	PRO
TCGA-25-1634	PRO
SPORADIC HGSOC
TCGA-24-1103	DIF
TCGA-23-1030	DIF
TCGA-25-1625	DIF
TCGA-13-0761	DIF
TCGA-13-0804	DIF
TCGA-24-1604	DIF
TCGA-61-2097	DIF
TCGA-24-2297	DIF
TCGA-61-2101	DIF
TCGA-61-2092	DIF
TCGA-25-2391	DIF
TCGA-13-0905	DIF
TCGA-23-1021	DIF
TCGA-29-1694	DIF
TCGA-61-1910	DIF
TCGA-10-0936	DIF
TCGA-57-1993	DIF
TCGA-61-1724	DIF
TCGA-04-1342	DIF
TCGA-09-0367	DIF
TCGA-29-1778	DIF
TCGA-09-2056	DIF
TCGA-25-2397	DIF
TCGA-29-1776	DIF
TCGA-13-1403	DIF
TCGA-09-1659	DIF
TCGA-61-1904	DIF
TCGA-23-1029	DIF
TCGA-13-0797	DIF
TCGA-61-1899	DIF
TCGA-24-0966	DIF
TCGA-13-0923	DIF
TCGA-24-1416	DIF
TCGA-24-1413	DIF
TCGA-24-1423	DIF
TCGA-13-0921	DIF
TCGA-13-1511	DIF
TCGA-24-1845	DIF
TCGA-24-1844	DIF
TCGA-23-1111	DIF
TCGA-20-1686	DIF
TCGA-20-1687	DIF
TCGA-13-1510	DIF
TCGA-59-2355	DIF
TCGA-61-2016	DIF
TCGA-24-1471	DIF
TCGA-24-2262	DIF
TCGA-25-1631	DIF
TCGA-04-1649	DIF
TCGA-24-1467	DIF
TCGA-13-0884	DIF
TCGA-24-2038	DIF
TCGA-24-2023	DIF
TCGA-09-1662	DIF
TCGA-04-1651	DIF
TCGA-13-1495	DIF
TCGA-24-1104	DIF
TCGA-04-1361	DIF
TCGA-04-1652	DIF
TCGA-24-2271	DIF
TCGA-04-1654	DIF
TCGA-61-1736	DIF
TCGA-13-0891	DIF
TCGA-31-1944	DIF
TCGA-13-0765	DIF
TCGA-13-0751	DIF
TCGA-23-1124	DIF
TCGA-13-1482	DIF
TCGA-29-1771	DIF
TCGA-36-1568	DIF
TCGA-09-1670	DIF
TCGA-61-1728	DIF
TCGA-13-0887	DIF
TCGA-04-1536	DIF
TCGA-24-1466	DIF
TCGA-23-1023	DIF
TCGA-09-1666	DIF
TCGA-23-2072	DIF
TCGA-24-1105	DIF
TCGA-09-1665	DIF
TCGA-13-0912	DIF
TCGA-25-1321	DIF
TCGA-24-1557	DIF
TCGA-24-0979	DIF
TCGA-04-1349	DIF
TCGA-61-1918	DIF
TCGA-04-1648	DIF
TCGA-24-1616	DIF
TCGA-24-1552	DIF
TCGA-36-1570	DIF
TCGA-04-1517	DIF
TCGA-30-1880	DIF
TCGA-24-1923	DIF
TCGA-29-1696	DIF
TCGA-13-0803	DIF
TCGA-13-0904	DIF
TCGA-61-1901	DIF
TCGA-24-1464	DIF
TCGA-25-2409	DIF
TCGA-04-1638	DIF
TCGA-13-0720	DIF
TCGA-13-0791	DIF
TCGA-25-1314	DIF
TCGA-13-1500	DIF
TCGA-30-1714	DIF
TCGA-61-1906	DIF
TCGA-10-0937	DIF
TCGA-04-1362	DIF
TCGA-61-2110	DIF
TCGA-24-1431	DIF
TCGA-24-1565	DIF
TCGA-24-0980	DIF
TCGA-23-1028	DIF
TCGA-10-0934	DIF
TCGA-13-0724	DIF
TCGA-61-2611	DIF
TCGA-10-0925	DIF
TCGA-20-0996	DIF
TCGA-09-1664	DIF
TCGA-61-2017	DIF
TCGA-61-2612	DIF
TCGA-09-1672	DIF
TCGA-36-2547	DIF
TCGA-04-1357	IMR
TCGA-13-0885	IMR
TCGA-25-1630	IMR
TCGA-23-1120	IMR
TCGA-29-2427	IMR
TCGA-13-0792	IMR
TCGA-61-2094	IMR
TCGA-61-1915	IMR
TCGA-04-1346	IMR
TCGA-13-0889	IMR
TCGA-09-1668	IMR
TCGA-61-1913	IMR
TCGA-29-2428	IMR
TCGA-24-2281	IMR
TCGA-31-1956	IMR
TCGA-24-2026	IMR
TCGA-29-1711	IMR
TCGA-23-1123	IMR
TCGA-61-2012	IMR
TCGA-20-0991	IMR
TCGA-57-1994	IMR
TCGA-30-1887	IMR
TCGA-29-1769	IMR
TCGA-24-0968	IMR
TCGA-61-2002	IMR
TCGA-29-1761	IMR
TCGA-20-1685	IMR
TCGA-13-0760	IMR
TCGA-24-1847	IMR
TCGA-13-2060	IMR
TCGA-24-1436	IMR
TCGA-29-1781	IMR
TCGA-24-1842	IMR
TCGA-13-0801	IMR
TCGA-09-2044	IMR
TCGA-13-0924	IMR
TCGA-29-1784	IMR
TCGA-13-1507	IMR
TCGA-13-1410	IMR
TCGA-24-1846	IMR
TCGA-13-1496	IMR
TCGA-24-1843	IMR
TCGA-25-2396	IMR
TCGA-25-1322	IMR
TCGA-30-1855	IMR
TCGA-61-1740	IMR
TCGA-61-1995	IMR
TCGA-61-1895	IMR
TCGA-24-2261	IMR
TCGA-29-1699	IMR
TCGA-61-2104	IMR
TCGA-61-1914	IMR
TCGA-04-1365	IMR
TCGA-29-1707	IMR
TCGA-24-1549	IMR
TCGA-25-1878	IMR
TCGA-61-1911	IMR
TCGA-61-1725	IMR
TCGA-24-1551	IMR
TCGA-61-1907	IMR
TCGA-36-1581	IMR
TCGA-36-1574	IMR
TCGA-23-2084	IMR
TCGA-04-1348	IMR
TCGA-24-1553	IMR
TCGA-13-0897	IMR
TCGA-24-1556	IMR
TCGA-24-1930	IMR
TCGA-24-2029	IMR
TCGA-24-2267	IMR
TCGA-24-1435	IMR
TCGA-13-1484	IMR
TCGA-29-1785	IMR
TCGA-09-1667	IMR
TCGA-24-1428	IMR
TCGA-20-0987	IMR
TCGA-30-1860	IMR
TCGA-25-1313	IMR
TCGA-13-1488	IMR
TCGA-31-1950	IMR
TCGA-61-2000	IMR
TCGA-24-1474	IMR
TCGA-13-0795	IMR
TCGA-24-2290	IMR
TCGA-24-1924	IMR
TCGA-29-1710	IMR
TCGA-36-1578	IMR
TCGA-29-1701	IMR
TCGA-61-1738	IMR
TCGA-13-0764	IMR
TCGA-30-1856	IMR
TCGA-13-0723	IMR
TCGA-09-0366	IMR
TCGA-29-1688	IMR
TCGA-13-0805	IMR
TCGA-31-1953	IMR
TCGA-13-0755	IMR
TCGA-29-2436	IMR
TCGA-42-2588	IMR
TCGA-61-2614	IMR
TCGA-42-2589	IMR
TCGA-42-2590	IMR
TCGA-36-2549	IMR
TCGA-23-2645	IMR
TCGA-36-2551	IMR
TCGA-36-2545	IMR
TCGA-29-1704	IMR
TCGA-36-2544	IMR
TCGA-04-1369	IMR
TCGA-36-2542	IMR
TCGA-13-0758	IMR
TCGA-13-1819	IMR
TCGA-13-2061	IMR
TCGA-13-1817	IMR
TCGA-36-2529	IMR
TCGA-29-2431	IMR
TCGA-59-2372	IMR
TCGA-36-2543	IMR
TCGA-13-2065	IMR
TCGA-42-2591	IMR
TCGA-13-2071	IMR
TCGA-13-2057	IMR
TCGA-36-2548	IMR
TCGA-61-1916	IMR
TCGA-23-2649	IMR
TCGA-24-1927	IMR
TCGA-29-2432	IMR
TCGA-36-2540	IMR
TCGA-31-1955	IMR
TCGA-13-1481	MES
TCGA-13-0890	MES
TCGA-24-2035	MES
TCGA-24-1546	MES
TCGA-61-1737	MES
TCGA-29-1690	MES
TCGA-30-1861	MES
TCGA-36-1569	MES
TCGA-20-1682	MES
TCGA-13-1504	MES
TCGA-13-0919	MES
TCGA-13-0807	MES
TCGA-25-2042	MES
TCGA-29-1777	MES
TCGA-04-1343	MES
TCGA-61-1721	MES
TCGA-13-0768	MES
TCGA-24-1418	MES
TCGA-13-1405	MES
TCGA-29-1783	MES
TCGA-61-2102	MES
TCGA-30-1862	MES
TCGA-24-1425	MES
TCGA-24-1849	MES
TCGA-61-1998	MES
TCGA-13-1412	MES
TCGA-24-1427	MES
TCGA-23-1116	MES
TCGA-13-1505	MES
TCGA-13-1411	MES
TCGA-13-1509	MES
TCGA-61-2003	MES
TCGA-25-1329	MES
TCGA-31-1959	MES
TCGA-04-1337	MES
TCGA-57-1585	MES
TCGA-30-1867	MES
TCGA-29-1695	MES
TCGA-24-1422	MES
TCGA-30-1857	MES
TCGA-30-1718	MES
TCGA-24-1550	MES
TCGA-24-1545	MES
TCGA-36-1576	MES
TCGA-29-1764	MES
TCGA-29-1693	MES
TCGA-10-0930	MES
TCGA-29-1766	MES
TCGA-31-1946	MES
TCGA-31-1951	MES
TCGA-25-1633	MES
TCGA-25-1635	MES
TCGA-24-2254	MES
TCGA-25-2398	MES
TCGA-24-2289	MES
TCGA-13-0894	MES
TCGA-13-0908	MES
TCGA-29-1768	MES
TCGA-59-2354	MES
TCGA-61-2095	MES
TCGA-36-1580	MES
TCGA-61-1919	MES
TCGA-25-1320	MES
TCGA-23-1117	MES
TCGA-13-1487	MES
TCGA-24-1563	MES
TCGA-04-1332	MES
TCGA-25-1326	MES
TCGA-13-1501	MES
TCGA-04-1338	MES
TCGA-29-1770	MES
TCGA-24-2033	MES
TCGA-04-1530	MES
TCGA-25-1623	MES
TCGA-24-1434	MES
TCGA-25-2408	MES
TCGA-25-1626	MES
TCGA-13-1483	MES
TCGA-61-2113	MES
TCGA-25-1628	MES
TCGA-29-1705	MES
TCGA-24-0970	MES
TCGA-13-0911	MES
TCGA-30-1892	MES
TCGA-25-1328	MES
TCGA-25-2399	MES
TCGA-24-1564	MES
TCGA-30-1891	MES
TCGA-29-1698	MES
TCGA-61-1733	MES
TCGA-13-1485	MES
TCGA-13-0714	MES
TCGA-61-2009	MES
TCGA-24-1928	MES
TCGA-42-2587	MES
TCGA-42-2582	MES
TCGA-61-2610	MES
TCGA-29-2434	MES
TCGA-61-2613	MES
TCGA-04-1644	MES
TCGA-29-1692	MES
TCGA-13-2066	MES
TCGA-23-2643	MES
TCGA-23-2647	MES
TCGA-29-2429	MES
TCGA-13-2059	MES
TCGA-23-2641	MES
TCGA-36-2552	MES
TCGA-36-2537	MES
TCGA-36-2538	MES
TCGA-36-2534	MES
TCGA-36-2530	MES
TCGA-24-2295	MES
TCGA-04-1351	MES
TCGA-09-2050	PRO
TCGA-13-0730	PRO
TCGA-13-1489	PRO
TCGA-25-1632	PRO
TCGA-04-1331	PRO
TCGA-04-1519	PRO
TCGA-04-1341	PRO
TCGA-13-1492	PRO
TCGA-13-0888	PRO
TCGA-61-2098	PRO
TCGA-04-1347	PRO
TCGA-30-1859	PRO
TCGA-13-0906	PRO
TCGA-61-1917	PRO
TCGA-09-2053	PRO
TCGA-09-1661	PRO
TCGA-13-0910	PRO
TCGA-10-0935	PRO
TCGA-25-1324	PRO
TCGA-13-0762	PRO
TCGA-25-1325	PRO
TCGA-23-1113	PRO
TCGA-36-1577	PRO
TCGA-13-0916	PRO
TCGA-09-2054	PRO
TCGA-20-1684	PRO
TCGA-23-1031	PRO
TCGA-10-0928	PRO
TCGA-23-1024	PRO
TCGA-57-1583	PRO
TCGA-24-1920	PRO
TCGA-59-2352	PRO
TCGA-24-1469	PRO
TCGA-09-1674	PRO
TCGA-36-1575	PRO
TCGA-13-0802	PRO
TCGA-13-0800	PRO
TCGA-24-1419	PRO
TCGA-13-0799	PRO
TCGA-13-1409	PRO
TCGA-13-1404	PRO
TCGA-23-1121	PRO
TCGA-13-1407	PRO
TCGA-24-1424	PRO
TCGA-61-1900	PRO
TCGA-24-1850	PRO
TCGA-59-2363	PRO
TCGA-24-1426	PRO
TCGA-24-2019	PRO
TCGA-61-2088	PRO
TCGA-09-2048	PRO
TCGA-13-1506	PRO
TCGA-09-1673	PRO
TCGA-23-1032	PRO
TCGA-25-1317	PRO
TCGA-25-1312	PRO
TCGA-23-1809	PRO
TCGA-25-1627	PRO
TCGA-23-1107	PRO
TCGA-23-1119	PRO
TCGA-61-2111	PRO
TCGA-29-2425	PRO
TCGA-29-1762	PRO
TCGA-04-1514	PRO
TCGA-04-1542	PRO
TCGA-10-0927	PRO
TCGA-24-1603	PRO
TCGA-23-1109	PRO
TCGA-09-2049	PRO
TCGA-24-2036	PRO
TCGA-20-0990	PRO
TCGA-13-0794	PRO
TCGA-04-1655	PRO
TCGA-13-1497	PRO
TCGA-61-1743	PRO
TCGA-25-1319	PRO
TCGA-24-2020	PRO
TCGA-24-2260	PRO
TCGA-24-2030	PRO
TCGA-24-1614	PRO
TCGA-24-1544	PRO
TCGA-23-1114	PRO
TCGA-30-1853	PRO
TCGA-13-0766	PRO
TCGA-20-1683	PRO
TCGA-24-2027	PRO
TCGA-29-1691	PRO
TCGA-25-2400	PRO
TCGA-29-2414	PRO
TCGA-25-1877	PRO
TCGA-13-0899	PRO
TCGA-13-1491	PRO
TCGA-04-1646	PRO
TCGA-29-1697	PRO
TCGA-61-1741	PRO
TCGA-23-1022	PRO
TCGA-24-1430	PRO
TCGA-29-1763	PRO
TCGA-09-0364	PRO
TCGA-13-0901	PRO
TCGA-36-1571	PRO
TCGA-25-1323	PRO
TCGA-10-0938	PRO
TCGA-10-0933	PRO
TCGA-29-1775	PRO
TCGA-24-1567	PRO
TCGA-23-1110	PRO
TCGA-29-1703	PRO
TCGA-25-2393	PRO
TCGA-13-0920	PRO
TCGA-13-0717	PRO
TCGA-13-0757	PRO
TCGA-04-1364	PRO
TCGA-10-0926	PRO
TCGA-29-1702	PRO
TCGA-30-1866	PRO
TCGA-25-1316	PRO
TCGA-09-0369	PRO
TCGA-24-1558	PRO
TCGA-57-1586	PRO
TCGA-13-0727	PRO
TCGA-25-1870	PRO
TCGA-13-1477	PRO
TCGA-29-1774	PRO
TCGA-25-1871	PRO
TCGA-04-1525	PRO
TCGA-59-2350	PRO
TCGA-24-1548	PRO
TCGA-13-0725	PRO
TCGA-25-1315	PRO
TCGA-24-0982	PRO
TCGA-24-1560	PRO
TCGA-04-1350	PRO
TCGA-09-0365	PRO
TCGA-36-2532	PRO
TCGA-24-1852	PRO
TCGA-04-1371	PRO
