# Supplementary material for: An immune-centric exploration of BRCA1 and BRCA2 germline mutation related breast and ovarian cancers
Source: BMC Cancer. 2020 Mar 12;20:197. doi: 10.1186/s12885-020-6605-1 (PMC7068944; doi:10.1186/s12885-020-6605-1)
Supplement: Supplementary file 10 — Additional file 10: Table S10. HR deficiencies of platinum sensitive and resistant HGSOC from TCGA database. [file 12885_2020_6605_MOESM10_ESM.xlsx]

## Sheet: Suppl. Table S9
TCGA.Participant.Barcode	Homologous.Recombination.Defects	Sensitive
TCGA-23-2077	73	Sensitive
TCGA-23-1122	NA	Sensitive
TCGA-23-2081	57	Sensitive
TCGA-61-2008	68	Sensitive
TCGA-09-1669	50	Sensitive
TCGA-25-2401	60	Sensitive
TCGA-61-2109	64	Sensitive
TCGA-25-2392	55	Sensitive
TCGA-24-2298	72	Sensitive
TCGA-09-2045	49	Sensitive
TCGA-23-2078	57	Sensitive
TCGA-57-1582	72	Sensitive
TCGA-09-2051	71	Sensitive
TCGA-59-2348	61	Sensitive
TCGA-24-0975	62	Sensitive
TCGA-25-1634	24	Sensitive
TCGA-13-0913	71	Sensitive
TCGA-24-2024	59	Sensitive
TCGA-25-2404	42	Sensitive
TCGA-24-1555	38	Sensitive
TCGA-23-1026	63	Sensitive
TCGA-24-2288	75	Sensitive
TCGA-13-1498	69	Sensitive
TCGA-13-1512	72	Sensitive
TCGA-24-1463	54	Sensitive
TCGA-59-2351	58	Sensitive
TCGA-24-1417	68	Sensitive
TCGA-24-2293	40	Sensitive
TCGA-57-1584	39	Sensitive
TCGA-24-1423	55	Sensitive
TCGA-25-1314	59	Sensitive
TCGA-36-1570	59	Sensitive
TCGA-13-1511	36	Sensitive
TCGA-20-1687	71	Sensitive
TCGA-23-1029	44	Sensitive
TCGA-23-1111	22	Sensitive
TCGA-24-1416	15	Sensitive
TCGA-31-1944	56	Sensitive
TCGA-61-2092	9	Sensitive
TCGA-61-2097	55	Sensitive
TCGA-25-1625	52	Sensitive
TCGA-61-1724	73	Sensitive
TCGA-09-0367	78	Sensitive
TCGA-09-1670	NA	Sensitive
TCGA-36-1568	64	Sensitive
TCGA-57-1993	28	Sensitive
TCGA-61-1736	23	Sensitive
TCGA-61-2016	34	Sensitive
TCGA-10-0936	28	Sensitive
TCGA-13-1403	51	Sensitive
TCGA-24-1844	44	Sensitive
TCGA-25-1631	19	Sensitive
TCGA-25-2391	49	Sensitive
TCGA-29-1778	34	Sensitive
TCGA-09-1662	58	Sensitive
TCGA-24-1413	31	Sensitive
TCGA-25-2397	75	Sensitive
TCGA-61-1728	33	Sensitive
TCGA-24-1616	28	Sensitive
TCGA-24-2023	35	Sensitive
TCGA-24-2297	92	Sensitive
TCGA-25-1321	45	Sensitive
TCGA-59-2355	30	Sensitive
TCGA-61-1910	58	Sensitive
TCGA-61-2110	10	Sensitive
TCGA-04-1362	72	Sensitive
TCGA-09-1666	64	Sensitive
TCGA-24-1467	27	Sensitive
TCGA-24-1604	50	Sensitive
TCGA-24-2262	38	Sensitive
TCGA-09-1659	35	Sensitive
TCGA-24-1103	65	Sensitive
TCGA-61-2101	20	Sensitive
TCGA-24-2038	1	Sensitive
TCGA-24-2271	20	Sensitive
TCGA-29-1694	49	Sensitive
TCGA-29-1776	48	Sensitive
TCGA-61-1918	41	Sensitive
TCGA-24-1474	36	Sensitive
TCGA-25-2396	29	Sensitive
TCGA-29-1699	40	Sensitive
TCGA-29-1784	75	Sensitive
TCGA-36-1574	63	Sensitive
TCGA-61-1907	64	Sensitive
TCGA-23-1123	38	Sensitive
TCGA-25-1630	62	Sensitive
TCGA-29-1701	43	Sensitive
TCGA-61-1725	56	Sensitive
TCGA-61-1740	80	Sensitive
TCGA-04-1365	47	Sensitive
TCGA-13-0924	58	Sensitive
TCGA-23-1120	59	Sensitive
TCGA-61-2002	71	Sensitive
TCGA-61-2012	35	Sensitive
TCGA-61-2104	65	Sensitive
TCGA-13-0897	59	Sensitive
TCGA-20-1685	58	Sensitive
TCGA-24-1435	69	Sensitive
TCGA-24-1846	58	Sensitive
TCGA-24-2290	72	Sensitive
TCGA-29-1688	62	Sensitive
TCGA-29-1781	72	Sensitive
TCGA-31-1956	45	Sensitive
TCGA-24-1551	33	Sensitive
TCGA-24-1553	48	Sensitive
TCGA-29-1761	49	Sensitive
TCGA-29-2427	40	Sensitive
TCGA-29-2428	26	Sensitive
TCGA-61-1914	51	Sensitive
TCGA-09-1668	56	Sensitive
TCGA-09-2044	78	Sensitive
TCGA-13-2060	52	Sensitive
TCGA-24-1842	39	Sensitive
TCGA-24-1847	67	Sensitive
TCGA-04-1348	40	Sensitive
TCGA-13-0801	73	Sensitive
TCGA-23-2084	56	Sensitive
TCGA-24-1428	84	Sensitive
TCGA-24-1549	31	Sensitive
TCGA-24-2267	70	Sensitive
TCGA-29-1785	42	Sensitive
TCGA-30-1855	68	Sensitive
TCGA-30-1860	98	Sensitive
TCGA-31-1953	39	Sensitive
TCGA-36-1581	36	Sensitive
TCGA-57-1994	49	Sensitive
TCGA-24-1436	41	Sensitive
TCGA-24-1556	78	Sensitive
TCGA-24-2261	32	Sensitive
TCGA-61-2000	43	Sensitive
TCGA-61-2094	28	Sensitive
TCGA-04-1357	58	Sensitive
TCGA-09-1667	46	Sensitive
TCGA-13-1410	40	Sensitive
TCGA-13-1507	32	Sensitive
TCGA-24-1930	47	Sensitive
TCGA-24-2026	30	Sensitive
TCGA-24-2281	31	Sensitive
TCGA-61-1995	1	Sensitive
TCGA-24-1843	21	Sensitive
TCGA-25-1313	76	Sensitive
TCGA-25-1322	28	Sensitive
TCGA-29-1711	76	Sensitive
TCGA-13-1411	29	Sensitive
TCGA-24-1425	59	Sensitive
TCGA-24-1550	64	Sensitive
TCGA-25-1326	NA	Sensitive
TCGA-25-1633	33	Sensitive
TCGA-29-1695	29	Sensitive
TCGA-61-1721	NA	Sensitive
TCGA-24-1563	57	Sensitive
TCGA-24-1849	57	Sensitive
TCGA-24-2289	75	Sensitive
TCGA-61-1737	64	Sensitive
TCGA-31-1951	36	Sensitive
TCGA-57-1585	74	Sensitive
TCGA-61-2102	34	Sensitive
TCGA-24-1546	67	Sensitive
TCGA-59-2354	53	Sensitive
TCGA-61-1733	17	Sensitive
TCGA-61-2003	25	Sensitive
TCGA-13-0890	57	Sensitive
TCGA-29-1693	45	Sensitive
TCGA-30-1861	80	Sensitive
TCGA-31-1946	60	Sensitive
TCGA-31-1959	66	Sensitive
TCGA-13-1481	62	Sensitive
TCGA-20-1682	58	Sensitive
TCGA-24-2035	58	Sensitive
TCGA-13-1405	15	Sensitive
TCGA-25-1623	25	Sensitive
TCGA-30-1857	58	Sensitive
TCGA-61-1919	43	Sensitive
TCGA-24-1418	35	Sensitive
TCGA-24-1545	25	Sensitive
TCGA-25-1320	29	Sensitive
TCGA-25-1329	18	Sensitive
TCGA-25-2398	32	Sensitive
TCGA-61-1998	44	Sensitive
TCGA-61-2113	28	Sensitive
TCGA-13-1505	44	Sensitive
TCGA-24-2254	59	Sensitive
TCGA-25-1635	33	Sensitive
TCGA-25-2042	51	Sensitive
TCGA-29-1690	4	Sensitive
TCGA-29-1770	60	Sensitive
TCGA-30-1862	32	Sensitive
TCGA-36-1576	26	Sensitive
TCGA-24-1427	63	Sensitive
TCGA-29-1783	22	Sensitive
TCGA-30-1718	73	Sensitive
TCGA-36-1569	40	Sensitive
TCGA-61-2095	6	Sensitive
TCGA-13-0799	56	Sensitive
TCGA-24-2020	69	Sensitive
TCGA-25-1870	15	Sensitive
TCGA-36-1577	71	Sensitive
TCGA-59-2352	41	Sensitive
TCGA-59-2363	55	Sensitive
TCGA-61-2111	NA	Sensitive
TCGA-24-1424	48	Sensitive
TCGA-24-1603	31	Sensitive
TCGA-25-1323	42	Sensitive
TCGA-25-2400	37	Sensitive
TCGA-10-0928	98	Sensitive
TCGA-24-1430	68	Sensitive
TCGA-29-1697	29	Sensitive
TCGA-61-1741	33	Sensitive
TCGA-61-1917	93	Sensitive
TCGA-09-1673	32	Sensitive
TCGA-20-1683	33	Sensitive
TCGA-24-1850	53	Sensitive
TCGA-36-1575	27	Sensitive
TCGA-04-1519	8	Sensitive
TCGA-09-0364	50	Sensitive
TCGA-13-0899	27	Sensitive
TCGA-24-1469	54	Sensitive
TCGA-24-1544	33	Sensitive
TCGA-24-2027	63	Sensitive
TCGA-25-1319	19	Sensitive
TCGA-25-2393	33	Sensitive
TCGA-29-1763	69	Sensitive
TCGA-09-2048	99	Sensitive
TCGA-13-0730	44	Sensitive
TCGA-23-1109	30	Sensitive
TCGA-24-1567	74	Sensitive
TCGA-29-2425	68	Sensitive
TCGA-04-1514	42	Sensitive
TCGA-09-1674	41	Sensitive
TCGA-23-1114	47	Sensitive
TCGA-24-1419	28	Sensitive
TCGA-57-1583	39	Sensitive
TCGA-61-1743	34	Sensitive
TCGA-61-1900	84	Sensitive
TCGA-61-2088	16	Sensitive
TCGA-09-2054	46	Sensitive
TCGA-13-0800	18	Sensitive
TCGA-13-0916	66	Sensitive
TCGA-13-1506	34	Sensitive
TCGA-20-1684	29	Sensitive
TCGA-25-1871	39	Sensitive
TCGA-29-1691	95	Sensitive
TCGA-29-1762	46	Sensitive
TCGA-59-2350	15	Sensitive
TCGA-25-1312	25	Sensitive
TCGA-25-1317	11	Sensitive
TCGA-25-1324	NA	Sensitive
TCGA-25-1632	46	Sensitive
TCGA-36-1571	25	Sensitive
TCGA-09-0369	45	Sensitive
TCGA-13-1497	82	Sensitive
TCGA-23-1809	54	Sensitive
TCGA-24-2019	33	Sensitive
TCGA-25-1627	34	Sensitive
TCGA-29-2414	63	Sensitive
TCGA-61-2098	38	Sensitive
TCGA-3P-A9WA	41	Sensitive
TCGA-VG-A8LO	59	Sensitive
TCGA-5X-AA5U	34	Sensitive
TCGA-WR-A838	26	Sensitive
TCGA-OY-A56P	31	Sensitive
TCGA-29-A5NZ	32	Sensitive
TCGA-OY-A56Q	19	Sensitive
TCGA-59-A5PD	86	Sensitive
TCGA-13-A5FT	45	Sensitive
TCGA-09-2056	NA	Sensitive
TCGA-24-2036	NA	Sensitive
TCGA-23-1027	65	Resistant
TCGA-13-0893	77	Resistant
TCGA-25-1318	57	Resistant
TCGA-24-1562	29	Resistant
TCGA-29-1696	52	Resistant
TCGA-24-1552	27	Resistant
TCGA-24-1557	78	Resistant
TCGA-25-2409	39	Resistant
TCGA-36-1578	86	Resistant
TCGA-24-1924		Resistant
TCGA-09-0366	21	Resistant
TCGA-29-1710	21	Resistant
TCGA-61-1738	31	Resistant
TCGA-25-1626	19	Resistant
TCGA-30-1891	72	Resistant
TCGA-29-1698	48	Resistant
TCGA-61-2009	17	Resistant
TCGA-24-1434	26	Resistant
TCGA-25-1328		Resistant
TCGA-24-1564	29	Resistant
TCGA-24-1928	23	Resistant
TCGA-25-1628	15	Resistant
TCGA-29-1705	57	Resistant
TCGA-36-1580	48	Resistant
TCGA-24-2033	40	Resistant
TCGA-25-2399	21	Resistant
TCGA-24-1560		Resistant
TCGA-13-0920		Resistant
TCGA-24-1548	15	Resistant
TCGA-25-1315	52	Resistant
TCGA-04-1364	36	Resistant
TCGA-25-1316	1	Resistant
TCGA-29-1702	45	Resistant
TCGA-29-1703	30	Resistant
TCGA-24-1558	39	Resistant
