# Supplementary material for: An immune-centric exploration of BRCA1 and BRCA2 germline mutation related breast and ovarian cancers
Source: BMC Cancer. 2020 Mar 12;20:197. doi: 10.1186/s12885-020-6605-1 (PMC7068944; doi:10.1186/s12885-020-6605-1)
Supplement: Supplementary file 11 — Additional file 11: Table S11. The raw expression data for the cohort used in this study in TPM. [file 12885_2020_6605_MOESM11_ESM.xlsx]

## Sheet: Sheet1
Gene name	gene_id	transcript_id(s)	004_EOS	017_EOS	020_BC	026_BC	031_EOC	038_EOS	043_EOS	049_BC	062_BC	064_BC	069_BC	044_BC	047_EOS	051_EOS	053_BC	056_EOS	058_EOS	065_EOS	067_BC	008_normal	011_normal	012_normal	016_normal	045_normal
TSPAN6	ENSG00000000003	ENST00000373020,ENST00000494424,ENST00000496771	9.67	8.17	0.89	3.34	13.69	6.82	14.61	2.15	1.72	3.19	7.26	7.28	14.01	3.45	1.04	6.85	8.96	5.29	0	12.04	2.88	1.64	5.74	2.81
TNMD	ENSG00000000005	ENST00000373031,ENST00000485971	0.69	0	0.01	0.2	0.1	0.18	0.08	0	0.12	1.31	0	0.08	0.24	0.26	0.3	0.03	0.14	0.11	0	0.26	0	0	0.4	0
DPM1	ENSG00000000419	ENST00000371582,ENST00000371583,ENST00000371584,ENST00000371588,ENST00000413082,ENST00000466152,ENST00000494752	44.59	47.41	38.61	31.54	187.48	59.61	115.8	34.28	45.26	34.21	45.67	73.32	106.35	60.85	86.3	171.26	91.01	54.7	14.66	38.05	30.13	24.65	50.73	36.25
SCYL3	ENSG00000000457	ENST00000367770,ENST00000367771,ENST00000367772,ENST00000423670,ENST00000470238	2.51	2.42	1.01	5.18	3.57	2.5	2.23	2.53	3.31	1.88	4.97	6.45	2.73	1.84	4.02	3.13	3.07	0.89	0.64	4.34	1.71	1	2.31	1.04
C1orf112	ENSG00000000460	ENST00000286031,ENST00000359326,ENST00000413811,ENST00000456684,ENST00000459772,ENST00000466580,ENST00000472795,ENST00000481744,ENST00000496973,ENST00000498289	4.05	5.44	1.93	5.83	12.76	10.93	6.24	2.83	6.37	5.64	3.19	10.69	10.63	3.67	12.11	13.37	12.16	3.94	1.08	7.45	6.92	4.88	13.68	2.77
FGR	ENSG00000000938	ENST00000374003,ENST00000374004,ENST00000374005,ENST00000399173,ENST00000457296,ENST00000468038,ENST00000475472,ENST00000545953	0.77	0.21	17.94	1.28	0.71	0.3	1.52	0.94	5.11	2.04	4.82	1.59	0.64	6.06	2.57	2.47	2.49	0.27	0.02	1.84	2.8	1.37	3.05	4.96
CFH	ENSG00000000971	ENST00000359637,ENST00000367429,ENST00000439155,ENST00000466229,ENST00000470918,ENST00000496761	45.43	40.8	65.9	25.97	38.78	25.47	35.04	35.02	145.17	91.13	74.8	21.32	60.07	101.79	35.32	21.59	117.11	19.91	8.76	10.92	88.25	46.64	92.06	63.61
FUCA2	ENSG00000001036	ENST00000002165,ENST00000367585,ENST00000438118,ENST00000451668	1.92	3.09	6.12	3.86	7.95	4.95	9.68	5.67	4.59	6.88	11.92	7.82	8.25	6.89	8.03	8.49	9.39	5.38	19.91	11.75	5.45	3.9	4.06	4.58
GCLC	ENSG00000001084	ENST00000229416,ENST00000504353,ENST00000504525,ENST00000505197,ENST00000505294,ENST00000509541,ENST00000510837,ENST00000513939,ENST00000514004,ENST00000514373,ENST00000514933,ENST00000515580	17.52	23.98	29.34	17.42	21.99	32.4	56.46	38.91	45.81	27.63	20.67	33.93	31.84	29.85	21.78	31.87	35.53	38.7	51.11	53.84	21.34	23.58	24.47	23.24
NFYA	ENSG00000001167	ENST00000341376,ENST00000353205	5.14	6.02	3.28	5.89	9.89	8.36	6.73	2.53	8.08	4.6	9.64	12.36	5.91	5.15	11.4	10.25	5.21	5.04	2.76	6.98	4.08	2.37	3.92	2.69
STPG1	ENSG00000001460	ENST00000003583,ENST00000337248,ENST00000374409,ENST00000435187,ENST00000438866,ENST00000440416,ENST00000468303,ENST00000475760,ENST00000483261,ENST00000483528,ENST00000492753,ENST00000497384,ENST00000498488	1.12	2.38	0.15	0.76	2.61	1.75	2.15	2.27	1.54	0.54	0.8	2.66	3.66	1.13	0.44	3.92	1.52	0.78	0.76	1.6	1.06	0.18	0.7	0.8
NIPAL3	ENSG00000001461	ENST00000003912,ENST00000339255,ENST00000358028,ENST00000374399,ENST00000428131,ENST00000432012,ENST00000475663,ENST00000488155	2.68	4.55	1.09	1.39	1.73	5.78	4.78	2.69	2.38	2.65	2.05	13.73	2.06	2.63	2.52	5.9	3.79	1.51	9.62	3.92	2.5	1.12	1.79	1.94
LAS1L	ENSG00000001497	ENST00000312391,ENST00000374804,ENST00000374807,ENST00000374811,ENST00000469091,ENST00000484069	6.53	15.94	7.96	10.33	10.17	19.21	36.68	7.11	17.76	9.21	8.47	16.35	16.94	9.41	7.96	19.65	17.96	14.28	15.09	17.83	7.23	4.52	9.97	5.6
ENPP4	ENSG00000001561	ENST00000321037	0.8	0.86	1.94	2.69	2.84	1.19	3.72	1.77	1.14	1.6	0.4	2	2.7	1.38	1.68	2.58	1.41	2.11	1.11	1.3	0.81	0.59	1.45	0.82
SEMA3F	ENSG00000001617	ENST00000002829,ENST00000413852,ENST00000414301,ENST00000420831,ENST00000426511,ENST00000434342,ENST00000450338,ENST00000470737,ENST00000493743	2.64	3.28	0.38	8.93	8.22	11.86	19.19	4.44	1.64	2.5	8.09	3.32	10.46	2.65	7.36	8.31	9.74	1.16	4.46	12.78	0.53	1.97	4.9	0.68
CFTR	ENSG00000001626	ENST00000003084,ENST00000426809,ENST00000429014,ENST00000446805,ENST00000454343,ENST00000468795,ENST00000472848,ENST00000546407,ENST00000600166,ENST00000608965,ENST00000610149	1.73	0.01	0.1	0.13	6.94	0.11	1.78	0	0.05	0.85	0.02	0.03	0.04	2.67	0.07	1.2	0.23	0.42	0	0.32	4.18	11.33	0.61	0.14
ANKIB1	ENSG00000001629	ENST00000265742,ENST00000413588,ENST00000422095,ENST00000439883,ENST00000442183,ENST00000465883,ENST00000486698	34.44	23.6	10.02	14.8	34.39	44.62	21.56	15.58	43.76	24.41	39.03	68.16	48.69	20.67	10.73	28.33	74.34	13.82	6.7	59.05	23.06	30.02	22.23	20.29
CYP51A1	ENSG00000001630	ENST00000003100,ENST00000422867,ENST00000435873,ENST00000450723,ENST00000482924	16.41	13.22	8.05	7.31	31.62	24.17	12.14	6.95	9.15	10.44	23.49	21.63	11.84	11.33	12.73	4.76	47.54	8.28	2.18	12.29	5.8	8.42	9.17	7.36
KRIT1	ENSG00000001631	ENST00000340022,ENST00000394503,ENST00000394505,ENST00000394507,ENST00000412043,ENST00000413688,ENST00000422347,ENST00000425073,ENST00000425919,ENST00000430102,ENST00000433016,ENST00000440209,ENST00000444960,ENST00000445516,ENST00000452773,ENST00000454017,ENST00000458177,ENST00000458493,ENST00000466166,ENST00000470309,ENST00000475770,ENST00000486261,ENST00000487168,ENST00000489087	64.3	66.54	25.74	49.79	111.46	78.57	53.35	48.24	107.34	63.76	56.34	143.21	110.63	51.78	44.09	97.82	125.36	33.8	11.83	112.07	40.16	43.81	67.97	38.85
RAD52	ENSG00000002016	ENST00000228345,ENST00000358495,ENST00000397230,ENST00000430095,ENST00000461568,ENST00000463750,ENST00000468231,ENST00000481052,ENST00000488642,ENST00000535376,ENST00000536177,ENST00000539046,ENST00000541619,ENST00000542297,ENST00000542584,ENST00000542785,ENST00000543912,ENST00000544742,ENST00000545564,ENST00000545967	17.54	9.56	2.98	12.53	9.8	15.87	20.23	12.63	19.99	10.4	11.59	28.72	30.78	8.63	6.22	53.02	21.99	8.66	12.19	37.97	12.97	9.49	6.74	9.27
MYH16	ENSG00000002079	ENST00000330888,ENST00000413734,ENST00000425880,ENST00000429079,ENST00000439784,ENST00000452010,ENST00000453194,ENST00000453378	0	0.21	0.04	0.02	0.97	0.16	0.52	0	0.04	0.19	0	0	0.77	0.04	0.01	0.35	0.46	0.19	0	1.93	0.07	0.1	0.37	0.02
BAD	ENSG00000002330	ENST00000309032,ENST00000394531,ENST00000394532,ENST00000492141,ENST00000493798,ENST00000544271,ENST00000544785	1.43	1.86	1.28	2.61	2.34	2.93	2.97	3.86	2.33	2.49	2.15	1.91	1.87	1.95	4.23	6.25	1.68	2.34	6.13	3.42	1.66	0.64	2.81	1.57
LAP3	ENSG00000002549	ENST00000226299,ENST00000503467,ENST00000504614,ENST00000507960,ENST00000508014,ENST00000508497,ENST00000509583,ENST00000512397,ENST00000513105,ENST00000606142	29.06	25.58	53.32	20.25	24.11	81.23	47.64	17.01	33.37	17.07	39.4	11.97	31.55	45.15	26.67	26.4	36.17	7.22	27.06	59.76	31.18	14.71	40.8	11.74
CD99	ENSG00000002586	ENST00000381177,ENST00000381180,ENST00000381184,ENST00000381187,ENST00000381192,ENST00000449611,ENST00000482293,ENST00000482405,ENST00000497752	334.17	90.82	170.15	86.3	162.01	108.55	204.36	273.3	377.1	252.3	245.18	136.67	201.97	307.04	232.79	209.34	437.12	59.67	49.63	107.83	221.3	113.84	100.23	188.82
HS3ST1	ENSG00000002587	ENST00000002596,ENST00000510712,ENST00000514690	0.1	0.03	0.14	0.04	0.05	0.04	0.04	0.02	0.03	0.06	0.02	0.14	0.02	0.11	0.02	0.05	0.04	0.02	0.03	0.05	0.01	0.05	0.03	0
AOC1	ENSG00000002726	ENST00000360937,ENST00000416793,ENST00000460213,ENST00000467291,ENST00000480582,ENST00000483043,ENST00000493429	1.52	0.05	0.14	0.15	1.82	0.27	1.51	0.18	1.61	0.23	2.12	0.01	2.27	0.1	0.26	0.87	0.2	0.26	0	1.98	0.22	0.58	0.31	0.24
WNT16	ENSG00000002745	ENST00000222462,ENST00000361301	0	0.47	0.06	0.08	0.26	0.26	0.3	0	0.57	0.2	6.78	0.04	0.07	0.3	0.04	0.44	0.45	0.07	0	0.51	0.5	0	0.71	0.52
HECW1	ENSG00000002746	ENST00000395891,ENST00000429529,ENST00000453890,ENST00000461842,ENST00000464944,ENST00000471043,ENST00000471527,ENST00000481031,ENST00000490954,ENST00000492310,ENST00000493057	0.09	0.25	0.01	0.01	1.58	1.21	0.33	0.46	0.05	0.51	0.15	0.35	1.85	0.06	0.16	0.4	0.49	1.18	0	0.36	0.49	0.28	0.08	0.52
MAD1L1	ENSG00000002822	ENST00000265854,ENST00000399654,ENST00000402746,ENST00000406869,ENST00000421113,ENST00000429625,ENST00000429779,ENST00000437877,ENST00000438959,ENST00000444373,ENST00000445959,ENST00000450235,ENST00000455998,ENST00000459731,ENST00000464742,ENST00000468372,ENST00000469871,ENST00000477172,ENST00000481633,ENST00000483165,ENST00000486340,ENST00000491858,ENST00000496548	15.73	16.26	13.7	10.03	15.13	19.83	9.81	13.31	23.95	11.14	33.19	12.29	11.3	9.69	4.85	13.38	23.54	6.77	13.76	10.68	12.08	5.21	5.38	6.57
LASP1	ENSG00000002834	ENST00000318008,ENST00000419929,ENST00000433206,ENST00000435347,ENST00000443937,ENST00000579123,ENST00000581485,ENST00000584106,ENST00000585841	16.21	6.58	13.47	14.94	22.19	9.76	19.04	16.06	26.73	14.88	19.44	15.45	23.64	17.22	13	19.69	14.43	7.06	9.44	13.92	13.53	8.96	9.33	8.58
SNX11	ENSG00000002919	ENST00000359238,ENST00000393405,ENST00000439357,ENST00000452859,ENST00000577310,ENST00000578861,ENST00000580219,ENST00000580875,ENST00000581298,ENST00000581705,ENST00000582104,ENST00000582481,ENST00000583320,ENST00000584335	0.05	1.36	4.29	1.88	2.95	2.49	5.36	4.82	5.85	5.05	3.98	5.43	2.74	3.34	3	2.51	3.36	1.65	0.85	3.88	3.57	2.44	2.33	1.95
TMEM176A	ENSG00000002933	ENST00000004103,ENST00000461345,ENST00000462826,ENST00000468689,ENST00000474166,ENST00000475007,ENST00000475536,ENST00000475710,ENST00000481305,ENST00000484928,ENST00000494349	4.89	0.46	9.63	5.6	8.17	0.33	3.52	0.98	10.89	5.96	6.44	1.65	3.6	7.03	4.84	0.32	3.18	1.5	5.77	0.94	11.78	5.97	10.95	2.46
M6PR	ENSG00000003056	ENST00000000412,ENST00000537621,ENST00000539143,ENST00000540837,ENST00000541507,ENST00000543159,ENST00000543258,ENST00000543704,ENST00000543834,ENST00000543845,ENST00000544193,ENST00000544245	71.86	61.94	116.89	58.39	120.36	91.11	121.41	68.75	109.22	62.33	173	83.12	125.96	76.89	58.75	96.99	191.8	57.82	12.69	135.51	105.34	55.5	84.41	68.6
KLHL13	ENSG00000003096	ENST00000262820,ENST00000371876,ENST00000371878,ENST00000371882,ENST00000447671,ENST00000453826,ENST00000469946,ENST00000539496,ENST00000540167,ENST00000541812,ENST00000545703	0.72	0.85	0.05	2.38	0.41	0.36	0.82	2.78	1.93	5.73	0.14	3.23	0.86	5.5	4.79	0.7	1.74	0.78	1.5	0.35	0.47	0.33	0.66	0.49
CYP26B1	ENSG00000003137	ENST00000001146,ENST00000412253,ENST00000461519,ENST00000474509,ENST00000546307	2.32	0.02	0.77	0.73	0.25	0.03	0.89	0.08	20.74	4.08	13.31	4.93	0.59	0.56	1.45	0.38	0.6	0.03	9.74	0.02	0.77	0.01	0.55	0.48
ICA1	ENSG00000003147	ENST00000265577,ENST00000317367,ENST00000339809,ENST00000396675,ENST00000401396,ENST00000402384,ENST00000406470,ENST00000407906,ENST00000422063,ENST00000430867,ENST00000446305,ENST00000447326,ENST00000455539,ENST00000457755,ENST00000470696,ENST00000476942,ENST00000486677,ENST00000490041	10.27	31.58	5.19	40.63	43.52	18.09	23.24	8.95	11.97	21.48	13.79	29.93	7.93	6.98	34.46	19.67	21.99	6.74	22.34	21.11	4.2	3.97	9.41	2.9
DBNDD1	ENSG00000003249	ENST00000002501,ENST00000304733,ENST00000392973,ENST00000568330,ENST00000568662,ENST00000568838	0.11	0.75	0.36	0.42	0.35	0.67	0.44	1.46	0.15	0.27	3.31	1.32	0.4	0.12	0.64	2.98	0.73	0.64	5.28	0.74	0.04	0	0.13	0.2
ALS2	ENSG00000003393	ENST00000264276,ENST00000409632,ENST00000410052,ENST00000439495,ENST00000457679,ENST00000462747,ENST00000467448,ENST00000482789,ENST00000482891,ENST00000483703,ENST00000489440,ENST00000494017,ENST00000496244	21.57	17.09	11.5	23.22	57.26	32.45	36.55	30.89	50.58	25.84	35.94	27.89	32.08	21.79	18.84	111.38	31.98	15.01	11.34	38.33	18.38	14.7	22.4	14.35
CASP10	ENSG00000003400	ENST00000272879,ENST00000286186,ENST00000313728,ENST00000346817,ENST00000360132,ENST00000374650,ENST00000438843,ENST00000448480,ENST00000460140,ENST00000471191,ENST00000484926,ENST00000485408,ENST00000492363	2.95	4.56	4.93	3.4	7.16	18.95	5.9	2.81	18.77	8.04	10.51	2.47	1.89	7.75	7.47	14.25	5.21	2.03	2.21	12.17	9.5	4	8.8	2.99
CFLAR	ENSG00000003402	ENST00000309955,ENST00000340870,ENST00000341222,ENST00000341582,ENST00000342795,ENST00000355558,ENST00000395148,ENST00000417748,ENST00000423241,ENST00000425030,ENST00000433445,ENST00000439154,ENST00000440180,ENST00000441224,ENST00000443227,ENST00000457277,ENST00000460961,ENST00000461422,ENST00000461820,ENST00000462763,ENST00000470178,ENST00000470664,ENST00000474842,ENST00000479953,ENST00000490965…	42.53	34.52	58.53	56.52	45.29	63.06	72.37	30.56	130.06	74.08	83.09	72.67	30.99	49.07	35.19	105.57	74.59	16.5	17.83	82.13	60.6	38.71	83.51	39.6
TFPI	ENSG00000003436	ENST00000233156,ENST00000339091,ENST00000392365,ENST00000409676,ENST00000417013,ENST00000420747,ENST00000421427,ENST00000426055,ENST00000435414,ENST00000437725,ENST00000453013,ENST00000481132,ENST00000481389	5.56	0.73	0.9	7.3	4.14	0.89	2.06	3.58	66.81	28.04	8.87	3.74	5.01	12.92	6.32	3.08	6.75	1.45	6.86	0.85	3.95	2.79	4.17	5.8
NDUFAF7	ENSG00000003509	ENST00000002125,ENST00000336237,ENST00000416653,ENST00000419278,ENST00000431821,ENST00000432075,ENST00000439218,ENST00000441905,ENST00000455230,ENST00000469831,ENST00000474154,ENST00000474257,ENST00000483999	11.6	33.82	12.71	5.57	29.81	20.86	21.95	8.25	24.59	15.16	17.9	33.57	22.06	13.98	7.88	37.2	25.31	6.71	4.65	33.92	19.66	10.79	11.12	10.29
RBM5	ENSG00000003756	ENST00000347869,ENST00000395174,ENST00000404526,ENST00000417905,ENST00000433556,ENST00000437500,ENST00000438369,ENST00000441305,ENST00000441812,ENST00000461242,ENST00000462025,ENST00000464087,ENST00000464988,ENST00000469838,ENST00000471995,ENST00000474470,ENST00000474818,ENST00000475128,ENST00000475590,ENST00000479275,ENST00000489437,ENST00000492430,ENST00000492472,ENST00000493993,ENST00000494360…	49.28	76.46	85.27	90.38	72.19	80.1	102.07	69.47	165.41	97.82	75.56	79.66	64.21	70.72	54.98	133.2	126.59	26.35	97.53	121.37	87.88	28.88	76.89	54.62
MTMR7	ENSG00000003987	ENST00000180173,ENST00000398099,ENST00000517317,ENST00000518272,ENST00000519122,ENST00000519590,ENST00000519763,ENST00000521177,ENST00000521857,ENST00000523571	0.2	6.12	0.73	2.51	0.52	1.48	1.18	1.45	1.86	1.14	1.6	3.83	3.61	0.68	0.8	1.47	1.22	1.71	0	2.43	0.73	0.68	2.12	0.48
SLC7A2	ENSG00000003989	ENST00000004531,ENST00000398090,ENST00000470360,ENST00000494857,ENST00000522656	5.19	10.8	0.29	21.75	10.58	2.69	0.38	5.79	5.77	8.98	2.61	0.8	2.48	4.03	2.62	3.68	1.58	2.41	3.36	48.15	1.41	2.1	1.8	2.65
ARF5	ENSG00000004059	ENST00000000233,ENST00000415666,ENST00000459680,ENST00000463733,ENST00000467281,ENST00000489673	7.93	14.54	15.33	14.4	9.37	24.57	53.27	7.27	10.4	12.67	21.9	11.12	20.38	18.22	48.15	32.74	18.03	7.48	14.53	26.87	9.21	6.11	9.46	10.02
SARM1	ENSG00000004139	ENST00000003834,ENST00000379061,ENST00000457710,ENST00000577870,ENST00000578128,ENST00000579593,ENST00000580711,ENST00000582323	1.55	1.39	1.39	1.62	0.94	1.41	2.06	1.45	2.56	1.68	1.41	1.19	1.99	1.63	1.33	1.84	1.53	0.67	0.26	2.12	1.97	0.64	1.4	0.96
POLDIP2	ENSG00000004142	ENST00000003607,ENST00000540200	8.67	8.84	7.9	10.53	14.79	13.06	23.59	11.1	8.99	10.84	21.25	12.57	12	9.52	12.88	17.1	13.94	6.77	20.29	15.08	7.08	5.17	6.87	6.83
PLXND1	ENSG00000004399	ENST00000324093,ENST00000393239,ENST00000501038,ENST00000503166,ENST00000504524,ENST00000504689,ENST00000504767,ENST00000504979,ENST00000505237,ENST00000505505,ENST00000505665,ENST00000506979,ENST00000508630,ENST00000511018,ENST00000512744,ENST00000512807,ENST00000514990,ENST00000515191	10.3	9.51	25.85	22.1	3.36	8	27.67	28.96	33.48	26.75	59.01	19.91	12.79	25.82	41.14	17.89	24.19	3.94	51.78	22.97	24.58	19.82	15.95	13.9
AK2	ENSG00000004455	ENST00000354858,ENST00000373449,ENST00000466029,ENST00000467905,ENST00000469238,ENST00000480134,ENST00000482191,ENST00000487289,ENST00000491241,ENST00000548033,ENST00000548559,ENST00000550338,ENST00000551979	112.12	172.35	52.81	113.31	142.38	281.12	265.93	94.36	100.91	79.71	150.56	175.07	73.69	92.09	97.03	200.31	169.06	47.68	118.34	145.18	74.84	61.21	111.83	102.19
CD38	ENSG00000004468	ENST00000226279,ENST00000502843,ENST00000506191,ENST00000510674,ENST00000511430	0.51	0.4	9.69	0.46	0.69	5.26	4.76	0.99	14.05	4.57	2.08	0.48	2.89	9.18	3.56	2.48	2.7	0.01	0	6.88	2.91	0.08	6.31	0.97
FKBP4	ENSG00000004478	ENST00000001008,ENST00000538622,ENST00000539181,ENST00000540260,ENST00000543037,ENST00000543769,ENST00000544366	11.85	9.78	9.59	39.19	24.95	12.37	40.55	21.88	4.72	8.39	15.3	25.27	52	10.37	19.03	51.86	34	16.49	11.01	65.41	6.67	6.3	9.18	6.84
KDM1A	ENSG00000004487	ENST00000356634,ENST00000400181,ENST00000465864,ENST00000481879,ENST00000494920,ENST00000542151,ENST00000602503	22.24	26.18	7.94	15.56	40.77	32.62	36.92	17.21	17.79	14.55	13.31	40	34.03	13.01	19.15	61.21	30.86	10.09	9.43	19.07	9.56	13.52	14.81	11.23
RBM6	ENSG00000004534	ENST00000266022,ENST00000419610,ENST00000421682,ENST00000422955,ENST00000425608,ENST00000433811,ENST00000434592,ENST00000438912,ENST00000441115,ENST00000442092,ENST00000443081,ENST00000446471,ENST00000454079,ENST00000464013,ENST00000466247,ENST00000478026,ENST00000483350,ENST00000488807,ENST00000491874,ENST00000493652,ENST00000539992	92.12	74.43	32.89	59.53	97.82	95.44	118.94	102.68	189.66	106.97	127.93	99.88	94.56	75.24	56.77	137.85	153.32	42.08	69.04	117.7	98.21	34.2	92.21	56.08
CAMKK1	ENSG00000004660	ENST00000158166,ENST00000348335,ENST00000381769,ENST00000381771,ENST00000573483	0.05	0.79	2.87	0.41	0.65	0.67	2.07	0.54	0.5	1.21	1.63	0.41	1.36	1.52	0.97	1.56	0.74	0.48	2.41	0.49	0.52	0.49	0.4	0.93
RECQL	ENSG00000004700	ENST00000314748,ENST00000396093,ENST00000421138,ENST00000444129,ENST00000536240,ENST00000536964,ENST00000539672,ENST00000542432	16.08	6.49	9.22	5.77	29.09	11.05	20.21	22.95	17.17	11.26	16.77	20.47	27.39	16.36	9.06	20.31	23.1	10.18	0.42	13.36	13.66	10.44	14.17	11.96
VPS50	ENSG00000004766	ENST00000251739,ENST00000305866,ENST00000317751,ENST00000436177,ENST00000438395,ENST00000441602,ENST00000443443,ENST00000458530,ENST00000458707,ENST00000467326,ENST00000471188,ENST00000474412,ENST00000476413,ENST00000477572,ENST00000477935,ENST00000480943,ENST00000484954,ENST00000485140,ENST00000485994,ENST00000495039,ENST00000535481,ENST00000541136,ENST00000544910	17.96	5.71	7.03	8.34	9.75	17.1	8.48	5.74	18.56	11.5	19	28.88	16.37	10.12	11.24	15.39	20.04	3.88	0.14	13.49	4.99	19.57	11.7	6.46
HSPB6	ENSG00000004776	ENST00000004982,ENST00000587965,ENST00000592984	0.67	0.29	0	0.32	0.31	0.43	0.18	1.17	0.5	2.58	0.27	0.11	1.2	1.11	0.41	0.98	0.93	0.87	0	0.13	0.83	0.59	0.22	0.61
ARHGAP33	ENSG00000004777	ENST00000007510,ENST00000221905,ENST00000314737,ENST00000378944,ENST00000586918,ENST00000587447,ENST00000587984,ENST00000588248,ENST00000589133,ENST00000590893,ENST00000591438,ENST00000593034,ENST00000601474	0.41	1.5	0.48	2.74	1.16	3.22	3.23	1.52	2.98	1.45	2.33	6.5	1.56	1.43	2.18	4.63	2.65	0.49	0.73	2.15	1.35	0.82	1.51	1.07
NDUFAB1	ENSG00000004779	ENST00000007516,ENST00000484769,ENST00000562133,ENST00000567761,ENST00000570319	15.06	20.26	9.83	8.92	34.86	23.63	65	13.44	10.14	10.22	13.63	27.27	37.39	14.07	29.96	51.25	27.74	11.65	7.15	39.24	8.99	7.04	15.57	9.49
PDK4	ENSG00000004799	ENST00000005178,ENST00000468445,ENST00000473301,ENST00000473796,ENST00000498190	4.35	3.67	0.64	21.25	5.86	15.44	6.74	2.33	33.44	38.44	11.86	9.59	5.52	34.92	9.53	4.98	45.88	3.79	0	5.33	4.5	5.9	33.64	64.99
SLC22A16	ENSG00000004809	ENST00000330550,ENST00000368919,ENST00000424139,ENST00000434949,ENST00000437378,ENST00000439654,ENST00000451557,ENST00000456137,ENST00000460159,ENST00000461487	0	0	0.67	0.01	0	0.02	0.48	0	0	0.05	0	1.41	0	0.47	0.03	0.04	0.1	0.09	0	0.4	0.27	0.4	0.03	0.01
ZMYND10	ENSG00000004838	ENST00000231749,ENST00000360165,ENST00000431869,ENST00000442887,ENST00000443080,ENST00000468182,ENST00000475688,ENST00000478269,ENST00000490675	0.34	4.74	0.04	1.29	1.13	0.59	0.64	2.14	0.09	0.2	0.11	0.41	0.63	0.19	0.79	3.67	0.35	1.38	0	1.28	0.13	0.01	1.36	0.1
ABCB5	ENSG00000004846	ENST00000258738,ENST00000404938,ENST00000406935,ENST00000441315,ENST00000443026,ENST00000477094	0	0	0.01	0.77	0.01	0	0.03	1.86	5.19	4.05	0	0.14	0.28	2.11	1.11	0	0.77	0.16	0.65	0.01	0.41	0.21	0.03	0.13
ARX	ENSG00000004848	ENST00000379044	2.57	0.81	0	0.14	0.56	0.35	0.01	0	0.02	0.08	0.01	0	0	0	0	0.62	0.05	1.04	0	0.29	0	0	0	0
SLC25A13	ENSG00000004864	ENST00000265631,ENST00000416240,ENST00000472162,ENST00000484495,ENST00000487710,ENST00000490072,ENST00000492869,ENST00000494085,ENST00000542654	16.65	26.02	27.56	15.05	40.66	42.55	31.83	4.69	28.78	21.67	52.08	43.23	51.2	21.62	22.73	60.93	55.58	12.02	21.5	42.26	14.67	17.48	28.61	18.2
ST7	ST7-OT3	ENSG00000004866	5.53	7.3	2.61	5.85	3	7.61	14.57	7.05	7.21	7.03	10.05	7.49	12.24	4.76	5.57	14.32	10.65	4.45	15.08	13.39	5.08	4.74	5.56	4.01
CDC27	ENSG00000004897	ENST00000066544,ENST00000446365,ENST00000525495,ENST00000526866,ENST00000527547,ENST00000528147,ENST00000528748,ENST00000531206,ENST00000532575,ENST00000532893,ENST00000533415,ENST00000570740,ENST00000570818,ENST00000571643,ENST00000573502,ENST00000573550,ENST00000574304,ENST00000575483,ENST00000575830,ENST00000576484	16.01	12.34	14.81	11.25	45.04	21.18	58.1	24.53	29.87	21.72	34.39	51.18	29.27	21.74	16.68	19.65	27.88	10.77	7.62	17.69	17.15	19.88	16.63	16.8
SLC4A1	ENSG00000004939	ENST00000262418,ENST00000471005,ENST00000497360,ENST00000498270	0	0	0.43	0	0.2	0.01	0.02	0.05	0.24	0.91	0	0	0.04	2.09	0	1.4	0.12	0	0	0	1.19	0	0.48	0.09
CALCR	ENSG00000004948	ENST00000359558,ENST00000360249,ENST00000394441,ENST00000415529,ENST00000421592,ENST00000423724,ENST00000426151	0	0	0.02	0.07	0.03	0	0	0.15	0	0.16	0.37	0.02	0.05	0.07	0.19	0.05	0.11	0	0	0.03	0.31	0	0.04	0.02
HCCS	ENSG00000004961	ENST00000321143,ENST00000380762,ENST00000380763	14.89	6.68	6.37	4.98	15.69	14.82	29.36	6.37	8.14	10.21	23.26	10.86	6.99	9.9	9.09	14.28	12.7	7.67	12.76	14.02	9.02	6.18	6.88	5.54
DVL2	ENSG00000004975	ENST00000005340,ENST00000571745,ENST00000572285,ENST00000573354,ENST00000574143,ENST00000574591,ENST00000574642,ENST00000575086,ENST00000575458,ENST00000575756,ENST00000576285,ENST00000576439,ENST00000576840,ENST00000576949,ENST00000577154	9.18	3.47	2.9	4.32	6.07	5.44	8.4	4.89	6.7	3.65	5.69	5.83	4.34	4.04	2.65	8.21	4.18	4.59	8.62	3.5	4.33	1.77	4.98	2.93
PRSS22	ENSG00000005001	ENST00000161006,ENST00000570950,ENST00000571228,ENST00000572061,ENST00000574768,ENST00000575164,ENST00000576381,ENST00000577177	2.05	0.78	0.63	4.99	2.03	0.91	2.08	2.76	0.07	0.96	11.29	6.87	3.59	0.97	1.14	1.35	2.26	0	5.21	2.41	0.08	0.22	0.78	0.09
UPF1	ENSG00000005007	ENST00000262803,ENST00000594243,ENST00000594504,ENST00000596842,ENST00000598209,ENST00000598471,ENST00000599848,ENST00000600012,ENST00000600310,ENST00000600689,ENST00000600868,ENST00000601689,ENST00000601981	7.42	17.08	11.06	16.81	18.91	121.39	27.55	13.92	13.07	11.77	34.02	26.96	29.67	10.39	26.23	22.18	11.28	14.66	13.38	16.73	13.32	8.55	10.81	10.62
SKAP2	ENSG00000005020	ENST00000345317,ENST00000432747,ENST00000468712,ENST00000481204,ENST00000487720,ENST00000489977,ENST00000490456,ENST00000495802,ENST00000497511,ENST00000539623	15.38	17.08	23.49	5.29	6.03	6.31	18.6	9.22	29.23	17.19	22.64	16.88	39.62	29.67	14.65	3.42	26.67	4.17	17.26	8.72	21.15	22.17	14.77	20.22
SLC25A5	ENSG00000005022	ENST00000317881,ENST00000460013,ENST00000463551,ENST00000475354	29.16	44.16	26.41	15.98	21.1	50.42	118.93	15.43	17.94	17.92	46.6	23.47	28.9	29.28	48.34	35	43.26	14.15	108.3	72.91	18.47	21.47	22.36	16.82
MCUB	ENSG00000005059	ENST00000394650,ENST00000452915,ENST00000472310,ENST00000494604,ENST00000515114	5.55	4.34	12.35	1.77	3.87	8.45	4.37	2.96	8.02	5.4	4.97	5.35	3.21	6.23	4.5	2.64	8.55	0.8	7.63	6.81	5.55	5.12	5.37	3.68
HOXA11	ENSG00000005073	ENST00000006015,ENST00000517402	0	0	0	0	0	0	0.09	0	0.18	0.16	0	0	0.2	3.14	0.25	0	0.19	0	0	0.12	0.29	0	0.03	0.14
POLR2J	ENSG00000005075	ENST00000292614,ENST00000393794	57.78	98.12	63.05	72.97	223.22	162.38	146.64	55.26	88.42	60.83	76.99	112.79	259.24	91.68	164.21	205.62	281.62	96.05	3.32	140.36	70.87	43.49	94.18	107.96
DHX33	ENSG00000005100	ENST00000225296,ENST00000433302,ENST00000572490,ENST00000574023,ENST00000575153	2.77	3.98	2.16	2.67	5.29	4.9	6.67	1.69	4.86	5.28	4.83	5.19	5.24	3.15	2.57	7.63	5.5	3.55	9.37	5.57	2.53	2.18	2.66	2.42
MEOX1	ENSG00000005102	ENST00000318579,ENST00000329168,ENST00000393661,ENST00000549132	0.83	0.13	0	0.25	1.34	0.45	3.12	0.07	0.52	0.26	0.35	0.1	0.71	0.23	0.09	0.73	0.16	0.2	0	0	0.02	0	0.35	0.03
THSD7A	ENSG00000005108	ENST00000408005,ENST00000423059,ENST00000480061,ENST00000497575	0.79	0.37	0.05	0.55	0.66	1.02	0.25	0.58	3.06	2.89	1.04	1.1	2.8	2.59	0.39	1.93	2.02	0.27	0.77	0.49	1.54	0.62	1.33	1.2
LIG3	ENSG00000005156	ENST00000262327,ENST00000378526,ENST00000585370,ENST00000585740,ENST00000585941,ENST00000586058,ENST00000586119,ENST00000586407,ENST00000586435,ENST00000588109,ENST00000588713,ENST00000590181,ENST00000590630,ENST00000592244,ENST00000592690,ENST00000593099	23.06	11.99	10.64	22.29	19.04	17	23.71	21.58	24.25	12.31	8.53	42.35	33.85	10.92	15.86	23.61	17.96	7.21	10.3	13.07	11.26	11.34	13.87	6.81
RPAP3	ENSG00000005175	ENST00000005386,ENST00000380650,ENST00000432584,ENST00000547706,ENST00000548211,ENST00000548296,ENST00000551293	8.23	8.31	3.41	8.57	12.16	7.83	11.74	3.76	9.78	6.89	7.69	7.9	15.23	8.49	9.59	13.61	15.48	3.68	2.51	12.14	5.57	4.03	7.61	4.15
ACSM3	ENSG00000005187	ENST00000289416,ENST00000440284,ENST00000450120,ENST00000501740,ENST00000561499,ENST00000561584,ENST00000561795,ENST00000562251,ENST00000563914,ENST00000564701,ENST00000567006,ENST00000567387,ENST00000567711,ENST00000568235,ENST00000569141	38.48	8.88	0.54	2.94	23.45	10.45	16.72	2.52	3.49	4.69	7.1	8.28	8.38	2.75	1.45	31.08	8.74	24.25	0	18.39	5.37	6.12	12.22	2.5
AC004381.6	ENSG00000005189	ENST00000261377,ENST00000348433,ENST00000561474,ENST00000563045,ENST00000563068,ENST00000563617,ENST00000564200,ENST00000564274,ENST00000565340,ENST00000566276,ENST00000566518,ENST00000566993,ENST00000567297,ENST00000568046,ENST00000568334,ENST00000568476,ENST00000568501,ENST00000568647,ENST00000568894	1.55	2.5	0.24	3.65	1.25	3.67	9.28	2.2	0.63	0.95	2.23	4.52	2.08	1.02	4.45	11.48	2.5	1.33	1.37	5.22	0.87	0.63	2.34	0.81
CIAPIN1	ENSG00000005194	ENST00000394391,ENST00000563341,ENST00000563561,ENST00000564885,ENST00000565368,ENST00000565786,ENST00000565961,ENST00000566284,ENST00000567518,ENST00000567751,ENST00000568940,ENST00000569246,ENST00000569370,ENST00000569979,ENST00000570000	1.66	8.66	5.97	5.46	16.38	7.9	33.81	5.59	7.9	3.54	8.34	8.31	14.81	5.75	5.82	12.32	5.26	3.26	14.01	7.81	4.53	2.49	8.02	3.86
SPPL2B	ENSG00000005206	ENST00000382189,ENST00000452401,ENST00000585725,ENST00000586332,ENST00000586377,ENST00000587851,ENST00000589515,ENST00000590295,ENST00000590902,ENST00000590982,ENST00000591959,ENST00000592738,ENST00000592845,ENST00000593198,ENST00000593243,ENST00000610255	3.31	2.62	3.24	6.57	2.39	2.14	6.14	3.86	3.51	2.8	4.67	11.34	3.18	3.32	5.55	6.67	4.04	1.67	5.81	5.81	1.65	1.59	4.21	1.73
FAM214B	ENSG00000005238	ENST00000322813,ENST00000378554,ENST00000378557,ENST00000378561,ENST00000378566,ENST00000488109,ENST00000603301,ENST00000605104,ENST00000605244,ENST00000605392	0.3	0.21	1.11	0.35	0.43	0.28	1.31	0.35	0.46	0.31	0.39	0.45	0.37	0.59	1	0.46	0.49	0.07	0	0.56	0.47	0.77	0.32	0.38
COPZ2	ENSG00000005243	ENST00000006101,ENST00000579263,ENST00000580174,ENST00000580409,ENST00000581637,ENST00000581756,ENST00000582553,ENST00000583414,ENST00000584666,ENST00000584955,ENST00000585182	3.46	0.72	0.91	2.49	3.48	1.16	5.88	17.3	5.28	11.31	6.37	3.77	8.04	9.83	8.32	1.28	11.87	3.05	0.79	1.12	10.73	8.19	3.67	12.28
PRKAR2B	ENSG00000005249	ENST00000265717,ENST00000393613,ENST00000488792	5.71	6	1.17	7.27	1.62	2.6	0.57	3.4	7.07	13.42	3.62	2.99	2.58	2.69	3.45	2.14	5.74	2.93	0	5.36	1.63	1.16	1.58	3.01
MSL3	ENSG00000005302	ENST00000312196,ENST00000337339,ENST00000361672,ENST00000380691,ENST00000380692,ENST00000380693,ENST00000398527,ENST00000421368,ENST00000467141,ENST00000468149,ENST00000473380,ENST00000473806,ENST00000476743,ENST00000478462,ENST00000482871,ENST00000483645,ENST00000494268	17.32	5.84	10.69	4.12	11.98	11.76	16.57	2.18	17.74	5.67	28.53	16.07	9.68	7.93	4.1	12.34	12.42	2.34	8.65	13.54	6.15	2.79	4.4	3.89
CREBBP	ENSG00000005339	ENST00000262367,ENST00000382070,ENST00000570939,ENST00000571763,ENST00000571826,ENST00000572134,ENST00000572569,ENST00000573517,ENST00000573672,ENST00000574740,ENST00000575237,ENST00000576720	74.45	63.06	65.12	68.81	79.65	82.16	57.76	66.44	129.33	54.48	99.36	138.26	42.33	61.82	48.01	82.85	136.81	17.16	23.82	93.59	42.77	25.6	53.86	38.39
TSPOAP1	ENSG00000005379	ENST00000268893,ENST00000343736,ENST00000355701,ENST00000577871,ENST00000578486,ENST00000578511,ENST00000580669,ENST00000581675,ENST00000581692,ENST00000582679,ENST00000583624,ENST00000585149	7.42	12.33	5.45	13.84	5.47	5.16	4.97	6.3	7.14	3.74	1.42	11.11	6.3	3.71	2.48	14.56	4.28	1.55	0.27	8.8	3.49	1.06	1.98	2.8
MPO	ENSG00000005381	ENST00000225275,ENST00000340482,ENST00000577220,ENST00000578493,ENST00000580005,ENST00000581022	0	0.28	0.53	0.05	0.05	0	0.05	0.64	0.11	0.21	0	0.88	0.05	0.15	0.09	0.33	0.07	0.03	0	0.26	0.72	0	0	0.03
PON1	ENSG00000005421	ENST00000222381,ENST00000433729,ENST00000462594,ENST00000470502,ENST00000542556	0.9	4.07	0.23	1.88	0.07	0.88	1.28	1.03	0.36	0.78	0	0.44	1.01	0.45	0.74	3.22	2.01	12.69	0	2.95	0.49	0	1.04	0.88
GCFC2	ENSG00000005436	ENST00000321027,ENST00000409857,ENST00000427862,ENST00000442309,ENST00000470197,ENST00000470285,ENST00000470503,ENST00000472230,ENST00000486016,ENST00000492826,ENST00000541687	11.5	12.75	4.19	7.02	23.96	11.16	21.21	10.2	13.83	9.65	22.71	40.02	21.43	8.78	8.19	14.55	18.81	7.98	2.48	30.21	5.75	7.02	14.76	6.46
WDR54	ENSG00000005448	ENST00000348227,ENST00000409791,ENST00000426787,ENST00000461531,ENST00000465134,ENST00000468778,ENST00000469321,ENST00000469932,ENST00000475328,ENST00000480089,ENST00000482605,ENST00000482880,ENST00000493982	2.75	10.58	1.64	2.72	7.86	6.06	7.67	2.44	4.99	2.55	8.55	8.33	9.54	2.91	1.73	19.56	6.8	3.74	0	7.85	1.97	0	8.1	1.38
CROT	ENSG00000005469	ENST00000331536,ENST00000412227,ENST00000419147,ENST00000442291,ENST00000469785,ENST00000479014,ENST00000488850	1.55	2.83	1.84	9.76	5.34	4.14	7.6	2.53	4.69	6.97	23.07	7.56	6.71	6.59	25.41	7.12	6.93	2.34	0.88	5.11	7.92	3.94	4.99	4.63
ABCB4	ENSG00000005471	ENST00000265723,ENST00000358400,ENST00000359206,ENST00000417608,ENST00000440025,ENST00000453593,ENST00000467079,ENST00000467983,ENST00000469770,ENST00000473795,ENST00000545634	4.65	1.3	4.26	1.49	1.19	2.53	1.56	1.18	3.91	7.11	2.8	12.13	2.72	3.19	7.61	0.79	3.96	3.44	0	0.39	2.46	11.76	4.05	1.59
KMT2E	ENSG00000005483	ENST00000257745,ENST00000311117,ENST00000334877,ENST00000334884,ENST00000334914,ENST00000468607,ENST00000473063,ENST00000474203,ENST00000476671,ENST00000478079,ENST00000478990,ENST00000479838,ENST00000480368,ENST00000482560,ENST00000485619,ENST00000495267,ENST00000496191	49.76	41.58	45.06	40.23	74.33	42.09	43.6	29.33	101.47	48.79	36.26	65.78	74.23	40.29	15.21	81.64	87.86	14.43	18.48	70.69	30.91	20.03	43.39	33.89
RHBDD2	ENSG00000005486	ENST00000006777,ENST00000318622,ENST00000428119,ENST00000454791,ENST00000466232,ENST00000467406,ENST00000468304,ENST00000468644,ENST00000476218	9.42	8.29	6.69	10.87	25.6	11.35	11.86	5.44	9.62	6.31	16.66	12.07	17.45	7.65	6.11	9.17	14.74	5.89	3.94	20.74	5.24	4.17	4.22	5.13
SOX8	ENSG00000005513	ENST00000293894,ENST00000566034	0	0	0.02	0.02	0	0	0	0.01	0.07	0.1	0.06	1.05	0	0.01	0	0	0.01	0	0	0	0	0	0	0.01
IBTK	ENSG00000005700	ENST00000306270,ENST00000369751,ENST00000445419,ENST00000471036,ENST00000503400,ENST00000503631,ENST00000505222,ENST00000508381,ENST00000510291	20.11	17.21	10.38	11.27	39.31	15.19	17.42	21.21	22.43	16.45	16.83	31.66	34.33	12.8	13.21	40.91	24.24	17.52	7.97	17.2	11.17	18.28	17.04	12.23
ZNF195	ENSG00000005801	ENST00000005082,ENST00000330692,ENST00000343338,ENST00000354599,ENST00000399602,ENST00000427810,ENST00000429541,ENST00000438262,ENST00000524857,ENST00000525313,ENST00000525502,ENST00000526501,ENST00000526540,ENST00000526598,ENST00000526601,ENST00000527386,ENST00000528218,ENST00000528410,ENST00000528636,ENST00000528796,ENST00000529085,ENST00000529228,ENST00000529678,ENST00000529789,ENST00000530643…	10.06	9.52	8.15	13.12	20.82	23.43	32.08	13.65	33	19.47	31.57	32.81	35.8	13.53	18.77	28.36	15.45	7.5	11.33	59.15	14.76	9.11	23.51	7.34
MYCBP2	ENSG00000005810	ENST00000357337,ENST00000360084,ENST00000407578,ENST00000429715,ENST00000462987,ENST00000466564,ENST00000474882,ENST00000482517,ENST00000485061,ENST00000486679,ENST00000491491,ENST00000498073,ENST00000544440	68.68	47.47	34.03	33.99	35.94	65.77	59.94	37.18	149.01	47.58	98.8	57.15	32.37	45.36	36.57	37.66	123.87	14.66	43.96	57.51	54.33	33.55	48.9	29.85
FBXL3	ENSG00000005812	ENST00000355619,ENST00000417323,ENST00000470210,ENST00000472949,ENST00000477982,ENST00000485797	9.71	8.43	7.15	7.56	5.58	9.11	10.34	6.17	13.05	11.79	8.99	12.63	8.2	9.29	7.7	5.47	16.35	4.2	0	10.77	8.7	6.27	7.47	6.07
ITGAL	ENSG00000005844	ENST00000356798,ENST00000358164,ENST00000433423,ENST00000454514,ENST00000562020,ENST00000562652,ENST00000562857,ENST00000563615,ENST00000564118,ENST00000564632,ENST00000564935,ENST00000565348,ENST00000565864,ENST00000566149,ENST00000566267,ENST00000568012,ENST00000568926,ENST00000568987,ENST00000569570,ENST00000569725	9.13	4.17	46.65	6.63	2.79	2.2	13.02	7.22	130.02	15.75	52.33	8.91	10.03	41.65	10.78	1.75	10.65	1.17	1.9	15.29	46.98	29.63	44.16	18.32
PDK2	ENSG00000005882	ENST00000007708,ENST00000503076,ENST00000503176,ENST00000503614,ENST00000505440,ENST00000505897,ENST00000506242,ENST00000506647,ENST00000508030,ENST00000508960,ENST00000510219,ENST00000511026,ENST00000512204,ENST00000512238,ENST00000515040	18.62	35.76	7.35	40.1	46.34	25.87	36.07	17.71	28.07	29.55	31.41	42.9	39.13	27.74	8.03	31.03	26.93	27.03	32.21	26.1	15.34	14.91	12.96	13.52
ITGA3	ENSG00000005884	ENST00000007722,ENST00000320031,ENST00000504417,ENST00000505306,ENST00000505552,ENST00000505612,ENST00000506401,ENST00000506437,ENST00000506827,ENST00000507771,ENST00000508100,ENST00000510809,ENST00000512553,ENST00000514834,ENST00000515147,ENST00000544892,ENST00000570989	8.55	24.95	3.12	8.79	18.88	19.45	29.18	3.07	4.23	9.95	8.21	6.97	13.08	4.03	4.67	12.65	12.07	2.64	34.23	13.95	5.44	8.62	6.26	3.85
ZFX	ENSG00000005889	ENST00000304543,ENST00000338565,ENST00000379177,ENST00000379188,ENST00000419690,ENST00000428571,ENST00000459724,ENST00000474385,ENST00000480195,ENST00000497813,ENST00000539115,ENST00000540034	21.67	31.63	25.05	37.01	41.23	56.1	42.54	37.14	68.08	32.81	40.53	59.96	28.81	33.28	32.67	45.77	57.79	11.5	24.8	39.56	24.81	19.44	20.49	17.24
LAMP2	ENSG00000005893	ENST00000200639,ENST00000371335,ENST00000434600,ENST00000486593,ENST00000538785,ENST00000540603	30.2	25.59	53.39	34.59	39.94	95.32	64.81	38.49	38.49	37.75	49.77	66.46	40.07	48.37	70.56	36.81	45.17	31.43	9.32	53.32	46.54	40.6	24.27	40.73
NA	ENSG00000005955	ENST00000304718,ENST00000483256,ENST00000485685,ENST00000486208,ENST00000495023,ENST00000586045,ENST00000588222,ENST00000589269,ENST00000593016	15.23	23.85	51.67	35.11	62.86	35.49	46.73	33.74	78.7	57.7	28.03	104.62	45.59	35.49	34	46.25	52.4	16.46	66.79	50.25	39.59	19.85	38.27	27.13
ITGA2B	ENSG00000005961	ENST00000262407,ENST00000353281,ENST00000377068,ENST00000587295,ENST00000588098,ENST00000589645,ENST00000591990,ENST00000592075,ENST00000592226,ENST00000592253,ENST00000592462,ENST00000592944	0	1.75	0.66	2.88	1.51	0.44	9	0.6	0.53	0.74	0	2.88	3.21	0.92	12.07	3.58	1.18	1.98	3.9	1.71	1.15	0.01	1.54	0.5
ASB4	ENSG00000005981	ENST00000257621,ENST00000325885,ENST00000428113	0	0.03	0	0.81	0.04	0	0	0	0	0.07	0	0	0	0.02	0	0.03	0	0	0	0	0	0	0	0.02
GDE1	ENSG00000006007	ENST00000353258,ENST00000563645,ENST00000564172,ENST00000569773,ENST00000569899	10.86	11.84	3.58	8.39	16.01	8.24	22.24	24.73	4.31	7.98	13.97	9.55	16.37	4.68	6.18	17.77	14.34	3.72	10.81	14.95	6.15	6.4	6.97	6.44
C19orf60	ENSG00000006015	ENST00000358607,ENST00000450195,ENST00000595077,ENST00000595490,ENST00000597371,ENST00000598375,ENST00000600997,ENST00000601736	5.1	2.57	3.1	3.41	2.41	2.69	4.98	1.98	4.94	2.98	2.47	2.64	2.52	3.54	3.12	5.99	3.84	1.15	1.25	2.8	3.23	0.74	1.61	1.89
CRLF1	ENSG00000006016	ENST00000392386,ENST00000593286,ENST00000594325,ENST00000596360,ENST00000597131	0	0.31	0.11	1.83	0.8	0.01	0.16	0.11	0.17	2.12	2.94	4.28	0.1	0.43	4.24	1.28	0.31	0.02	0.01	0.31	0	1.21	0.14	0.43
OSBPL7	ENSG00000006025	ENST00000007414,ENST00000392507,ENST00000578461,ENST00000579728,ENST00000580140,ENST00000580226,ENST00000580808,ENST00000583167,ENST00000584698,ENST00000585051	0.79	1.63	4.15	3.83	1.77	2.76	6.98	1.89	10.44	1.47	1.22	2.19	1.55	3.11	1.05	2.93	4.32	1.56	4.53	3.06	2.23	0.72	1.35	2.16
TMEM98	ENSG00000006042	ENST00000261713,ENST00000394642,ENST00000395149,ENST00000439138,ENST00000578289,ENST00000579849,ENST00000582227,ENST00000583120,ENST00000583437	10.66	7.79	1.83	6.34	8.48	7.05	5.27	8.6	4.59	10.89	3.19	12.41	16.39	8.69	9.37	10.93	8.05	10.51	4.63	6.58	10.38	10.82	4.74	5.32
YBX2	ENSG00000006047	ENST00000007699,ENST00000570627,ENST00000570720,ENST00000571127,ENST00000571464,ENST00000571485,ENST00000571834	2.39	1.81	0.15	0.39	4.62	1.32	9.41	4.29	0.22	1.06	4.85	3.57	5.3	5.91	6.18	17.68	1.25	1.97	16.13	5.59	0.34	0.01	0.84	0.3
KRT33A	ENSG00000006059	ENST00000007735	0	0.13	0	0	0.04	0	0	0	0	0	0	0.14	0	0	0	0.01	0	0	0	0	0	0	0	0
MAP3K14	ENSG00000006062	ENST00000344686,ENST00000376926,ENST00000586644,ENST00000587332,ENST00000592267	1.7	1.4	4.1	1.45	1.4	0.96	2.02	2.87	19.15	3.72	6.45	2.76	1.6	2.32	1.02	1.34	1.74	0.34	3.52	2.88	2.96	0.82	2.12	1.61
ABCC8	ENSG00000006071	ENST00000302539,ENST00000389817,ENST00000524561,ENST00000525022,ENST00000526002,ENST00000526037,ENST00000526168,ENST00000526921,ENST00000527905,ENST00000528202,ENST00000528374,ENST00000529967,ENST00000530147,ENST00000531137,ENST00000531642,ENST00000531891,ENST00000531911,ENST00000532220,ENST00000532728	0.13	0.01	0.04	47.02	0.85	0	0.06	4.37	2.22	1.3	0	0.45	0.16	1.03	3.63	0.14	0.8	0.07	0	1.68	0.11	0	0	1.87
NA	ENSG00000006074	ENST00000004921,ENST00000586857	0	0.03	0.89	0.07	0.08	0	0.53	0.06	2.79	0.39	9.01	0.26	0.06	0.22	0.47	0.35	0.02	0.01	0	0	0.59	1.22	0.96	1.8
NA	ENSG00000006075	ENST00000225245,ENST00000470334,ENST00000585830	3.93	9.11	647.65	5.7	3.29	1.65	19.82	6.83	29.28	8.45	42.86	2.72	14.03	66.1	11.64	9.69	10.13	2.63	21.88	16.78	37.62	30.44	12.92	24.37
NA	ENSG00000006114	ENST00000339208,ENST00000345615,ENST00000346661,ENST00000378189,ENST00000394378,ENST00000394379,ENST00000421408,ENST00000427923,ENST00000502449,ENST00000508220,ENST00000585472,ENST00000585689,ENST00000587040,ENST00000588194,ENST00000590102,ENST00000591288,ENST00000591427	20.76	10.66	16.49	11	48	15.59	21.28	24.69	69.01	20.54	24.03	39.96	24.33	22.63	10.58	27.4	23.88	10.37	26.26	19.85	26.66	23.11	21.78	15.96
CACNG3	ENSG00000006116	ENST00000005284	0	0	0	0	0	0	0	0	0.02	0	0	0	0	0	0	0	0	0	0	0	0	0	0	0
TMEM132A	ENSG00000006118	ENST00000005286,ENST00000453848,ENST00000534983,ENST00000535480,ENST00000536409,ENST00000536928,ENST00000537065,ENST00000537110,ENST00000538090,ENST00000539899,ENST00000540112,ENST00000540276,ENST00000543732,ENST00000544065,ENST00000544098	3.96	1.62	2.46	4.41	3.72	2.89	5.04	1.36	1.13	1.4	0.46	1.79	9.27	1.12	27.15	8.74	3.9	0.64	2.97	3.38	1.72	1.16	2.43	1.25
AP2B1	ENSG00000006125	ENST00000262325,ENST00000312678,ENST00000537622,ENST00000538556,ENST00000545922,ENST00000587805,ENST00000588093,ENST00000588116,ENST00000588493,ENST00000589344,ENST00000589774,ENST00000590432,ENST00000590538,ENST00000591561,ENST00000591610,ENST00000592167,ENST00000592191,ENST00000592545,ENST00000593014	31.25	19.08	16.46	34.69	30.9	18.89	42.94	43.41	41.55	26.02	31.54	55.61	30.54	27.07	28.58	24.58	34.48	14.38	12.95	26.46	27.17	18.76	22.5	18.83
TAC1	ENSG00000006128	ENST00000319273,ENST00000346867,ENST00000350485,ENST00000491437,ENST00000495916	0	0	0	1.41	0	0	0.08	0.76	0.13	3.59	0	0.02	0	0	0.51	0	0	0	0	0	0	0	0	0.05
ZNF263	ENSG00000006194	ENST00000219069,ENST00000538765,ENST00000572123,ENST00000572748,ENST00000573578,ENST00000573951,ENST00000574253,ENST00000574674,ENST00000575332,ENST00000575823	5.78	7.64	3.49	7.32	5.58	7.64	6.77	7.25	11.47	6.72	10.8	13.39	4.37	4.86	10.32	11.54	14.15	3.05	8.77	11.61	3.71	5.2	4.79	3.08
CX3CL1	ENSG00000006210	ENST00000006053,ENST00000563383,ENST00000564948,ENST00000565912	0.42	0.07	0.05	0.23	0.11	0.29	1.73	0.03	0.48	1.2	1.16	1.13	0.33	0.43	0.02	0.13	0.23	0.12	0.32	0.15	0.21	0.22	0.17	0.14
SPATA20	ENSG00000006282	ENST00000006658,ENST00000356488,ENST00000393244,ENST00000502911,ENST00000503063,ENST00000503127,ENST00000504265,ENST00000504271,ENST00000504334,ENST00000505085,ENST00000505336,ENST00000505456,ENST00000505559,ENST00000505656,ENST00000508528,ENST00000508598,ENST00000510917,ENST00000511347,ENST00000511605,ENST00000511845,ENST00000511937,ENST00000512181,ENST00000512416,ENST00000513618,ENST00000515526…	2.81	14.6	3.75	15.34	10.62	4.01	7.94	6.91	12.7	8.8	9.84	16.47	12.43	4.94	4.27	5.6	17.97	2.92	22.94	14.33	3.85	4.36	5.3	7.29
CACNA1G	ENSG00000006283	ENST00000352832,ENST00000354983,ENST00000358244,ENST00000359106,ENST00000360761,ENST00000416767,ENST00000429973,ENST00000442258,ENST00000502264,ENST00000503436,ENST00000503485,ENST00000503607,ENST00000504076,ENST00000505165,ENST00000506406,ENST00000506520,ENST00000507336,ENST00000507510,ENST00000507609,ENST00000507896,ENST00000510115,ENST00000510366,ENST00000511765,ENST00000511768,ENST00000512389…	0.67	0.2	0.05	0.52	0.36	0.46	0.22	1.04	0.84	0.94	1.62	0.26	1.28	0.92	0.28	0.21	0.83	0.28	0.08	0.1	1.13	0.32	0.35	1.32
TNFRSF12A	ENSG00000006327	ENST00000326577,ENST00000341627,ENST00000571351,ENST00000573001,ENST00000574699,ENST00000575124,ENST00000575836	1.12	0.47	0.98	0.63	0.52	0.79	1.97	0.66	0.63	1.15	0.24	0.36	0.94	0.66	0.33	0.93	1.11	0.18	1.15	0.78	0.3	0.36	0.89	0.47
DLX6	ENSG00000006377	ENST00000007660,ENST00000493273,ENST00000518156,ENST00000555308	0	0	0.05	0	0	0	0.06	0	0.01	0	0	1.3	1.41	0.2	0.02	0.07	1.51	0	0	0.04	0	0	0.42	0
MAP3K9	ENSG00000006432	ENST00000381250,ENST00000553414,ENST00000554024,ENST00000554146,ENST00000554752,ENST00000555993	0.05	0.29	0.38	0.99	1.07	1	0.79	0.76	0.5	0.41	1.49	1.23	0.59	0.29	1.2	1.17	1.62	0.04	1.92	1.74	0.27	0.09	0.29	0.26
RALA	ENSG00000006451	ENST00000005257,ENST00000434466,ENST00000436179,ENST00000466491,ENST00000468201	75.94	40.36	12.32	9.02	52.85	17.97	55.45	19.31	14.02	11.33	16.89	16.77	26.93	13.45	9.18	54.21	33.53	13.74	0	18.13	15.64	11.94	19.45	9.82
BAIAP2L1	ENSG00000006453	ENST00000005260,ENST00000462558,ENST00000473569,ENST00000479789,ENST00000480580	12.95	9.51	3.92	5.08	22.53	18.43	15.69	7.36	1.12	5.5	12.55	11.72	36.54	6.18	6.49	41.73	27.21	6.28	5.66	24.44	2.89	0.98	11.98	5.26
KDM7A	ENSG00000006459	ENST00000006967,ENST00000397560,ENST00000472616,ENST00000478996	31.17	16.5	97.79	27.57	69.42	27.16	47.16	10.78	88.61	38.99	71.1	36.19	33.24	44.93	28.7	41.8	42.96	9.31	5.44	33.65	27.42	18.79	18.93	17.93
ETV1	ENSG00000006468	ENST00000242066,ENST00000343495,ENST00000399357,ENST00000403527,ENST00000403685,ENST00000405192,ENST00000405218,ENST00000405358,ENST00000420159,ENST00000421381,ENST00000430479,ENST00000431887,ENST00000433547,ENST00000438956,ENST00000443137,ENST00000443608,ENST00000460438,ENST00000472931,ENST00000476355,ENST00000476720,ENST00000483075,ENST00000485475,ENST00000493831,ENST00000497115	2.39	10.33	0.36	4.93	10.77	2.3	4.91	5.47	8.42	8.35	3.9	6.32	14.09	7.81	2.62	4.71	31.35	4.43	0	3.15	10.48	11.86	12.33	9.12
AGK	ENSG00000006530	ENST00000355413,ENST00000465241,ENST00000473247,ENST00000473884,ENST00000492693,ENST00000494053,ENST00000494688,ENST00000495028,ENST00000496273,ENST00000496784,ENST00000535825	8.84	11.09	8.5	7.21	22.8	15.29	28.98	7.44	15.38	8.81	7.85	11.33	17.71	10.04	10.3	17.77	11.77	3.89	1.35	15.98	6.3	8.93	6.12	6.94
ALDH3B1	ENSG00000006534	ENST00000007633,ENST00000316367,ENST00000342456,ENST00000433100,ENST00000434449,ENST00000525518,ENST00000526609,ENST00000527179,ENST00000527514,ENST00000529232,ENST00000530046,ENST00000531459,ENST00000539229	1.93	2.96	3.03	0.93	1.54	3.68	1.71	2.35	0.92	0.69	1.36	0.63	1.8	1.03	0.67	1.47	3.62	1.23	8.69	4	1.04	1.75	0.75	0.6
TTC22	ENSG00000006555	ENST00000371274,ENST00000371276,ENST00000448308,ENST00000474654,ENST00000488771	0.31	0.53	0.2	0.25	0.13	0.7	0.17	0.04	0.35	0.28	0.86	0.85	0.26	0.27	0.01	0.23	0.53	0.41	0.11	1.16	0.26	0.02	0.12	0.21
PHTF2	ENSG00000006576	ENST00000248550,ENST00000275575,ENST00000307305,ENST00000415251,ENST00000416283,ENST00000422959,ENST00000424760,ENST00000450574,ENST00000454592,ENST00000468351,ENST00000470215,ENST00000479515	9.6	7.12	11.6	6.8	13.71	8.09	11.17	8.16	17.59	7.95	12.65	18.32	14.25	11.57	11.84	11.86	27.79	6.64	4.99	13.87	10.12	12.85	9.37	9.3
CCL26	ENSG00000006606	ENST00000005180,ENST00000394905	0	0	0.08	0	0.06	0	0	0	2.33	0.3	0	0.17	0	0.31	0.08	0.1	0.32	0.05	0	0	0.14	0	0	0.37
FARP2	ENSG00000006607	ENST00000264042,ENST00000373287,ENST00000412332,ENST00000413432,ENST00000418082,ENST00000422951,ENST00000444371,ENST00000445489,ENST00000464142,ENST00000467260,ENST00000470617,ENST00000471447,ENST00000473082,ENST00000473510,ENST00000476799,ENST00000478489,ENST00000479427,ENST00000485051,ENST00000486736,ENST00000491425,ENST00000492868,ENST00000496470,ENST00000545004	4.72	6.76	4.48	11.63	5.56	6.91	9.84	9.5	18.63	9.17	14.88	10.95	5.43	7.06	12.35	13.63	7.77	6.18	13.12	17.22	5.73	8.88	7.15	4.57
USH1C	ENSG00000006611	ENST00000005226,ENST00000318024,ENST00000526181,ENST00000526313,ENST00000527020,ENST00000527551,ENST00000527720,ENST00000529563,ENST00000530700,ENST00000534556	0	0.04	0.06	0.08	0.89	0	0.02	0	0.01	0.06	0	1.42	3.13	0	0	0.11	0.2	0.17	0	0.28	0	0	0	0.03
GGCT	ENSG00000006625	ENST00000005374,ENST00000275428,ENST00000409144,ENST00000409390,ENST00000409436,ENST00000426081,ENST00000440082,ENST00000447901,ENST00000598361	16.88	13.52	2.26	5.34	34.07	7.73	14.04	6.79	4.19	3.77	7.31	6.6	12.48	4.37	14.95	5	10.86	9.25	22.92	8.51	4.01	3.9	5.36	2.11
DBF4	ENSG00000006634	ENST00000265728,ENST00000413643,ENST00000430279,ENST00000431138,ENST00000486925,ENST00000495067,ENST00000498144,ENST00000498726	8.75	6.02	7.13	6.72	7.42	11.81	13.6	4.59	6	3.42	16.23	9.3	9.48	5.51	20.87	17.65	12.25	4.42	4.62	13.51	2.4	2.73	7.69	2.62
TBXA2R	ENSG00000006638	ENST00000375190,ENST00000411851,ENST00000587717,ENST00000589966	0.23	0.05	0.16	0.51	0.06	0.54	0.36	0.38	0.49	0.66	0.26	0.75	0.22	0.94	0.58	0.49	0.45	0.14	3.77	0.13	0.48	0.01	0.48	0.27
IFRD1	ENSG00000006652	ENST00000005558,ENST00000403825,ENST00000417662,ENST00000421296,ENST00000429071,ENST00000432734,ENST00000440625,ENST00000443101,ENST00000445335,ENST00000462155,ENST00000466459,ENST00000470441,ENST00000476927,ENST00000486688,ENST00000489994,ENST00000535603	37.05	14.7	29.56	18.71	27.31	26.93	75.55	15	28.28	28.52	22.68	41.93	47.81	22.78	19.17	43.2	33.4	8.34	91.4	29.46	12.65	17.17	21.33	17.45
LGALS14	ENSG00000006659	ENST00000360675,ENST00000392052,ENST00000601802	0	0	0	0	0.7	0	0.5	0	0	0	0	0	0	0	0	0	0.02	0	0	0	0	0	0	0.15
COX10	ENSG00000006695	ENST00000261643,ENST00000429152,ENST00000536205,ENST00000537334,ENST00000580561,ENST00000581931	5.46	6.13	8.52	7.95	12.93	6.78	16.36	6.29	20.3	11.2	15.02	12.2	11.21	9.06	6.42	25.57	13.41	4.97	13.1	14.58	8.75	4.54	12.12	7.33
GTF2IRD1	ENSG00000006704	ENST00000265755,ENST00000424337,ENST00000455841,ENST00000470715,ENST00000476977,ENST00000486086,ENST00000489094	10.39	6.87	2.84	8.14	23.75	10.27	39.07	8.42	3.2	4.47	10.22	15.77	21.92	7.51	6.15	19.51	16.59	5.81	7.68	7.38	6.03	4.61	12.92	4.5
PAF1	ENSG00000006712	ENST00000221265,ENST00000221266,ENST00000416728,ENST00000595379,ENST00000595564,ENST00000595797,ENST00000597365,ENST00000598127,ENST00000598594	96.36	30.53	33.55	34.75	73.51	34.56	39.89	40.55	49.66	33.33	31.25	29.27	62.03	27.3	20.86	90.8	74.18	12.49	49.66	26.46	32.41	13.59	41.48	20.21
VPS41	ENSG00000006715	ENST00000265745,ENST00000310301,ENST00000395969,ENST00000413141,ENST00000414632,ENST00000418457,ENST00000439468,ENST00000448833,ENST00000457055,ENST00000462429,ENST00000466017,ENST00000482217,ENST00000485955,ENST00000490924	65.22	100.76	40.49	46.09	122.29	78.19	210.99	53.16	77.17	43.7	48.48	52.96	77.47	48.84	33.53	76.26	68.46	114.21	33.09	63.95	57.04	51.42	61.14	39.97
ARHGAP44	ENSG00000006740	ENST00000262444,ENST00000340825,ENST00000379672,ENST00000538915,ENST00000544416,ENST00000578087,ENST00000578442,ENST00000580768,ENST00000581437,ENST00000583608,ENST00000584974	1.38	3.48	0.36	0.77	3.71	0.81	1.41	1.25	6.76	2.34	4.39	3.66	1.77	2.77	0.85	3.29	9.14	0.94	0.79	1.24	1.97	1.65	2.52	1.57
ELAC2	ENSG00000006744	ENST00000338034,ENST00000395962,ENST00000426905,ENST00000446899,ENST00000465825,ENST00000476042,ENST00000480891,ENST00000484122,ENST00000487229,ENST00000491478,ENST00000492559,ENST00000578071,ENST00000578104,ENST00000578991,ENST00000580504,ENST00000581499,ENST00000583371,ENST00000584650,ENST00000609101,ENST00000609345,ENST00000609757	36.91	36.55	43.3	22.99	59.06	28.48	57.82	21.94	42.34	47.57	59.24	37.32	34.97	34.88	30.05	66.35	31.09	17.74	235.26	39.47	26	28.32	30.02	24.25
SCIN	ENSG00000006747	ENST00000297029,ENST00000341757,ENST00000417018,ENST00000436854,ENST00000445618,ENST00000473722,ENST00000476649,ENST00000486980,ENST00000518849,ENST00000519209,ENST00000523729	3.31	3.32	1.91	0.23	1.47	1.6	1.41	1.35	1.23	1.2	4.53	0.56	1.75	1.93	0.72	1.07	1.77	0.78	4.94	7.07	3.03	4.47	0.91	1.43
ARSD	ENSG00000006756	ENST00000217890,ENST00000381154,ENST00000458014,ENST00000481340,ENST00000494870,ENST00000495294,ENST00000559324	5.95	6.46	1.54	9.61	12.25	6.36	17.98	3.49	3.32	4.27	5.88	9.73	4.11	3.06	5.89	10.83	4.68	2.61	5.25	9.91	3.27	2.21	2.25	1.84
PNPLA4	ENSG00000006757	ENST00000381042,ENST00000442940,ENST00000444736,ENST00000537427	9.25	17.6	1.33	8.2	20.22	13.91	40.68	13.81	5.05	7.23	7.69	17.77	5.25	7.19	23.03	16.23	18.77	6.45	0.04	17.86	4.29	0.51	2.35	2.47
MYH13	ENSG00000006788	ENST00000252172,ENST00000418404	0	0	0	0.09	0	0.02	0.05	0.4	0.05	0.46	0	0.04	0.08	0.18	0.1	0.01	0.13	0.01	0	0	0.1	0	0.12	0.13
ADIPOR2	ENSG00000006831	ENST00000357103,ENST00000535774,ENST00000537190,ENST00000537545,ENST00000540974,ENST00000543456,ENST00000544470	2.16	2.13	1	4.07	2.51	2.91	6.35	4.93	2.2	4.34	2.95	7.43	4.68	2.25	1.24	4.92	9.32	1.93	0.86	4.2	1.38	5.01	0.88	1.71
CDKL3	ENSG00000006837	ENST00000265334,ENST00000435211,ENST00000435240,ENST00000518990,ENST00000519312,ENST00000520592,ENST00000520693,ENST00000521118,ENST00000521755,ENST00000522501,ENST00000523054,ENST00000523832,ENST00000536186,ENST00000609383,ENST00000609654	1.18	1.93	1.14	1.55	1.32	1.27	1.87	0.61	1.24	1.09	1.26	1.47	2.38	0.73	1.05	1.36	2.14	1.29	0	1.14	1.88	0.24	0.94	0.5
UPP2	ENSG00000007001	ENST00000005756,ENST00000409859,ENST00000460456,ENST00000489438,ENST00000605860	0	0.05	0	0.24	0.09	0.1	0.25	0	0.11	0.87	0	0.21	0.25	0.32	0	0.04	0.01	0.12	0	0.23	0.09	0.84	0.22	0.03
PRSS21	ENSG00000007038	ENST00000005995,ENST00000450020,ENST00000455114,ENST00000570594,ENST00000570629,ENST00000571141,ENST00000574265,ENST00000574813,ENST00000575199,ENST00000575739,ENST00000577043	14.54	5.87	0.29	0.39	10.91	36.46	18.34	0.07	0.41	0	0	52.65	0.74	0.85	0.17	46.66	43.67	1.01	20.67	40.84	2.28	0.92	0	3.09
MARK4	ENSG00000007047	ENST00000262891,ENST00000300843,ENST00000587566,ENST00000588533,ENST00000588621,ENST00000590897,ENST00000590909,ENST00000592207,ENST00000592762	8.13	8.48	5.85	9.97	6.85	11.57	13.31	12.77	13.82	9.26	28.87	18.54	4.64	8.13	9.31	11.66	14.31	3.9	13.5	6.94	7.43	2.06	2.86	5.06
PROM1	ENSG00000007062	ENST00000447510,ENST00000502501,ENST00000502943,ENST00000503884,ENST00000504842,ENST00000505450,ENST00000508167,ENST00000508322,ENST00000508940,ENST00000510224,ENST00000511153,ENST00000511270,ENST00000512304,ENST00000513108,ENST00000513448,ENST00000513946,ENST00000514693,ENST00000514967,ENST00000539194,ENST00000540805,ENST00000543373	1.05	1.14	2.11	2.08	8.21	0.27	0.16	36.21	0.24	20.14	0.1	40.79	3.79	11.63	0.62	1.62	24.1	4.07	1.79	1.26	0.8	3.1	0.27	2.83
CCDC124	ENSG00000007080	ENST00000445755,ENST00000596123,ENST00000597436,ENST00000602080	28.36	11.32	8.71	7.33	20.15	15.56	50.19	8.18	10.37	8.46	15.59	9.64	21.49	10.2	24.77	49.23	12.32	9.64	26.81	8.21	7.23	7.41	6.52	7.58
CEACAM21	ENSG00000007129	ENST00000187608,ENST00000401445,ENST00000407170,ENST00000457737,ENST00000461658,ENST00000482870	0	0.06	0.68	0.02	0.05	0.06	0.18	0	0.66	0.29	1.51	0.09	0.07	0.47	0.17	0.12	0.19	0	0	0.27	0.34	0	0.33	0.25
PAFAH1B1	ENSG00000007168	ENST00000397193,ENST00000397195,ENST00000451360,ENST00000570400,ENST00000571289,ENST00000571495,ENST00000572915,ENST00000574213,ENST00000574468,ENST00000574816,ENST00000575477,ENST00000576586,ENST00000609078,ENST00000610190	109.75	103.59	109.52	56.48	127.26	96.72	88.27	63.55	163.5	145.5	80.19	156.19	140.87	174.93	101.08	205.17	168.77	92.23	144.99	179.45	91.68	67.66	81.33	103.24
NOS2	ENSG00000007171	ENST00000313735	0.13	0	0.01	0.02	0.03	0.02	0.02	0.02	0.55	0.04	0	0.06	0.06	0.06	0.06	0.05	0.05	0	0	0.03	0.01	0	0.04	0.01
DNAH9	ENSG00000007174	ENST00000262442,ENST00000396001,ENST00000454412,ENST00000578834,ENST00000579406,ENST00000579602,ENST00000579703,ENST00000579813,ENST00000579828,ENST00000580255,ENST00000581682,ENST00000583192,ENST00000584663,ENST00000585197,ENST00000608377	15.97	6.27	0.02	0.19	0.67	0.16	0.6	0.26	0.31	0.53	15.17	0.18	0.95	0.07	0.14	5.28	0.19	6.78	0	0.49	0.56	0.03	1.36	0.08
KIAA0100	ENSG00000007202	ENST00000389003,ENST00000528896,ENST00000544884,ENST00000577261,ENST00000577417,ENST00000577580,ENST00000579253,ENST00000579924,ENST00000580395,ENST00000580882,ENST00000581064,ENST00000581267,ENST00000582417,ENST00000582901,ENST00000583403,ENST00000583860	13.04	18.63	22.06	30.33	23.81	29.96	36.63	33.28	32.89	23.45	42.6	28.73	30.96	22.97	25.03	30.72	27.14	8.68	56.52	39.04	22.47	19.93	22.13	17.45
SLC13A2	ENSG00000007216	ENST00000314669,ENST00000444914,ENST00000459818,ENST00000537681,ENST00000541739,ENST00000545060,ENST00000577903,ENST00000579281	0	0	0	0.51	0	0	0	0.21	0	1.29	0	0.14	0	0	1.45	0.02	0	0	0	0.28	0	0	0	0
GAS7	ENSG00000007237	ENST00000323816,ENST00000396115,ENST00000432992,ENST00000437099,ENST00000540214,ENST00000542249,ENST00000578456,ENST00000578599,ENST00000578655,ENST00000579140,ENST00000579158,ENST00000580043,ENST00000580811,ENST00000580865,ENST00000581112,ENST00000581871,ENST00000583882,ENST00000584146,ENST00000584389,ENST00000585266	17.33	6.36	43.26	8.65	10.99	1.46	5.54	30.4	20.43	35.48	35.85	4.53	14.7	16.91	12.58	5.11	16.11	10.45	3.61	3.36	17.7	13.84	9.87	18.39
TRAPPC6A	ENSG00000007255	ENST00000006275,ENST00000585934,ENST00000587818,ENST00000588062,ENST00000592647	8.32	3.36	1.9	4.86	2.95	5.24	9.22	1.62	1.5	1.71	13.14	4.91	2.93	2.19	2.88	5.97	2.35	1.1	15.95	4.2	0.49	0.11	1.83	1.22
MATK	ENSG00000007264	ENST00000310132,ENST00000395040,ENST00000395045,ENST00000585778,ENST00000587180,ENST00000588983,ENST00000590028,ENST00000590493,ENST00000590821,ENST00000590849,ENST00000590980,ENST00000591059,ENST00000592300,ENST00000592612	0	0.05	2.21	0.11	0.28	0.05	0.6	0.53	3.79	0.92	14.43	0.84	0.02	2.57	3.59	0.4	0.22	0.07	0	3.65	4.47	4.32	2.78	2.17
CEACAM7	ENSG00000007306	ENST00000006724,ENST00000338196,ENST00000401731,ENST00000599715,ENST00000602225	1.7	0	0	0.08	0	0.04	0	0	0.36	0	0	0	0	0	0.08	0	0.14	0	0	0	0	0	0.03	0
CD79B	ENSG00000007312	ENST00000006750,ENST00000349817,ENST00000392795,ENST00000558969,ENST00000559358,ENST00000583260	0.21	0.49	4.42	0.52	0.34	0.08	1.17	0	13.2	2.36	2.06	3.53	0.68	3.99	1.21	2.44	1.92	0.23	0	0.34	1.93	0	8.99	1.29
SCN4A	ENSG00000007314	ENST00000435607,ENST00000578147,ENST00000581514,ENST00000584310	0	0	0	3.52	0.01	0.03	0.03	1.8	0.41	4.25	0.03	1.92	0.54	0.07	1.38	0.03	0.26	0.04	0	0.01	0.89	0	0.32	0.26
ST7L	ENSG00000007341	ENST00000343210,ENST00000358039,ENST00000360743,ENST00000361846,ENST00000369664,ENST00000369666,ENST00000369668,ENST00000369669,ENST00000418497,ENST00000459630,ENST00000463235,ENST00000466360,ENST00000467335,ENST00000470519,ENST00000470683,ENST00000473206,ENST00000477332,ENST00000477682,ENST00000479436,ENST00000480988,ENST00000485753,ENST00000490067,ENST00000490715,ENST00000492274,ENST00000495109…	12.73	8.65	2.06	9.53	16.27	9.95	14.29	9.8	13.63	8.53	17.01	26.26	17.7	8.09	7.07	11.2	16.74	3.79	1.47	18	7.28	10.14	11.83	4.34
TKTL1	ENSG00000007350	ENST00000217905,ENST00000369912,ENST00000369915,ENST00000426203,ENST00000426989,ENST00000439635,ENST00000463884,ENST00000465168,ENST00000482044	0	0.19	0.19	0	0.02	16.06	0.12	0	0.88	0.32	0	0	0.1	0.13	0.39	1.26	0.14	0	0	0.15	0.08	0	0.18	0.03
PAX6	ENSG00000007372	ENST00000241001,ENST00000379107,ENST00000379109,ENST00000379111,ENST00000379115,ENST00000379123,ENST00000379129,ENST00000379132,ENST00000419022,ENST00000423822,ENST00000438681,ENST00000455099,ENST00000464174,ENST00000470027,ENST00000471303,ENST00000474783,ENST00000481563,ENST00000494377,ENST00000524853,ENST00000525535,ENST00000527769,ENST00000530373,ENST00000530714,ENST00000531910,ENST00000532175…	0	0.12	0.23	0.03	0	0.14	0.4	3.69	0.13	0	7.41	36.71	0.41	0.66	12.14	0.16	1.61	0.13	7.78	0.33	0.07	0.18	7.02	0.35
RPUSD1	ENSG00000007376	ENST00000007264,ENST00000561734,ENST00000562070,ENST00000563560,ENST00000565377,ENST00000565503,ENST00000565809,ENST00000567114,ENST00000567283,ENST00000569601	1.09	1.24	0.81	1.92	0.45	1.56	1.96	1.92	0.87	0.78	0.94	1.11	0.53	0.73	1.24	2.23	1.69	0.72	1.42	1.98	0.89	1.09	0.64	0.57
RHBDF1	ENSG00000007384	ENST00000262316,ENST00000417043,ENST00000419764,ENST00000428730,ENST00000448893,ENST00000450643,ENST00000454039,ENST00000472390,ENST00000482904,ENST00000486045,ENST00000487201,ENST00000493647	3.85	3.12	2.35	12.88	3.46	3.19	3.46	4.86	5.47	7.6	7.52	14.59	3.25	4.05	5.63	3.55	7.55	1.73	11.64	8.77	2.26	3.24	2.1	2.28
LUC7L	ENSG00000007392	ENST00000293872,ENST00000337351,ENST00000397780,ENST00000397783,ENST00000418978,ENST00000419516,ENST00000426094,ENST00000428363,ENST00000429378,ENST00000430864,ENST00000442701,ENST00000443357,ENST00000464711,ENST00000467552,ENST00000468732,ENST00000469109,ENST00000490762,ENST00000494366,ENST00000494545,ENST00000495349	26.94	18.09	15.15	23.75	16.58	13.43	23.96	25.05	50.09	24.91	20.83	28.59	25.75	15.65	16.62	68.12	29.88	5.37	30.44	31.98	16.84	8.19	18.8	14.65
CACNA2D2	ENSG00000007402	ENST00000266039,ENST00000360963,ENST00000395083,ENST00000423994,ENST00000424201,ENST00000429770,ENST00000435965,ENST00000479441,ENST00000483620,ENST00000487413	0	0.5	0.12	2.21	1.93	1.47	0.11	0.77	0.4	0.41	0.87	0.14	1.64	0.79	0.76	4.02	0.32	0.53	0	0.49	0.21	0.4	0.32	0.18
BAIAP3	ENSG00000007516	ENST00000324385,ENST00000397488,ENST00000397489,ENST00000421665,ENST00000426824,ENST00000561602,ENST00000561793,ENST00000562208,ENST00000564213,ENST00000565665,ENST00000566162,ENST00000566389,ENST00000567203,ENST00000567825,ENST00000568198,ENST00000568887	6.63	4.81	0.87	1.74	0.31	2.45	0.78	1.73	0.4	2.05	1.47	0.76	0.64	0.34	6.58	7.56	0.31	0.29	0.12	2.17	0.12	0.1	1.14	0.32
TSR3	ENSG00000007520	ENST00000007390,ENST00000566296	3.09	3.63	2.5	3.74	2.71	2.94	4.56	3.55	2.45	2.54	5.94	2.93	1.89	2.19	3.95	5.35	4.1	1.58	7.75	3.71	1.58	2.34	2.04	1.07
PIGQ	ENSG00000007541	ENST00000026218,ENST00000293874,ENST00000321878,ENST00000409439,ENST00000409527,ENST00000420990,ENST00000422307,ENST00000439574,ENST00000443147,ENST00000470411,ENST00000476438,ENST00000480424,ENST00000537901,ENST00000540241,ENST00000540548,ENST00000544860	5.51	2.63	1.23	7.85	1.3	1.89	4	4.71	1.62	1.7	3.85	4.37	2.92	1.52	4.1	5.09	3.39	1.2	11.2	3.73	1.58	2.05	2.38	0.92
CRAMP1	ENSG00000007545	ENST00000262317,ENST00000293925,ENST00000397412,ENST00000415022,ENST00000436138,ENST00000466562,ENST00000467286,ENST00000468839,ENST00000492778,ENST00000498594	2.87	15.43	6.6	13.91	6.62	14.15	6.57	11.8	11.53	11.19	19.32	17.84	10.22	7.08	10.73	11.53	11.92	3.59	3.69	11.78	4.63	4.26	7.3	4.01
TEAD3	ENSG00000007866	ENST00000338863,ENST00000402886,ENST00000433586	8.19	3.25	1.29	5.84	11.05	10.69	8.56	2.65	2.88	4.43	11.95	5.25	7.43	9.46	4.87	11.57	11.02	3.13	2.7	8.86	3.44	2.38	3.06	2.89
SELE	ENSG00000007908	ENST00000333360,ENST00000367774,ENST00000367775,ENST00000367776,ENST00000367777,ENST00000367779,ENST00000367780,ENST00000367781,ENST00000367782,ENST00000461085,ENST00000609271	1.83	0.01	0.01	0.74	0.23	0	0	1.63	0.5	0.72	2.46	0.2	0.41	1.16	0.28	0.19	0.22	0	1.95	0.19	0.58	0.17	0.08	0.08
DNAJC11	ENSG00000007923	ENST00000294401,ENST00000349363,ENST00000377573,ENST00000377577,ENST00000426784,ENST00000451196,ENST00000460594,ENST00000465508,ENST00000465911,ENST00000469318,ENST00000472414,ENST00000473993,ENST00000485073,ENST00000542246	6.79	24.14	10.8	9.5	67.41	45.06	117.66	11.74	18.79	9.77	18.45	18.44	19.68	11.31	14.75	84.18	21.4	4.55	15.84	17.38	12.86	5.69	9.57	7.4
FMO3	ENSG00000007933	ENST00000367755,ENST00000392085,ENST00000472784,ENST00000478457,ENST00000479749,ENST00000530212,ENST00000534514,ENST00000538429,ENST00000542847	1.78	0.51	0.01	1.75	3.37	0.16	0.21	0.93	2.18	0.57	5.02	1.69	1.1	0.44	0.23	1.39	1.1	1.26	0	0.54	1.3	1.85	0.22	1.37
MYLIP	ENSG00000007944	ENST00000349606,ENST00000356840	7.65	4.83	9.18	7.55	12.61	8.92	10.04	6.53	9.49	6.99	8.65	7.49	7.53	8.89	4.89	8.96	4.79	2.72	8.16	17.61	5.8	4.9	4.59	3.22
NOX1	ENSG00000007952	ENST00000217885,ENST00000372960,ENST00000372964,ENST00000372966,ENST00000427768	0	0.02	0.02	0	0	0.03	0	0.04	0.01	0.03	0	0.12	0	0.06	0.01	0.18	0.05	0.02	0	0.63	0.03	0	0.01	0.01
E2F2	ENSG00000007968	ENST00000361729,ENST00000487237	0.03	0.13	0.06	0.04	0.09	0.41	0.5	0.06	0.06	0.03	0.13	0.08	0.08	0.06	0.36	0.45	0.36	0.06	0.94	0.16	0.05	0.02	0.09	0.03
PSMB1	ENSG00000008018	ENST00000262193,ENST00000462957	17.67	20.96	41.07	15.48	40.25	42.23	68.25	19.38	27.94	27.33	35.05	45.12	58	46.82	54.09	24.83	68.94	25.69	14.96	61.73	23.52	19.7	17.33	19.11
SYN1	ENSG00000008056	ENST00000295987,ENST00000340666	0.01	0.2	0.27	0.1	0.14	0.18	0.16	0.1	0.13	0.04	0	0.08	0.24	0.08	0.12	0.44	0.33	0.49	0	0.05	0.09	0.49	0.41	0.07
JARID2	ENSG00000008083	ENST00000341776,ENST00000397311,ENST00000474854,ENST00000541660	3.84	2.17	13.02	4.66	3.93	2.13	3.16	2.36	5.86	2.66	9.02	5.66	2.73	3.23	2.61	7.79	2.62	1.03	2.29	3.63	1.53	1.4	2.12	1.89
CDKL5	ENSG00000008086	ENST00000379989,ENST00000379996,ENST00000463994	5.81	6.79	3.43	7.89	12.84	15.78	12.77	27.14	23.46	15.26	7.92	24.21	21.77	13.16	14.08	9.24	34.75	7.23	12.77	16.08	9.27	27.45	4.84	12.36
CAMK1G	ENSG00000008118	ENST00000009105,ENST00000361322,ENST00000423146,ENST00000494990	2.58	1.11	0.02	0.03	0.91	0.81	0.03	0	0.11	0	0	0	0.37	0.06	0.42	1.95	0.13	0.98	0	0.19	0.94	0.78	0.64	0.04
CDK11A	ENSG00000008128	ENST00000356200,ENST00000356937,ENST00000357760,ENST00000358779,ENST00000378633,ENST00000378635,ENST00000378638,ENST00000401096,ENST00000404249,ENST00000460465,ENST00000463652,ENST00000464748,ENST00000468397,ENST00000468800,ENST00000474916,ENST00000478901,ENST00000479362,ENST00000487462,ENST00000489300,ENST00000491311,ENST00000492390,ENST00000495016,ENST00000498810,ENST00000509982	26.29	25.16	55.88	23.84	77.05	48.87	85.37	20.17	35.16	23.9	40.73	65.52	37.73	34.89	31.6	87.25	33.65	8.97	37.79	101.88	24.47	8.06	25.38	12.95
NADK	ENSG00000008130	ENST00000341426,ENST00000341991,ENST00000342348,ENST00000344463,ENST00000378625,ENST00000400922,ENST00000460602,ENST00000464373,ENST00000469045,ENST00000477235,ENST00000480499,ENST00000480542,ENST00000489538,ENST00000492768,ENST00000492845,ENST00000497186,ENST00000497615,ENST00000497747,ENST00000498806	24.36	13.39	16.49	14.4	49.2	40.86	75.62	13.8	19.25	15.53	44.84	20.52	18.71	14.19	25.18	33.31	13.66	3.62	70.19	60.79	13.12	6.58	17.07	7.72
TFAP2B	ENSG00000008196	ENST00000263046,ENST00000344788,ENST00000393655,ENST00000489228	0.01	0	0	0.7	0.01	0.03	0	10.03	0	1.27	0.13	1.7	0	0.01	8.37	0	0	0	9.05	0	0	0.01	0	0
TFAP2D	ENSG00000008197	ENST00000008391,ENST00000492804	0	0	0	0	0	0	0	0	0	0	0	0.01	0	0	0	0	0.02	0	0	0	0	0	0	0
DLEC1	ENSG00000008226	ENST00000308059,ENST00000346219,ENST00000440294,ENST00000447130,ENST00000452631,ENST00000469151,ENST00000477260,ENST00000478428	8.46	6.33	1.77	1.49	2.45	1.8	0.55	1.64	3.01	2.25	1.46	1.27	2.94	0.49	0.5	5.18	0.42	0.56	1.08	14.08	1.31	0.31	0.95	0.85
CYTH3	ENSG00000008256	ENST00000350796,ENST00000396741,ENST00000461891,ENST00000465320,ENST00000466543,ENST00000478541,ENST00000481329,ENST00000482460,ENST00000488964,ENST00000491641,ENST00000495176	1.97	5.83	2.93	5.7	6.53	3.03	6.21	9.92	10.15	11.18	10.26	11.29	5.45	6.78	4.33	4.42	12.86	3.23	22.08	3.29	4.87	8.16	2.62	7.78
ADAM22	ENSG00000008277	ENST00000265727,ENST00000315984,ENST00000398201,ENST00000398203,ENST00000398204,ENST00000398209,ENST00000412441,ENST00000413139,ENST00000426930,ENST00000439864,ENST00000476330,ENST00000478920	6.92	3.37	0.77	1.01	3.27	0.74	2.41	3.67	10.2	2.92	7.65	5.44	6.51	5.09	3.11	2.84	8.57	1.26	0.19	1.18	4.51	10.85	2.16	3.81
SYPL1	ENSG00000008282	ENST00000011473,ENST00000455385,ENST00000460770,ENST00000464029,ENST00000470347,ENST00000483448	28.56	37.14	9.72	19.27	94.78	39.56	18.46	11.46	23.26	21.02	27.4	24.94	57.33	29.97	17.84	34.18	60.79	22.57	8.58	66.94	17.43	10.41	16.07	20.38
CYB561	ENSG00000008283	ENST00000360793,ENST00000392975,ENST00000392976,ENST00000448884,ENST00000542042,ENST00000577368,ENST00000577989,ENST00000578016,ENST00000578072,ENST00000580592,ENST00000580691,ENST00000581163,ENST00000581573,ENST00000582034,ENST00000582143,ENST00000582297,ENST00000582997,ENST00000583478,ENST00000584031,ENST00000584291,ENST00000585153	4.59	10.3	7.94	21.22	6.63	7.29	16.74	8.07	2.2	4.9	8.24	15.63	5.33	6.36	42.19	13.69	8.8	1.9	20.42	14.28	7.46	5.11	3.35	3.17
SPAG9	ENSG00000008294	ENST00000262013,ENST00000357122,ENST00000502329,ENST00000505173,ENST00000505279,ENST00000506483,ENST00000506500,ENST00000509724,ENST00000510283,ENST00000510855,ENST00000511312,ENST00000511795,ENST00000511987,ENST00000513547,ENST00000513746,ENST00000513827,ENST00000513906,ENST00000514205,ENST00000514613,ENST00000515685,ENST00000576492	41.44	29.79	58.34	48.92	63.32	20.47	75.07	49.62	92.43	51.73	69.21	120.12	61.21	46.83	27.17	54.69	76.19	20.36	64.03	56	53.52	53.04	28.84	40.06
CELSR3	ENSG00000008300	ENST00000164024,ENST00000461362,ENST00000470999,ENST00000498057,ENST00000544264	0.11	0.25	0.43	2.5	0.8	1	1.33	0.31	0.22	0.23	0.26	0.73	0.27	0.16	0.24	1.86	0.44	0.14	3.86	0.69	0.08	0.31	0.57	0.14
AASS	ENSG00000008311	ENST00000358954,ENST00000393376,ENST00000417368,ENST00000426162,ENST00000431170,ENST00000460376,ENST00000473553	7.61	11.02	1.76	11.67	6.29	3.12	6.98	6.93	56.39	30.79	13.31	18.83	17.32	20.23	3.81	20.6	21.25	8.34	1.08	4.15	17.65	9.64	12.08	15.89
PLEKHG6	ENSG00000008323	ENST00000011684,ENST00000304581,ENST00000396988,ENST00000449001,ENST00000535616,ENST00000536531,ENST00000538208,ENST00000543000,ENST00000544743	0.4	0.67	0.76	2.63	2.03	2.38	2.65	2.6	0.61	4.63	1.43	3.18	3.1	1.65	1.41	1.61	7.14	3.9	7.9	3.11	0.79	0.17	1.46	0.87
SS18L2	ENSG00000008324	ENST00000011691,ENST00000447630,ENST00000474941	1.69	3.51	2.86	2.57	2.58	4.74	3.27	1.99	2.72	1.77	3.12	2.06	3.96	3.11	6.15	3.29	2.24	1.34	0	3.4	1.74	0.3	3.54	1.43
MPND	ENSG00000008382	ENST00000262966,ENST00000359935,ENST00000594162,ENST00000594716,ENST00000596722,ENST00000597036,ENST00000599840,ENST00000601877	0.38	1.17	1.13	1.61	1.4	1.2	3.18	1.91	1.34	1.97	2.47	1.75	1.24	1.67	3.12	4.79	1.24	1.7	0.83	1.52	1.78	3.31	2.15	0.75
MGST1	ENSG00000008394	ENST00000010404,ENST00000359720,ENST00000396207,ENST00000396209,ENST00000396210,ENST00000534835,ENST00000535309,ENST00000535624,ENST00000536371,ENST00000537878,ENST00000538857,ENST00000538885,ENST00000539036,ENST00000539708,ENST00000540056,ENST00000540126,ENST00000542256,ENST00000543076	3.11	5.08	6.19	28.32	13.87	8.55	8.18	34.42	1.31	38.47	27.02	52.63	4.66	6.53	16.35	8.12	41.38	0.52	11.49	6.65	3.25	13.22	10.33	8.77
CRY1	ENSG00000008405	ENST00000008527,ENST00000546722,ENST00000549356,ENST00000550633,ENST00000552790	2.69	7.93	6.21	6.67	10.7	3.78	7.84	20.04	7.93	13.97	20.36	6.9	8.26	4.36	9.41	13.7	8.21	1.6	6.75	4.67	5.34	2.27	5.86	7.03
PGLYRP1	ENSG00000008438	ENST00000008938	0	0.1	0.02	0	0.04	0.09	0.14	0.06	0.34	0.23	0.38	0.03	0.04	0.05	0.05	0.09	0.02	0	0	0.04	0.05	0	0.12	0.05
NFIX	ENSG00000008441	ENST00000358552,ENST00000360105,ENST00000397661,ENST00000585382,ENST00000585575,ENST00000586797,ENST00000586873,ENST00000587260,ENST00000587760,ENST00000588228,ENST00000588680,ENST00000590027,ENST00000591028,ENST00000592199	31.55	37.96	6.88	30.43	12.8	35.48	35.11	43.08	25.04	60.56	92.62	157.13	30.42	50.47	37.26	19.6	50.11	9.63	29.3	25.89	24.04	12.88	10.08	24.19
ST3GAL1	ENSG00000008513	ENST00000319914,ENST00000399640,ENST00000517668,ENST00000518298,ENST00000519435,ENST00000519924,ENST00000520020,ENST00000521180,ENST00000521627,ENST00000522204,ENST00000522285,ENST00000522652,ENST00000522873,ENST00000523634,ENST00000523854,ENST00000523855	3.92	0.72	3.47	2.06	1.67	1.62	2.05	0.93	1.47	0.68	3.64	0.7	0.52	1.47	1.17	1.42	2.79	0.44	0.45	0.77	1.23	0.98	0.65	0.71
MMP25	ENSG00000008516	ENST00000336577,ENST00000570755,ENST00000575441	0.02	0.05	0.18	0.16	0.01	0	0.04	0.21	0.47	0.06	0.19	0.24	0.01	0.07	0.13	0.18	0.04	0.02	0	0.13	0.18	0.2	0.19	0.02
IL32	ENSG00000008517	ENST00000008180,ENST00000325568,ENST00000382213,ENST00000396887,ENST00000396890,ENST00000440815,ENST00000444393,ENST00000525003,ENST00000525228,ENST00000525377,ENST00000525643,ENST00000526464,ENST00000528163,ENST00000528652,ENST00000529550,ENST00000529699,ENST00000530538,ENST00000530890,ENST00000531965,ENST00000532086,ENST00000532247,ENST00000533097,ENST00000534507,ENST00000534748,ENST00000548246…	16.91	8.04	55.19	7.34	21.03	57.46	104.09	6.29	81.21	24.73	117.88	9.38	14.68	62.65	28.32	47.08	19.77	18.95	23.29	20.46	77.32	19.59	48.72	29.93
PKD1	ENSG00000008710	ENST00000262304,ENST00000415938,ENST00000423118,ENST00000468674,ENST00000469241,ENST00000469851,ENST00000471603,ENST00000472577,ENST00000472659,ENST00000473780,ENST00000474088,ENST00000475889,ENST00000480227,ENST00000483024,ENST00000483558,ENST00000483731,ENST00000483814,ENST00000485120,ENST00000486339,ENST00000487932,ENST00000488185,ENST00000496574,ENST00000561668,ENST00000561991,ENST00000562297…	76.44	44.37	31.03	84.52	34.65	60.93	64.25	78.22	76.19	84.27	113.02	111.95	64.2	78.18	70.77	57.2	100.19	23.71	155.16	51.06	30.25	15.71	28.47	26.63
MAPK8IP2	ENSG00000008735	ENST00000008876,ENST00000329492,ENST00000341339,ENST00000399908,ENST00000399912,ENST00000442429	0.31	0.06	0.17	4.49	0.06	0.33	0.45	0.99	0.08	0.26	0.26	1.03	0.02	0.42	0.88	0.02	0.17	0.2	2.66	0.01	0.1	0	0.07	0.07
MED24	ENSG00000008838	ENST00000356271,ENST00000394126,ENST00000394127,ENST00000394128,ENST00000422942,ENST00000428757,ENST00000470126,ENST00000479829,ENST00000491466,ENST00000492176,ENST00000495586,ENST00000501516,ENST00000535071,ENST00000535508,ENST00000537674,ENST00000543759,ENST00000577488,ENST00000578161,ENST00000578901,ENST00000579364,ENST00000580008,ENST00000580302,ENST00000580517,ENST00000580720,ENST00000580885…	19.17	14.75	16.9	14.89	34.39	26.9	36.44	14.34	29.35	14.08	38.42	57.56	31.2	18.41	18.61	38.45	24.28	9.1	56.7	21.25	12.96	11.4	13.37	12.47
RHOBTB2	ENSG00000008853	ENST00000251822,ENST00000517528,ENST00000518534,ENST00000519210,ENST00000519685,ENST00000522948,ENST00000523918,ENST00000524077	3.61	4.46	1.19	1.78	2.39	5.09	4.93	1.24	5.89	4.01	7.05	4.28	3.44	3.44	3.38	5.22	5.93	2.54	9.65	5.17	3.14	2.09	3.59	3.53
HEATR5B	ENSG00000008869	ENST00000233099,ENST00000354531,ENST00000425467,ENST00000467978,ENST00000471051,ENST00000478810	7.96	18.52	8.64	21.23	15.84	14.48	11.82	7.01	23.41	15.02	29.5	19.18	9.31	10.38	17.05	11	14.61	5.86	28.93	23.08	10.47	10.54	10.42	7.35
SEC62	ENSG00000008952	ENST00000337002,ENST00000460513,ENST00000461933,ENST00000469515,ENST00000469890,ENST00000470355,ENST00000480708,ENST00000481435,ENST00000487736,ENST00000497277	82.64	49.99	45.14	54.25	175.85	80.55	155.67	65.15	149.65	88.94	55.38	197.45	186.21	92.57	70.25	133.02	167.02	78.41	15.58	81.87	43.88	37.29	44.67	53.69
RPS20	ENSG00000008988	ENST00000009589,ENST00000518875,ENST00000519369,ENST00000519606,ENST00000519807,ENST00000520490,ENST00000520627,ENST00000521262,ENST00000521289,ENST00000523936,ENST00000524349	853.92	1264.99	587.13	327.69	2164.91	657.63	2927.22	499.4	1010.09	716.68	821.53	1196.92	1842.44	779.44	489.07	1431.29	1643.52	913.56	438.27	3106.95	559.04	656.13	492.33	786.49
CSDE1	ENSG00000009307	ENST00000261443,ENST00000339438,ENST00000358528,ENST00000369530,ENST00000438362,ENST00000483030,ENST00000483407,ENST00000524652,ENST00000525132,ENST00000525878,ENST00000525970,ENST00000529046,ENST00000530784,ENST00000530886,ENST00000533818,ENST00000534389,ENST00000534699	230.85	160.52	76.16	101.32	685.58	117.53	248.4	100.15	175.65	155.16	100.62	469.71	310.61	133.95	121.38	156.95	305.41	77.13	73.19	305.06	114.28	95.99	114.99	112.15
UBE3C	ENSG00000009335	ENST00000348165,ENST00000389103,ENST00000430750,ENST00000469336,ENST00000470408,ENST00000474153,ENST00000494532,ENST00000497368	27.77	11.62	7.66	10	19.91	20.8	28.99	7.69	14.66	10	50.79	20.2	14.53	12.42	18.69	18.07	14.81	7.46	33.59	38.95	8.97	13.18	9.45	9.58
REV3L	ENSG00000009413	ENST00000358835,ENST00000368802,ENST00000368805,ENST00000413831,ENST00000422377,ENST00000434009,ENST00000435970,ENST00000460981,ENST00000462119,ENST00000467500,ENST00000470871,ENST00000492520,ENST00000494858	18.38	39.1	17.29	29.44	41.49	23.11	31.34	23.16	55.32	55.42	76.24	139.1	49.08	63.52	17.77	37.87	71.34	22.82	6.22	56.35	31.86	36.54	38.67	35.52
TENM1	ENSG00000009694	ENST00000371130,ENST00000422452,ENST00000461429	0.29	0.07	0.47	0.58	0.05	0.04	0.11	0.25	1.23	1.93	1.17	0.27	0.29	1.17	0.08	0.27	1.32	0.45	0.11	0.06	0.42	0.37	0.75	0.88
PAX7	ENSG00000009709	ENST00000375375,ENST00000400661,ENST00000420770	0	0	0	0	0	0	0	0.01	0	0	0.19	0	0	0	2.69	0	0	0	0	0	0	0	0	0
MASP2	ENSG00000009724	ENST00000400897,ENST00000400898,ENST00000478645,ENST00000480221	0.65	0.52	0.4	0.53	0.69	0.56	0.82	0.53	0.84	0.49	0.44	1.49	1.14	0.39	0.5	0.89	0.33	0.2	0	0.89	0.32	0.21	0.39	0.28
IYD	ENSG00000009765	ENST00000229447,ENST00000344419,ENST00000367335,ENST00000392255,ENST00000392256,ENST00000422583,ENST00000425615,ENST00000500320,ENST00000546121	0	0	0	0	0.17	0	0	0.15	0	0.37	0	0.18	0	0	0	0	1.62	0	0	0.12	0.03	0	0	0
FAM76A	ENSG00000009780	ENST00000010299,ENST00000234549,ENST00000373949,ENST00000373954,ENST00000419687,ENST00000446647,ENST00000530324	3.17	4.57	4.79	5.97	10.49	10.96	12.75	5.46	11.89	7.5	3.85	13.24	12.68	5.74	6.85	16.84	9.24	2.1	0.5	4.24	3.1	6.11	2.83	4.66
TRAF3IP3	ENSG00000009790	ENST00000010338,ENST00000367023,ENST00000367024,ENST00000367025,ENST00000367026,ENST00000400959,ENST00000460314,ENST00000467830,ENST00000468672,ENST00000471368,ENST00000474496,ENST00000476050,ENST00000477431,ENST00000478359,ENST00000479796,ENST00000480569,ENST00000487271,ENST00000488702	3.99	1.18	10.76	2.77	0.77	0.49	2.77	1.93	30.8	2.89	16.73	7.68	2.75	6.46	3.1	1.03	2.78	0.55	0.8	3.56	8.46	1.59	7.71	2.55
POMT2	ENSG00000009830	ENST00000261534,ENST00000452340,ENST00000553863,ENST00000553880,ENST00000554564,ENST00000554767,ENST00000554884,ENST00000554948,ENST00000555134,ENST00000555675,ENST00000555710,ENST00000555788,ENST00000556171,ENST00000556326,ENST00000556394,ENST00000556404,ENST00000556446,ENST00000556851,ENST00000556880,ENST00000557289,ENST00000557525,ENST00000557675,ENST00000602717	33.68	42.01	9.35	47.86	54.45	38.23	51.15	24.14	26.78	31.53	50.64	51.51	68.83	27.38	36.14	57.95	51.18	15.47	169.16	78.63	18.92	33.62	35.2	26.13
VTA1	ENSG00000009844	ENST00000367621,ENST00000367630,ENST00000452973,ENST00000491881	6.06	6.24	5.15	4.65	9.85	8.18	14.62	5.15	7.48	6.31	9.61	16.01	18.59	7.86	8.01	10.98	12.3	10.58	1.57	14.4	6.93	7.12	5.93	4.33
MLXIPL	ENSG00000009950	ENST00000313375,ENST00000345114,ENST00000354613,ENST00000395189,ENST00000414749,ENST00000429400,ENST00000434326,ENST00000453275,ENST00000456640,ENST00000467221,ENST00000476404,ENST00000488212	0.27	6.32	4.25	1.96	7.91	0.5	4	2.36	0.13	8.87	4.42	0.93	1.78	0.27	1.21	6.4	5.06	0.25	0.03	4.33	0.69	0.55	1.36	1.24
BAZ1B	ENSG00000009954	ENST00000339594,ENST00000404251,ENST00000466844	54.31	36.18	15.2	18.07	103.51	39.37	59.03	16.17	51.86	25.49	28.21	60.8	31.16	26.81	26.63	30.79	100.06	9.68	19.13	48.12	17.78	10.51	26.37	16.71
RANBP9	ENSG00000010017	ENST00000011619,ENST00000469916,ENST00000539980	45.46	32.57	28.2	52.92	121.76	60.22	55	34.91	59.71	27.75	47.38	69.47	42.31	31.3	46.85	85.72	89.16	20.2	34.7	60.77	23.88	24.9	30.09	28.5
ETV7	ENSG00000010030	ENST00000339796,ENST00000340181,ENST00000373737,ENST00000373738,ENST00000538992	2.99	0.75	0.27	1.08	0.69	5.36	3.58	0.57	1.55	0.57	3.41	0.15	0.44	0.87	0.42	0.12	0.77	0.07	2.54	2.78	2.27	0.1	1.69	0.17
SPRTN	ENSG00000010072	ENST00000008440,ENST00000295050,ENST00000366644,ENST00000391858,ENST00000469904,ENST00000492437	2.93	5.1	3.43	2.38	6.77	2.13	8.79	2.2	5.04	4.21	2.24	6.2	3.95	2.7	2	9.93	5.99	1.92	2.03	7.11	2.05	1.34	2	1.41
METTL13	ENSG00000010165	ENST00000361735,ENST00000362019,ENST00000367737,ENST00000458517,ENST00000466643,ENST00000476386,ENST00000478330,ENST00000485629	1.41	16.73	3.43	10.66	16.45	14.05	11.13	4.57	6.29	7.67	6.11	10.92	9.21	7.05	14.17	18.15	11.83	6.5	8.75	19.77	7.19	5.46	11.33	4.12
DYRK4	ENSG00000010219	ENST00000010132,ENST00000536137,ENST00000536157,ENST00000536645,ENST00000537719,ENST00000538520,ENST00000539309,ENST00000539490,ENST00000539701,ENST00000540644,ENST00000540757,ENST00000541024,ENST00000542744,ENST00000542905,ENST00000543431,ENST00000544050,ENST00000544671,ENST00000545342,ENST00000545571	4.36	1.56	2.79	3.5	5.86	2.51	6.15	2.16	4.96	4.58	3.94	10.78	8.63	4.59	3.15	5.69	6.99	1.79	0	4.67	6.02	3.13	3.05	3.84
ZNF207	ENSG00000010244	ENST00000321233,ENST00000341711,ENST00000342555,ENST00000394670,ENST00000394673,ENST00000394679,ENST00000577324,ENST00000577908,ENST00000578918,ENST00000579416,ENST00000579634,ENST00000579810,ENST00000580759,ENST00000581531,ENST00000582165,ENST00000582705,ENST00000584416,ENST00000584696	19.03	31.66	46.03	52.94	31.65	45.15	48.86	20.93	65.31	40.83	43.96	57.16	46.75	33.01	30.9	48.04	46.54	15.47	18.11	51.99	29.24	46.06	37.42	21.31
UQCRC1	ENSG00000010256	ENST00000203407,ENST00000412343,ENST00000415995,ENST00000460105,ENST00000463708,ENST00000467690,ENST00000471189,ENST00000472438,ENST00000480561,ENST00000493806	13.49	21.33	13.29	11.35	18.79	19.59	55.31	15.23	9.45	13.88	24.69	11.59	18.24	18.87	20.95	57.77	21.92	10.49	38.01	24.42	9.12	4.98	17.04	8.75
STARD3NL	ENSG00000010270	ENST00000009041,ENST00000396013,ENST00000429075,ENST00000434197,ENST00000440144,ENST00000453225,ENST00000471550,ENST00000544203	14.73	11.31	6.52	3.63	28.33	5.7	30.6	8.25	7.3	7.5	7.72	8.97	15.52	8.52	6.68	12.81	12.53	10.14	29.73	8.14	7.14	9.49	6.56	5.19
CD9	ENSG00000010278	ENST00000009180,ENST00000382515,ENST00000382518,ENST00000382519,ENST00000481267,ENST00000536586,ENST00000538418,ENST00000538834,ENST00000540891,ENST00000543916,ENST00000546073	26	16.74	23.02	23.92	80.58	116.94	91.57	21.22	8.24	30.2	50.87	59.98	71.84	48.31	71.66	107.7	208.3	24.84	24.45	74.63	37.78	41.23	15.08	40.83
HHATL	ENSG00000010282	ENST00000310417,ENST00000416756,ENST00000417472,ENST00000426666,ENST00000441594,ENST00000442469,ENST00000455195,ENST00000457462,ENST00000466007,ENST00000480939,ENST00000490003,ENST00000497000	0	0.39	0.01	0.1	0.11	0	0.42	0.19	0.04	0.12	0	0.49	0	0.1	0	0.07	0.04	0.09	0	0	0	0	0.19	0.05
NCAPD2	ENSG00000010292	ENST00000315579,ENST00000382457,ENST00000535804,ENST00000536090,ENST00000536538,ENST00000538600,ENST00000539084,ENST00000539714,ENST00000539885,ENST00000541399,ENST00000542472,ENST00000542492,ENST00000545732,ENST00000545962	23.33	9.39	4.6	9.41	16.26	21.61	55.72	6.73	12.82	5.71	9.45	25.69	31.33	8.71	8.64	84.88	51.42	15.01	1.08	30.27	6.83	22.45	20.64	5.14
IFFO1	ENSG00000010295	ENST00000336604,ENST00000356896,ENST00000396830,ENST00000396840,ENST00000436152,ENST00000465801,ENST00000471408,ENST00000472558,ENST00000487279,ENST00000488007	2.13	0.4	2.52	1.03	0.61	0.74	1.44	1.44	5.76	2.89	5.38	0.79	1.12	3.41	1.32	0.72	2.51	0.18	0.43	1.71	3.34	1.7	2.08	1.78
GIPR	ENSG00000010310	ENST00000263281,ENST00000304207,ENST00000585889,ENST00000588816,ENST00000590918,ENST00000591224,ENST00000591322,ENST00000593127	1.82	0.51	1.24	8.28	0.11	0	0.55	0.67	3.9	2.24	0.09	0.25	0.68	0.48	0.26	0.85	0.34	1.09	0	0.57	0.32	0.52	1.15	0.27
PHF7	ENSG00000010318	ENST00000327906,ENST00000347025,ENST00000459935,ENST00000461861,ENST00000465863,ENST00000472337,ENST00000473145,ENST00000482327,ENST00000498509	3.54	2.73	1.43	2.56	3.54	0.76	3.24	4.44	2.42	1.83	2.19	2.73	1.38	1.59	1.14	2.31	3.6	0.74	2.11	1.66	1.52	0.4	1.26	0.95
SEMA3G	ENSG00000010319	ENST00000231721,ENST00000465657,ENST00000475739	1.52	0.15	0.09	1.32	0.15	0.23	0.93	0.75	0.66	2.79	0.4	0.37	0.72	1.51	1.74	0.26	0.33	0.5	0.37	1.83	1.51	0.13	1.44	0.44
NISCH	ENSG00000010322	ENST00000345716,ENST00000420808,ENST00000460759,ENST00000464280,ENST00000467594,ENST00000474188,ENST00000479054,ENST00000481211,ENST00000485765,ENST00000488157,ENST00000488243,ENST00000488380,ENST00000489895,ENST00000490425	7.31	22.48	15.76	31.13	17.95	26.4	27.73	21.06	29.01	28.29	62.54	27.8	27.38	19.42	11.08	18.7	23.05	14.5	27.12	27.28	19.42	14.87	25.82	14.72
STAB1	ENSG00000010327	ENST00000321725,ENST00000461325,ENST00000462681,ENST00000462741,ENST00000469989,ENST00000479355,ENST00000481607,ENST00000481626,ENST00000484850	15.43	7.02	164.67	10.13	7.24	6.52	14.22	12.97	48.96	40.61	78.91	8.14	15.45	29.45	20.41	8.59	23.99	4.47	24.27	21.52	19.85	18.7	21.33	14.2
FUZ	ENSG00000010361	ENST00000313777,ENST00000377092,ENST00000445575,ENST00000525130,ENST00000525370,ENST00000525800,ENST00000526435,ENST00000526575,ENST00000527111,ENST00000527585,ENST00000527973,ENST00000528043,ENST00000528094,ENST00000529302,ENST00000529634,ENST00000531017,ENST00000533418,ENST00000534008,ENST00000534138	6.58	38.88	4.14	19.34	16.45	21.86	28.9	14.05	10.81	8.19	7.61	29.88	16.65	14.67	7.25	35.96	28.75	17.5	20.71	13.75	12.12	11.5	9.41	8.67
SLC6A13	ENSG00000010379	ENST00000343164,ENST00000436453,ENST00000445055,ENST00000534887,ENST00000536842,ENST00000539260,ENST00000539668,ENST00000542272,ENST00000542379,ENST00000542947,ENST00000543722,ENST00000546319	0	0.41	0.36	0.14	3.03	0.02	0.95	0.13	0.09	0.02	0	1.89	1.47	0.11	0	8.87	2.37	0.2	0	3.52	0.59	0.23	0.06	0.12
IDS	ENSG00000010404	ENST00000340855,ENST00000370441,ENST00000370443,ENST00000428056,ENST00000464251,ENST00000466019,ENST00000466323,ENST00000490775,ENST00000521702,ENST00000537071,ENST00000541269	49.19	49.21	41.42	26.33	45.83	52.26	65.2	32.65	60.32	42.02	52.13	50.2	35.87	53.17	21.84	24.69	42.79	17.09	9.77	86.07	48.82	32.65	40.09	33.56
PRSS3	ENSG00000010438	ENST00000342836,ENST00000361005,ENST00000379405,ENST00000429677,ENST00000457896,ENST00000468152,ENST00000477653,ENST00000495682	0	2.29	0.53	1.93	0.55	4.03	0.36	0.04	0.44	1.06	10.56	1.48	2.73	0.24	0.27	1.23	0.69	1.91	0	0.82	0	0	5.32	0.14
ZNF200	ENSG00000010539	ENST00000396868,ENST00000396870,ENST00000396871,ENST00000414144,ENST00000431561,ENST00000575285,ENST00000575617,ENST00000575630,ENST00000575948,ENST00000577015	0.18	0.93	1.33	1.34	2.38	1.53	2.03	1.3	3.01	1.38	3.2	2.43	0.89	1.6	1.94	2.64	2.49	0.69	3.13	2.83	1.35	0.68	2.17	0.82
CD4	ENSG00000010610	ENST00000011653,ENST00000437800,ENST00000535466,ENST00000535707,ENST00000536563,ENST00000536590,ENST00000536610,ENST00000538827,ENST00000539492,ENST00000541982,ENST00000543755,ENST00000544344	1.4	1.19	17.45	2	2.67	1.26	3.41	3.37	9.64	3.13	14.98	1.34	2.96	13.66	3.4	1.91	5.15	1.47	2.48	9.28	9.65	10.17	6.55	4.71
LRRC23	ENSG00000010626	ENST00000007969,ENST00000323702,ENST00000415834,ENST00000428946,ENST00000429740,ENST00000431207,ENST00000433346,ENST00000436789,ENST00000443597,ENST00000449039,ENST00000451681,ENST00000457146,ENST00000472633,ENST00000486401	2.53	5.85	1.53	2.66	7.35	1.86	12.34	2.27	3.5	1.72	2.1	5.1	8.13	1.69	2.47	23.28	6.16	5.47	0	8.25	1.62	10.9	1.45	1.7
BTK	ENSG00000010671	ENST00000308731,ENST00000372880,ENST00000464006,ENST00000464567,ENST00000470069,ENST00000470329,ENST00000478995,ENST00000488970	13.32	1.89	23.29	2.38	2.04	1.64	5	9.91	24.46	7.7	26.68	7.88	4.75	13.66	4.94	1.85	10.03	1.22	6.16	8.99	16.64	19.61	12.17	11.31
HFE	ENSG00000010704	ENST00000309234,ENST00000317896,ENST00000336625,ENST00000349999,ENST00000352392,ENST00000353147,ENST00000357618,ENST00000397022,ENST00000461397,ENST00000470149,ENST00000483782,ENST00000485729,ENST00000486147,ENST00000488199	1.78	1.59	3.68	6.67	4.4	1.37	2.71	4.64	6.02	4.25	10.98	5.65	6.59	5.96	6.7	4.63	5.05	1.01	5.77	8.63	6.54	5.45	6.77	3.1
SCMH1	ENSG00000010803	ENST00000326197,ENST00000337495,ENST00000361191,ENST00000361705,ENST00000372595,ENST00000372596,ENST00000372597,ENST00000397171,ENST00000397174,ENST00000402904,ENST00000456518,ENST00000460215,ENST00000472037,ENST00000482530,ENST00000488592,ENST00000489421,ENST00000498793	7.69	11.2	5.02	11.38	14.27	20.43	20.35	17.4	17.56	11.05	6.79	44.74	8.93	11.65	13.16	15.23	18.48	3.54	5.11	33.11	8.4	5.82	7.99	5.58
FYN	ENSG00000010810	ENST00000229470,ENST00000229471,ENST00000354650,ENST00000356013,ENST00000368667,ENST00000368678,ENST00000368682,ENST00000462598,ENST00000462856,ENST00000467899,ENST00000467921,ENST00000471959,ENST00000476769,ENST00000484067,ENST00000487824,ENST00000491885,ENST00000495927,ENST00000495935,ENST00000496864,ENST00000517419,ENST00000518295,ENST00000518630,ENST00000520518,ENST00000521062,ENST00000521361…	16.06	21.23	48.28	14.54	26.62	18.12	37.84	17.18	100.47	42.04	61.81	35.83	32.44	51.29	22.04	43.64	33.88	8.49	26.48	53.03	33.85	18.55	39.97	30.68
HIVEP2	ENSG00000010818	ENST00000012134,ENST00000367603,ENST00000367604,ENST00000474532	7.28	4.36	6.56	2.29	13.45	9.11	10.04	4.85	15.53	8.72	8.5	7.2	8.31	6.75	3.2	9.55	16.52	4.52	5.64	7.28	4.48	4.93	5.49	4.63
FMO1	ENSG00000010932	ENST00000354841,ENST00000367750,ENST00000402921,ENST00000433267,ENST00000459868,ENST00000469112,ENST00000469711,ENST00000472893	1.65	0.59	0.37	3.51	2.91	0.33	1.19	2.92	0.43	3.87	3.24	1.32	4.95	1.39	1.62	0.62	3.14	2.31	0	0.29	1.93	7.99	0.92	2.2
TCEB3	ENSG00000011007	ENST00000418390,ENST00000487554,ENST00000609199	7.39	7.1	4.77	4.26	8.84	6.71	7.51	4.74	7.26	5.61	7.83	8.38	6.61	5.07	8.29	9.11	10.09	2.79	6.64	8.59	5.6	2.64	4.59	4.02
LYPLA2	ENSG00000011009	ENST00000374501,ENST00000374502,ENST00000374503,ENST00000374505,ENST00000374514,ENST00000400061,ENST00000420982,ENST00000421070,ENST00000472213,ENST00000492577,ENST00000495365	1.98	8.28	5.39	3.8	9.41	10.38	12.73	3.7	4.97	4.48	7.44	4.9	6.65	3.77	10.21	19.21	6.53	3.85	9.92	5.57	3.71	2.29	6.01	3.43
CLCN6	ENSG00000011021	ENST00000312413,ENST00000346436,ENST00000376487,ENST00000376490,ENST00000376491,ENST00000376492,ENST00000376496,ENST00000376497,ENST00000494028	1.62	4.39	5.32	4.85	6.98	3.94	10.07	3.53	7.73	4.29	5.71	5.01	3.29	4.17	4.08	11.01	3.1	1.68	1.97	3.47	3.61	3.23	2.28	3.21
MRC2	ENSG00000011028	ENST00000303375,ENST00000446119,ENST00000579432,ENST00000580916,ENST00000583597,ENST00000584265,ENST00000584682	7.9	3.46	1.93	2	2.85	3.88	8.13	7.35	3	9.65	6.12	6.53	6.15	7.45	4.71	4.14	7.29	3.04	6.06	3.87	7.16	6.55	3.23	5.87
NME1-NME2	ENSG00000011052	ENST00000376392,ENST00000393193,ENST00000555572	1.26	3.58	1.33	0	1.86	2.13	3.13	0.92	0.19	0.24	0	1.33	0.08	0.41	0	1.54	0.45	1.16	0	0.12	0.26	0	0.24	1.08
SLC6A7	ENSG00000011083	ENST00000230671,ENST00000513403,ENST00000524041	0	0	0.03	0.02	0	0	0	0	0.12	0.04	0.02	0.12	0.01	0.03	0	0.02	0	0	0	0.05	0.02	0	0	0.01
TSPAN9	ENSG00000011105	ENST00000011898,ENST00000407263,ENST00000431374,ENST00000444315,ENST00000492305,ENST00000537971,ENST00000539631	3.34	1.54	0.81	7.16	5.2	6.98	6.6	10.3	8.91	6.29	15.57	12.84	17.01	9.83	6.98	10.37	9.34	6.65	6.79	12.24	8.44	5.41	2.58	7.66
BTBD7	ENSG00000011114	ENST00000298896,ENST00000334746,ENST00000355125,ENST00000393170,ENST00000553975,ENST00000554565,ENST00000554644,ENST00000554968,ENST00000555525	15.87	14.39	7.8	10.08	30.73	13.62	23.91	9.19	21.28	16.38	25.01	23.36	26.77	15.75	9.39	7.15	20.8	8.05	18.14	36.62	13.85	6.99	11.41	11.2
APBA3	ENSG00000011132	ENST00000316757,ENST00000586991,ENST00000588984,ENST00000589934,ENST00000590064,ENST00000590238,ENST00000591678,ENST00000592826	0.94	0.61	1.65	1.72	1.31	1.41	1.32	1.27	1.77	0.91	2.22	1.79	0.82	1.16	1.97	2.33	0.98	0.79	0.83	1.42	1	0.68	1.78	0.86
MKS1	ENSG00000011143	ENST00000313863,ENST00000337050,ENST00000393119,ENST00000393120,ENST00000537529,ENST00000546108,ENST00000577315,ENST00000577824,ENST00000578789,ENST00000579358,ENST00000580127,ENST00000581180,ENST00000581761,ENST00000583577,ENST00000585134	4.29	24.57	2.35	23.15	17.19	7.9	28.82	9.59	10.59	9.01	35.17	27	11.74	7.55	9.72	29.06	8.38	5.75	2.82	24.79	7.25	6.15	8.01	4.52
ABHD5	ENSG00000011198	ENST00000013894,ENST00000413300,ENST00000454293,ENST00000456453,ENST00000458276,ENST00000463153,ENST00000486764	2.34	4.36	4.11	7.51	4.77	3.49	10.24	10.17	4.68	10.33	18.96	9.37	4.96	6.7	9.19	4.97	8.54	2.32	25.28	9.95	4.64	3.39	5.33	4.63
ANOS1	ENSG00000011201	ENST00000262648,ENST00000481896,ENST00000488294	0.33	0.44	1.32	3.21	4.36	0.87	6.01	8.44	1.82	2.4	4.99	1.37	2.09	5.56	3.82	3.51	5.42	0.21	0	0.7	4.49	5.51	1.8	3.2
AKAP8L	ENSG00000011243	ENST00000397410,ENST00000593845,ENST00000594594,ENST00000594893,ENST00000595067,ENST00000595087,ENST00000595136,ENST00000595465,ENST00000595879,ENST00000596195,ENST00000596213,ENST00000596750,ENST00000597994,ENST00000598292,ENST00000599137,ENST00000599488,ENST00000600065,ENST00000600247,ENST00000601147,ENST00000609519	36.15	46.8	33.69	46.38	58.96	59.87	65.75	43.97	56.11	31.49	49.19	50.58	78.81	32.12	46.56	115.04	45.22	25.08	50.48	99.33	34.05	13.11	34.77	28.59
MBTD1	ENSG00000011258	ENST00000376381,ENST00000405860,ENST00000415868,ENST00000586178,ENST00000586898,ENST00000591270,ENST00000593259	5.83	11.95	4.76	14.37	12.36	7.16	13.74	5.01	9.01	6.36	7.57	23.8	8.47	5.69	3.67	7.27	9	3.16	9.27	14.95	3.71	5.74	5.37	2.79
UTP18	ENSG00000011260	ENST00000225298,ENST00000508506,ENST00000579261,ENST00000582150,ENST00000582832,ENST00000583205,ENST00000583725	8.29	15.13	6.78	8.88	11.9	5.61	15.02	5.36	8.01	6.36	6.41	15.92	9.62	5.05	8.68	9.05	10.44	2.3	2.83	8.61	5.73	5.67	7.78	3.88
RNF216	ENSG00000011275	ENST00000389900,ENST00000389902,ENST00000411812,ENST00000416985,ENST00000425013,ENST00000469375,ENST00000476345,ENST00000479541,ENST00000484458	17.74	28.59	18.89	8.63	34.84	19.54	21.61	8.36	40.27	17.24	15.91	15.4	23.37	18.47	10.98	21.25	30.4	9.34	10.7	15.91	14.63	7.83	13.7	10.5
TTC19	ENSG00000011295	ENST00000261647,ENST00000465567,ENST00000466729,ENST00000470399,ENST00000470649,ENST00000475723,ENST00000481107,ENST00000486880,ENST00000497842,ENST00000578103,ENST00000583704	52	38.17	28.01	32.22	56.03	19.05	40.7	50.56	65.98	47.79	63.11	49.34	58.9	36.28	28.46	48.72	51.81	24.68	29.91	61.75	32.65	24.33	39.7	25.17
PTBP1	ENSG00000011304	ENST00000349038,ENST00000350092,ENST00000356948,ENST00000394601,ENST00000585535,ENST00000585856,ENST00000585932,ENST00000585956,ENST00000586481,ENST00000586944,ENST00000587094,ENST00000587136,ENST00000587191,ENST00000589569,ENST00000589575,ENST00000589770,ENST00000589883,ENST00000590887,ENST00000592113,ENST00000592804	31.63	41.6	52.97	58.4	60.91	57.65	83.34	37.3	51	45.25	81.35	59.19	36.54	45.36	81.14	77.98	55.79	25.9	67.26	52.18	33.42	32.83	46.19	24.11
DPF1	ENSG00000011332	ENST00000355526,ENST00000412732,ENST00000414789,ENST00000416611,ENST00000418517,ENST00000420980,ENST00000438060,ENST00000438365,ENST00000456296,ENST00000471976,ENST00000472656,ENST00000473716,ENST00000475938,ENST00000488378,ENST00000494031,ENST00000586624	0	0.27	0.07	0.13	0.07	0	0.84	0.23	0	0.14	0.2	0.15	0.3	0.01	5.33	2.21	0.07	0.06	0	0.05	0.02	0	0.06	0.05
SYT7	ENSG00000011347	ENST00000263846,ENST00000535826,ENST00000539008,ENST00000539246,ENST00000539468,ENST00000540677,ENST00000540831,ENST00000542670,ENST00000542836,ENST00000545053	4.93	0.1	0.96	17.66	8.19	0.55	7.38	5.13	1.12	6.82	4.9	4.29	5.62	7.76	5.02	3.06	7.6	0.2	8.3	4.9	2.16	0.91	1.63	2.39
LARS2	ENSG00000011376	ENST00000265537,ENST00000414984,ENST00000415258,ENST00000430399,ENST00000431023,ENST00000467936,ENST00000474585,ENST00000485461	7.4	8.35	3.48	7.6	11.76	8.6	14.72	6.96	12.62	8.57	9.8	6.27	7.66	6.41	4.67	18.65	12.95	2.48	6.06	13.09	6.02	3.14	7.51	3.71
PIK3C2A	ENSG00000011405	ENST00000265970,ENST00000503729,ENST00000531428,ENST00000532035,ENST00000533645,ENST00000540361	58.25	37.67	14.44	30.21	67.96	27.16	38.32	25.14	60.16	36.67	38.27	59.25	86.13	28	26.09	38.99	45.06	29.75	5.47	64.85	21.94	13.7	32.65	20.26
PLAUR	ENSG00000011422	ENST00000221264,ENST00000339082,ENST00000340093,ENST00000593396,ENST00000593447,ENST00000593714,ENST00000593939,ENST00000594364,ENST00000595038,ENST00000597107,ENST00000598875,ENST00000599546,ENST00000599892,ENST00000601723,ENST00000601876,ENST00000602141	9.61	3.13	68.12	2.55	8.29	14.77	15.27	9.52	10.92	4.66	9.94	2.05	6.21	13.21	4.87	14.15	12.64	0.38	19.55	5.16	12.69	13.49	4.04	12.48
ANLN	ENSG00000011426	ENST00000265748,ENST00000396068,ENST00000418118,ENST00000424865,ENST00000428612,ENST00000429082,ENST00000441696,ENST00000446635,ENST00000452877,ENST00000457743,ENST00000460598,ENST00000491782,ENST00000495714	23.75	29.62	6.73	3.4	36.89	33.63	80.5	8.37	3.15	2.26	16.99	35.22	34.58	9.42	28.12	31.18	78.32	12.03	3.78	10.17	2.48	1.5	16.18	1.93
WIZ	ENSG00000011451	ENST00000263381,ENST00000389282,ENST00000545156,ENST00000595214,ENST00000596159,ENST00000599686,ENST00000599910,ENST00000600632	2.87	3.47	2.96	4.38	2.95	4.53	9.37	3.24	4.1	3.18	8.08	5.96	4.75	3.11	2.47	5.63	2.68	2.34	3.51	3.11	2.25	1.93	2.99	2.02
RABGAP1	RABGAP1	ENSG00000011454	46.15	16.68	15.84	27.3	32.67	34.98	72.9	26.2	53.53	29.12	35.46	95.61	35.39	28.81	25.06	86.43	80.51	10.77	25.2	39.01	21.78	22.23	32.56	14.58
DCN	ENSG00000011465	ENST00000052754,ENST00000228329,ENST00000303320,ENST00000393155,ENST00000420120,ENST00000425043,ENST00000441303,ENST00000456569,ENST00000546370,ENST00000546391,ENST00000546745,ENST00000547568,ENST00000547937,ENST00000548218,ENST00000548768,ENST00000549513,ENST00000550099,ENST00000550563,ENST00000550758,ENST00000551354,ENST00000552145,ENST00000552962	155.12	24.59	9.8	141.43	125.81	31.51	72.23	218.94	354.97	872.48	267.58	66.42	274.61	805.65	166.86	38.4	278.73	46.98	105.65	10.85	374.54	231.2	113.34	396.75
QPCTL	ENSG00000011478	ENST00000012049,ENST00000366382,ENST00000591606,ENST00000592769	1.92	1.47	1.03	1.06	0.7	2.19	2.03	3.44	1.37	0.52	1.07	2.03	0.98	0.53	1.16	1.75	0.98	0.61	1.01	1.57	0.91	0.56	0.42	0.47
PPP5C	ENSG00000011485	ENST00000012443,ENST00000391919,ENST00000467502,ENST00000467902,ENST00000478046,ENST00000486994,ENST00000487483,ENST00000491003,ENST00000492109,ENST00000493347,ENST00000525507,ENST00000527193,ENST00000527623,ENST00000532058,ENST00000595055	16.58	16.38	9.28	13.13	19.75	34.06	48.68	9.23	17.97	14.23	18.01	35.84	16.87	14.23	16.1	32.75	44.38	11.58	45.58	13.18	10.15	8.36	12.74	10.09
CEP68	ENSG00000011523	ENST00000260569,ENST00000377990,ENST00000475851,ENST00000497039,ENST00000537589,ENST00000546106	2.03	2.94	3.47	2.26	2.69	2.99	4.25	2.47	5.05	4.82	4.53	5.19	2.27	3.54	1.83	3.77	2.93	1.42	2.13	5.79	2.29	1.86	1.66	1.78
MAP4K3	ENSG00000011566	ENST00000263881,ENST00000341681,ENST00000414968,ENST00000429397,ENST00000437545,ENST00000437968,ENST00000465701,ENST00000474502,ENST00000475457,ENST00000479708,ENST00000484274,ENST00000495648,ENST00000497566,ENST00000536018	22.23	33.61	21.03	26.6	52.45	23.4	27.98	16.61	25.94	20.37	44.44	34.78	39.64	22.22	9.45	30.74	32.46	8.35	10.05	28.58	16.39	19.27	18.86	14.43
ZBTB32	ENSG00000011590	ENST00000262630,ENST00000392197,ENST00000426659,ENST00000442282,ENST00000451726,ENST00000481182	0.1	0.15	0.04	0.19	0.08	0.06	0.13	0.06	0.14	0.03	0.15	0.13	0.36	0.09	0.08	0.16	0.64	0.2	0	0.33	0.18	0.03	0.39	0.19
TYROBP	ENSG00000011600	ENST00000262629,ENST00000424586,ENST00000544690,ENST00000585626,ENST00000585901,ENST00000586946,ENST00000587837,ENST00000588439,ENST00000589517	99.88	61.5	1070.65	43.26	62.66	87.29	141.5	116.79	321.35	129.1	332.13	77.01	180.83	416.99	183.88	43.59	386.4	42.03	123.76	189.8	524.62	278.12	212.38	360.08
TMEM159	ENSG00000011638	ENST00000233047,ENST00000261388,ENST00000451578,ENST00000572258,ENST00000572599,ENST00000573487,ENST00000573688,ENST00000574092,ENST00000577162	1.82	4.05	1.28	3.78	1.68	1.48	1.43	4.42	4.8	7.78	15.19	14.41	1.29	4.83	11.33	0.71	8.42	1.25	2.13	7.85	4.39	1.79	3.18	3.54
GABRA3	ENSG00000011677	ENST00000370314,ENST00000417858,ENST00000497894,ENST00000535043	0.31	2.72	1.05	0	1.23	0.1	0.06	0	0	0	0	0.04	0.04	11.33	0	0.17	0.43	0	3.8	0	0	0	0	0.02
BRCA1	ENSG00000012048	ENST00000309486,ENST00000346315,ENST00000351666,ENST00000352993,ENST00000354071,ENST00000357654,ENST00000412061,ENST00000461221,ENST00000461574,ENST00000461798,ENST00000467274,ENST00000468300,ENST00000470026,ENST00000471181,ENST00000472490,ENST00000473961,ENST00000476777,ENST00000477152,ENST00000478531,ENST00000484087,ENST00000487825,ENST00000489037,ENST00000491747,ENST00000492859,ENST00000493795…	6.34	6.68	4.45	8.24	16.57	16.22	27.31	28.31	15.39	6.27	11.66	21.06	27.14	7.97	14.93	24.91	31.43	4.79	8.9	10.93	6.28	5.67	15.02	4.16
ERCC1	ENSG00000012061	ENST00000013807,ENST00000300853,ENST00000340192,ENST00000423698,ENST00000587888,ENST00000588300,ENST00000588738,ENST00000589165,ENST00000589214,ENST00000589381,ENST00000590701,ENST00000591636,ENST00000592023,ENST00000592083,ENST00000592410,ENST00000592444,ENST00000592905	21.03	67.23	33.73	48.87	45.68	51.6	79.27	69.8	80.49	59.75	139.74	116.24	45.42	40.86	32.72	54.17	117.02	31.72	123.83	31.06	37.15	47.15	31.99	51.4
CD22	ENSG00000012124	ENST00000085219,ENST00000270311,ENST00000341773,ENST00000419549,ENST00000536635,ENST00000544992,ENST00000593704,ENST00000593867,ENST00000594125,ENST00000594250,ENST00000594349,ENST00000594954,ENST00000595419,ENST00000595780,ENST00000596492,ENST00000597433,ENST00000597916,ENST00000598028,ENST00000598138,ENST00000598537,ENST00000598815,ENST00000599717,ENST00000599799,ENST00000599811,ENST00000600131…	5.67	10.43	1.51	5.85	19.54	3.17	0.31	0.83	5.21	3.05	1.37	0.86	6.2	2.91	0.25	3.72	1.42	5.94	3.05	26.82	1.76	1.43	7.31	4.64
SEMA3B	ENSG00000012171	ENST00000316347,ENST00000414456,ENST00000416295,ENST00000418576,ENST00000418948,ENST00000419007,ENST00000419213,ENST00000426144,ENST00000433753,ENST00000434030,ENST00000439487,ENST00000441915,ENST00000454314,ENST00000454939,ENST00000456210,ENST00000456560	6.81	5.98	1.82	6.72	4.09	20.59	16.18	2.42	0.55	9.32	0.86	0.89	3.67	3.53	1.16	7.21	4.67	2.62	14.61	10.76	2.44	0.02	6.73	3.59
MBTPS2	ENSG00000012174	ENST00000365779,ENST00000379484,ENST00000465888	6.85	7.27	4.86	8.7	10	16.05	22.74	5.02	6.69	7.05	6.07	8.3	11.36	9.48	10.7	7.3	8.91	7.08	0.21	11.69	5.93	6.82	3.93	4.98
PRICKLE3	ENSG00000012211	ENST00000376310,ENST00000376317,ENST00000417014,ENST00000432913,ENST00000453382,ENST00000536904,ENST00000538114,ENST00000540849	0.23	1.21	0.99	2.02	1.22	3.41	7.09	1.46	2.27	1.12	3.3	1.52	1.33	0.9	1.15	3.8	2.61	0.47	12.45	5.09	0.91	2.7	0.35	0.64
LTF	ENSG00000012223	ENST00000231751,ENST00000415180,ENST00000417439,ENST00000426532,ENST00000431944,ENST00000443496,ENST00000462667,ENST00000478874,ENST00000493056,ENST00000498301	1.24	0.02	0.03	1.11	2.75	0.42	1.21	9.42	1.63	16.86	8.62	12.27	1.66	4.71	2.97	0.67	2.64	1.13	6.76	0.05	0.33	0.13	2.13	0.44
EXTL3	ENSG00000012232	ENST00000220562,ENST00000454906,ENST00000517738,ENST00000518223,ENST00000519288,ENST00000519886,ENST00000520679,ENST00000520940,ENST00000521473,ENST00000521532,ENST00000522698,ENST00000522725,ENST00000523149,ENST00000523271	15.32	16.36	5.14	7.77	11.08	5.62	24.7	2.71	8.57	14.72	28.48	10.67	9.55	14.17	9.69	27.87	18.12	4.54	36.05	18.18	9.77	5.49	13.72	11.75
NR1H4	ENSG00000012504	ENST00000188403,ENST00000321046,ENST00000392986,ENST00000546380,ENST00000548621,ENST00000548884,ENST00000549996,ENST00000551184,ENST00000551379	1.72	0.33	0	0	0.2	0.2	0	0	0	0	0	0.01	0	0.01	0	0.17	0	0.2	0	0.15	0	0	0	0.01
ELOVL5	ENSG00000012660	ENST00000304434,ENST00000370913,ENST00000370918,ENST00000465983,ENST00000485336,ENST00000486973,ENST00000541407,ENST00000542638	10.09	3.16	22.66	17.7	20.85	12	28.47	13.6	24.62	25.1	14.49	29.51	10.31	11.25	23.68	10.75	19.54	10.11	9.25	10.56	12.06	12.9	15.47	7.82
ALOX5	ENSG00000012779	ENST00000374391,ENST00000475300,ENST00000481117,ENST00000483623,ENST00000493336,ENST00000498461,ENST00000542434	2.27	1.51	25.47	2.68	1.39	2.86	5.37	3.92	5.95	5.05	5.64	2.39	3.84	5.46	1.79	1.76	5.55	0.39	2.63	4.29	5.69	5.09	4.6	7.06
KDM5D	ENSG00000012817	ENST00000317961,ENST00000382806,ENST00000415360,ENST00000440077,ENST00000447300,ENST00000469599,ENST00000478891,ENST00000485154,ENST00000492117,ENST00000541639	0	0	0	0	0	0	0.02	0	0	0	0	0	0	0	0	0	0	0.22	0	0	0	0	0	0
CALCOCO1	ENSG00000012822	ENST00000262059,ENST00000430117,ENST00000546443,ENST00000546619,ENST00000546774,ENST00000547885,ENST00000547949,ENST00000547988,ENST00000548177,ENST00000548263,ENST00000548431,ENST00000549173,ENST00000549349,ENST00000549613,ENST00000549688,ENST00000549784,ENST00000549935,ENST00000550804,ENST00000551900,ENST00000552282,ENST00000552623,ENST00000553154	6.79	9.03	5.6	16.63	11.16	10.19	9.13	12.04	28.01	16.34	38.21	16.68	17.42	14.56	7.19	14.33	22.13	6.49	10.56	22.77	13.88	5.51	15.11	10.76
UBR7	ENSG00000012963	ENST00000013070,ENST00000416753,ENST00000553674,ENST00000553857,ENST00000554232,ENST00000555113,ENST00000555329,ENST00000556871	13.86	13.18	6.78	11.98	15.21	9.56	25.93	16.21	15.08	14.88	30.81	33.44	16.16	12.49	23.56	6.59	32.25	6.15	43.08	17.34	11.71	8.15	15.26	10.27
MAP4K5	ENSG00000012983	ENST00000013125,ENST00000554066,ENST00000554091,ENST00000554273,ENST00000554990,ENST00000555216,ENST00000557124,ENST00000557210,ENST00000557390,ENST00000557578	18.55	35.11	13.04	30.26	57.64	48.83	49.32	51.66	86.44	53.11	27.34	98.21	43.06	36.96	23.47	50.47	101.99	12.86	101.31	57.38	33.39	32.79	21.46	33.88
EHD3	ENSG00000013016	ENST00000322054,ENST00000541626	0.24	0.88	0.13	0.47	0.64	0.73	0.52	0.27	0.27	1.13	0.1	0.7	0.73	0.37	0.32	1.52	0.44	0.21	0	1.28	0.52	0.37	0.53	0.37
PSMC4	ENSG00000013275	ENST00000157812,ENST00000455878,ENST00000593455,ENST00000596386,ENST00000601194,ENST00000601697	11.98	18.65	24.79	13.46	28.88	25.79	44.6	11.11	21.51	11.72	26.19	23.25	32.72	15.11	18.65	58.03	31.11	13.16	29.8	17.25	12.59	12.67	12.46	12.49
MAN2B2	ENSG00000013288	ENST00000285599,ENST00000504248,ENST00000504960,ENST00000505907,ENST00000510427	3.93	3.87	2.52	2.84	1.77	2.28	3.57	3.21	3.96	2.32	3.95	1.67	5.03	2.66	8.94	2.85	3.48	1.52	2.6	2.93	3.02	2.14	1.96	1.85
SLC7A14	ENSG00000013293	ENST00000231706,ENST00000466168	0.03	0.01	0	0.04	0.02	0.01	0	0.01	0.03	0.04	0.2	0.01	0.03	0.04	0	0.01	0.05	0	0	0	0.07	0	0.05	0.04
CLDN11	LOC101928583	ENSG00000013297	15.42	2.96	0.58	3.57	6.65	1.71	1.39	6.34	6.5	10.46	1.83	1.16	4.58	17.29	3.36	2.29	7.11	3.4	15.97	2.53	8.96	7.68	8.97	11.07
SLC25A39	ENSG00000013306	ENST00000225308,ENST00000377095,ENST00000537904,ENST00000585523,ENST00000585636,ENST00000585695,ENST00000586016,ENST00000586633,ENST00000588049,ENST00000588315,ENST00000588767,ENST00000590194,ENST00000591006,ENST00000591151,ENST00000592372,ENST00000592857,ENST00000593166	6.86	8.2	11.11	12.08	21.7	16.08	44.66	17.93	12	8.16	22.71	19.73	14.59	10.69	20.24	24.94	11.41	7.59	31.01	19.93	8.13	9.27	11.51	6.41
MVP	ENSG00000013364	ENST00000357402,ENST00000395353,ENST00000452209,ENST00000562463,ENST00000563096,ENST00000563123,ENST00000563558,ENST00000563915,ENST00000565164,ENST00000565830,ENST00000566066,ENST00000566252,ENST00000566554,ENST00000566859,ENST00000568068,ENST00000569612,ENST00000569887,ENST00000570061,ENST00000570234	20.35	31.93	46.63	22.41	50.42	67.23	70.66	67.14	76.46	40.5	85.09	56.41	56.08	65.08	34.74	56.97	43	20.89	76.5	105.92	55.86	31.81	37.62	40.13
NUB1	ENSG00000013374	ENST00000355851,ENST00000413040,ENST00000460712,ENST00000468404,ENST00000470229,ENST00000470316,ENST00000477666,ENST00000480714,ENST00000480907,ENST00000483358,ENST00000493588,ENST00000497987,ENST00000566856,ENST00000568733	76.58	27.78	21.01	22.69	78.88	88.9	104.62	21.22	108.66	32.85	59.24	38.18	57.46	48.26	25.66	40.85	59.67	18.91	3.25	78.4	38.24	19.63	40.77	23.15
PGM3	ENSG00000013375	ENST00000283977,ENST00000503094,ENST00000504780,ENST00000505470,ENST00000506587,ENST00000507404,ENST00000507554,ENST00000508748,ENST00000509219,ENST00000510258,ENST00000512866,ENST00000513973,ENST00000515333,ENST00000605602	26.2	19.05	12.25	19.41	29.93	29.21	26.31	31.72	23.85	20.76	24.53	33.39	30.21	15.32	28.5	41.76	23.73	9.98	21.46	18.99	18.15	27.52	15.47	14.14
RWDD2A	ENSG00000013392	ENST00000369724,ENST00000539997	0.09	0.34	0.21	0.44	0.84	0.99	0.48	0.33	0.64	0.66	0.08	0.42	0.52	0.3	0.63	1.19	0.42	0.14	0	0.36	0.35	0.2	0.36	0.24
CLK1	ENSG00000013441	ENST00000321356,ENST00000409403,ENST00000409769,ENST00000432425,ENST00000434813,ENST00000461326,ENST00000461981,ENST00000464454,ENST00000472679,ENST00000473565,ENST00000481641,ENST00000482590,ENST00000492793,ENST00000496205	36.38	33.78	78.51	64.64	58.98	36.75	45.5	62.28	100.66	65.57	60.66	63.67	31.48	42.42	25.73	61.08	64.82	17.54	10.15	63.55	41.45	33	41.04	39.26
POLR3B	ENSG00000013503	ENST00000228347,ENST00000539066,ENST00000549195,ENST00000549569	9.33	7.74	3.38	2.77	7.84	5.26	5.91	5.97	11.47	6.19	7.75	6.09	9.97	5.59	6.32	12.88	7.17	4.11	0	11.76	4.91	4.91	6.17	4
ANGEL1	ENSG00000013523	ENST00000251089,ENST00000554941,ENST00000555079,ENST00000556298,ENST00000557179,ENST00000557497	0.25	3.15	1.13	1.68	1.7	1.75	3.19	0.87	2.68	1.61	1.78	2.76	2.33	1.76	2.42	2.32	2.58	1.09	2.01	6.6	1.39	1.16	2.01	1.21
RNF14	ENSG00000013561	ENST00000347642,ENST00000356143,ENST00000394514,ENST00000394515,ENST00000394519,ENST00000394520,ENST00000502341,ENST00000506004,ENST00000506822,ENST00000506938,ENST00000507163,ENST00000507291,ENST00000511961,ENST00000512565,ENST00000513019,ENST00000514620,ENST00000515613,ENST00000540015	10.71	9.29	3.82	9.47	12.74	7.63	16.07	9.64	11.49	9.65	14.23	14.08	11.07	9.72	5.89	7.72	20.31	10.07	9.36	9.11	7.79	10.62	9.51	5.41
DNASE1L1	ENSG00000013563	ENST00000014935,ENST00000309585,ENST00000369807,ENST00000369808,ENST00000369809,ENST00000393638,ENST00000412184,ENST00000424626,ENST00000432135,ENST00000447892,ENST00000451865,ENST00000497242	2.1	1.2	1.72	2.26	1.07	0.64	7.97	1.81	2.13	0.78	3.57	2.08	1.06	2.29	1.1	1.06	1.31	0.47	1.18	2.6	2.87	1.34	1.78	1.24
DDX11	ENSG00000013573	ENST00000228264,ENST00000251758,ENST00000350437,ENST00000407793,ENST00000415475,ENST00000435753,ENST00000438391,ENST00000535158,ENST00000535317,ENST00000536265,ENST00000536580,ENST00000537136,ENST00000538345,ENST00000538740,ENST00000539049,ENST00000539673,ENST00000539699,ENST00000539702,ENST00000540935,ENST00000542129,ENST00000542242,ENST00000542244,ENST00000542661,ENST00000542777,ENST00000542838…	37.75	59.16	11.84	29.02	45.38	109.62	66.36	30.19	77.51	27.11	49.52	128.29	75.47	29.95	44.09	143.78	105.41	22.94	181.49	78.39	33.79	16.2	55.8	22.64
HEBP1	ENSG00000013583	ENST00000014930,ENST00000535636,ENST00000536942,ENST00000540916	8.23	3.87	2.74	4.35	9.27	3.03	7.3	11.52	5.87	4.06	3.33	5.41	7.71	4.52	3.45	4.66	8.74	1.72	1.84	11.83	3.61	3.59	2.4	4.41
GPRC5A	ENSG00000013588	ENST00000014914,ENST00000534831,ENST00000537783,ENST00000540125,ENST00000542056	3.47	2.14	14.47	20.27	12.64	9.09	6.77	23.82	0.51	3.7	0	2.85	3.41	2.19	5.12	0.46	14.83	0.71	1.81	1.85	3.88	4.3	1.69	5.19
MAMLD1	ENSG00000013619	ENST00000262858,ENST00000358892,ENST00000370401,ENST00000426613,ENST00000432680,ENST00000455522,ENST00000464149,ENST00000468306	7.51	1.45	3.41	1.62	7.44	9.49	1.88	0.58	19.22	9.07	9.77	15.34	4.35	3.24	3.2	9.06	6.94	3.28	1.3	8.49	2.63	0.69	3.67	2.54
CD6	ENSG00000013725	ENST00000313421,ENST00000344028,ENST00000344931,ENST00000346437,ENST00000352009,ENST00000419282,ENST00000433107,ENST00000452451,ENST00000505761,ENST00000538288,ENST00000538611,ENST00000541964,ENST00000542157,ENST00000542254,ENST00000545105,ENST00000545320	0.02	0.56	12.18	1.28	1.92	0.71	1.62	0.33	9.68	0.49	12	1.57	2.07	3.95	1.53	0.83	0.58	0.24	1.35	2.38	6.2	1.65	5.78	2.91
TACC3	ENSG00000013810	ENST00000313288,ENST00000458173,ENST00000466077,ENST00000467746,ENST00000470136,ENST00000470808,ENST00000484264,ENST00000484651,ENST00000485989,ENST00000493975	8.68	14.62	5.48	3.65	5.25	7.25	17.43	3.76	6.57	2.61	9.81	5.22	15.37	5.01	9.61	30.18	20.76	4.18	6.06	12.45	5.2	1.59	8.72	2.38
UFL1	ENSG00000014123	ENST00000369278,ENST00000461673	4.1	6.52	3.77	4.66	10.07	5.94	6.79	3.46	7.45	5.11	3.94	13.05	4.18	4.41	5.34	4.9	7.79	3.79	1.57	8.58	3.13	3.4	3.81	3.09
POLA2	ENSG00000014138	ENST00000265465,ENST00000525924,ENST00000527618,ENST00000527850,ENST00000532391,ENST00000532469,ENST00000533192,ENST00000534785,ENST00000541089	3.19	4.93	4.29	4.49	11.08	10.97	17.98	3.81	9.37	4.34	7.68	16.99	16.14	4.54	5.57	15.4	24.32	2.99	6.73	9.72	5.25	1.06	7.43	2.53
ZC3H3	ENSG00000014164	ENST00000262577,ENST00000528401	3.31	3.08	3.21	2.34	3.58	5.13	6.85	6.24	5.2	2.94	5.87	7.11	6.73	4.54	3.36	3.26	5.09	1.69	7.71	10.7	2.67	1.87	2.78	2.09
CAPN1	ENSG00000014216	ENST00000279247,ENST00000524773,ENST00000525013,ENST00000526468,ENST00000526954,ENST00000526966,ENST00000527189,ENST00000527323,ENST00000527469,ENST00000527699,ENST00000527739,ENST00000527887,ENST00000527897,ENST00000528165,ENST00000528396,ENST00000528739,ENST00000529133,ENST00000530442,ENST00000530495,ENST00000530567,ENST00000531068,ENST00000532285,ENST00000533079,ENST00000533129,ENST00000533704…	19.1	19.65	12.54	13.47	33.86	35.26	30.76	11.38	10.97	11.68	29.68	19.5	15.43	14.12	22.85	33.48	50.5	7.13	51.99	29.61	12.62	8.24	9.52	9.42
ACPP	ENSG00000014257	ENST00000336375,ENST00000351273,ENST00000475741,ENST00000483689,ENST00000489084,ENST00000493235,ENST00000495911,ENST00000507647,ENST00000512463	3.86	2.6	10	3.09	5.48	18.28	25.51	0.12	2.3	0.83	43.73	0.24	3.52	3.04	9.35	11.34	1.11	3.69	0.09	7.25	2.66	4.29	7.81	1.24
MDH1	ENSG00000014641	ENST00000233114,ENST00000394423,ENST00000409476,ENST00000409908,ENST00000421012,ENST00000432309,ENST00000436321,ENST00000442225,ENST00000454035,ENST00000462944,ENST00000472098,ENST00000484538,ENST00000485155,ENST00000485781,ENST00000495083,ENST00000539945,ENST00000544381	24.03	57.12	25.71	14.73	50.29	36.67	63.78	14.09	22.28	44.27	73.87	43.71	64.66	24.88	48.12	57.71	46.34	20.73	14.68	55.82	26.67	28.42	27.84	20.25
SLC30A9	ENSG00000014824	ENST00000264451,ENST00000505523,ENST00000509683,ENST00000510460,ENST00000513699	51.97	38.09	12.87	20.05	76.34	33.4	43.41	32.86	24.52	25.37	18.65	70.12	59.03	24.03	28.71	73.02	38.9	30.03	6.06	52.34	15.84	10.48	24.47	13.14
MTMR11	ENSG00000014914	ENST00000361405,ENST00000369140,ENST00000406732,ENST00000439741,ENST00000466496,ENST00000479272,ENST00000482025,ENST00000482343,ENST00000490310,ENST00000492824,ENST00000493562,ENST00000495054	1.31	2.46	0.83	2.4	3.03	3.79	2.16	3.98	2.59	3.18	8.32	5.71	2.79	4.56	2.9	1.77	4.31	1.91	2.74	3.14	4.73	3.46	4.32	2.91
COX15	ENSG00000014919	ENST00000016171,ENST00000370483,ENST00000497381	6.49	11.23	3.17	5.26	7.91	12.59	15.74	5.13	8.4	6.8	5.28	10.36	10.38	7.93	9.9	14.61	8.65	6.95	10.61	19.95	4.17	8.15	4.85	5.38
CCDC88C	ENSG00000015133	ENST00000331194,ENST00000334448,ENST00000389856,ENST00000389857,ENST00000553403,ENST00000553437,ENST00000554051,ENST00000554165,ENST00000554872,ENST00000555995,ENST00000556726,ENST00000556767,ENST00000557455,ENST00000557507	24.44	16.86	37.49	21.42	30.7	21.89	26.22	20.74	53.05	11.1	57.48	11.19	29.92	14.84	8.35	8.8	20.75	4.77	7.58	41.81	18.51	5.17	29.28	12.35
YAF2	ENSG00000015153	ENST00000327791,ENST00000380788,ENST00000380790,ENST00000442791,ENST00000534854,ENST00000541702,ENST00000546726,ENST00000546782,ENST00000546972,ENST00000547254,ENST00000547351,ENST00000547622,ENST00000547724,ENST00000548661,ENST00000548917,ENST00000550315,ENST00000551268,ENST00000551528,ENST00000552109,ENST00000552928,ENST00000555248	25.72	15.19	34.51	25.3	23.02	16.44	16.78	28.36	53.9	14.05	16.94	40.83	33.94	13.01	9.21	31.61	36.59	6.79	32.03	47.47	20.42	8.07	19.55	12.45
ZMYND11	ENSG00000015171	ENST00000309776,ENST00000381584,ENST00000381591,ENST00000381602,ENST00000381604,ENST00000381607,ENST00000397955,ENST00000397959,ENST00000397962,ENST00000402736,ENST00000403354,ENST00000439456,ENST00000473115,ENST00000488275,ENST00000509513,ENST00000535374,ENST00000545619,ENST00000558098,ENST00000602682	70.36	48.23	13.75	44.35	299.54	49.71	56.39	58.14	78.12	45.73	25.02	160.65	60.13	45.2	46.63	89.07	103.36	11.19	14.56	86.58	31.81	31.79	22.68	31.68
WAS	ENSG00000015285	ENST00000376701,ENST00000450772,ENST00000465982,ENST00000470107,ENST00000474174,ENST00000483750,ENST00000490627	6.32	2.78	26.55	3.52	2.41	3	5.08	4.5	22.91	3.3	9.05	3.08	3.56	11.2	4.09	2.57	5.95	1.76	3	7.36	9.76	7.63	14.43	7.03
DPEP1	ENSG00000015413	ENST00000261615,ENST00000393092,ENST00000421184,ENST00000561484,ENST00000564281,ENST00000564645,ENST00000565249,ENST00000568281,ENST00000570029	0.04	0.09	0	0	0.33	0.15	0.06	0	0.54	0.03	0.06	0.19	0.04	0.21	0.09	0.28	0.36	0.24	0	0.05	0.07	0	0.14	0.2
BID	ENSG00000015475	ENST00000317361,ENST00000342111,ENST00000399765,ENST00000399767,ENST00000399774,ENST00000473439,ENST00000494097,ENST00000550946,ENST00000551952,ENST00000552886	1.29	3.88	17.25	2.1	4.76	11.51	5.29	3.45	5.82	1.98	7.79	1.47	6.88	5.05	3.23	5.5	10.06	0.86	4.97	8.21	3.98	2.39	2.53	2.11
MATR3	ENSG00000015479	ENST00000361059,ENST00000394800,ENST00000394805,ENST00000448190,ENST00000502394,ENST00000502422,ENST00000502499,ENST00000502929,ENST00000502944,ENST00000503340,ENST00000503811,ENST00000504023,ENST00000504045,ENST00000504203,ENST00000504311,ENST00000504643,ENST00000505016,ENST00000505522,ENST00000505625,ENST00000506147,ENST00000506188,ENST00000507197,ENST00000507692,ENST00000507860,ENST00000508689…	251.54	196.56	182.09	137.84	281.62	126.5	211.73	114.76	252.38	143.12	159.63	217.31	217.17	134.7	103.44	273.9	430.41	102.33	72.06	199.47	97.66	75.51	144.18	98.67
NPC1L1	ENSG00000015520	ENST00000289547,ENST00000381160,ENST00000423141,ENST00000546276	0	0.02	0.15	0.05	0.24	0.22	0.6	0.17	0.06	0.36	0.07	0.55	0.01	0.22	0.07	0.2	0.16	0.09	0	0.28	0.19	0	0.07	0.02
XYLT2	ENSG00000015532	ENST00000017003,ENST00000376550,ENST00000507602,ENST00000509778,ENST00000511654,ENST00000571021,ENST00000574840	1.24	4.54	1.33	4.67	3.79	1.89	7.69	2.56	4.2	2.14	4.62	3.51	2.91	2.21	1.25	2.83	2.7	0.57	2.69	5.13	1.89	1.13	1.82	1.44
RGPD5	ENSG00000015568	ENST00000016946,ENST00000272454,ENST00000393283,ENST00000413468,ENST00000430736,ENST00000432606,ENST00000441344,ENST00000472794,ENST00000477523,ENST00000482778,ENST00000493394,ENST00000495473,ENST00000495582	114.95	105.92	246.62	153.87	155.68	187.84	90.72	113.88	308.98	163.37	165.82	243.22	210.28	92.31	44.9	173.85	238.85	61.76	1.38	82.44	41.73	133.32	57.65	73.82
STMN4	ENSG00000015592	ENST00000265770,ENST00000350889,ENST00000519614,ENST00000519997,ENST00000522750,ENST00000522908,ENST00000523048	0	0.01	0	0.01	0	0	0.02	0	0	0	0	0.06	0	0.06	0	0.49	0.05	0	0	0	0.07	0	0	0
NUDCD3	ENSG00000015676	ENST00000338427,ENST00000355451,ENST00000460110,ENST00000464812,ENST00000472246,ENST00000475952,ENST00000478769,ENST00000480209,ENST00000487118,ENST00000493613,ENST00000497978	7.42	12.34	6.89	11.91	17.56	14.35	38.37	13.76	16.94	12.58	16.53	21.19	12.26	13.27	8.94	14.02	14.5	8.63	17.98	22.13	8.07	10.29	15.09	6.19
ISL1	ENSG00000016082	ENST00000230658,ENST00000505475,ENST00000511384	0	0	0	0	0.01	0	0.06	0.05	0.01	0.02	0	0.02	0	0.27	0	0.02	0.09	0	0	0	0.36	0.62	0.47	0.36
CHDH	ENSG00000016391	ENST00000315251,ENST00000467802,ENST00000481668	0.09	0.37	0.01	0.52	0.42	0.13	0.22	0.75	0.13	0.31	0.11	1	0.23	0.11	0.31	0.25	0.1	0.03	0.5	1.39	0.18	0.27	0.07	0.05
IL20RA	ENSG00000016402	ENST00000316649,ENST00000367746,ENST00000367748,ENST00000460306,ENST00000461799,ENST00000468393,ENST00000541547	1.38	0.65	0.02	9	1.3	0.74	0.97	0.9	0.04	2.52	1.99	0.3	1.77	1.56	3	1.37	5.12	2.41	0	8.09	1.61	2.34	1.82	1.24
CLCA1	ENSG00000016490	ENST00000234701,ENST00000394711	0	0	0	0	0.02	0	0.01	0	0.05	0	1.27	0.12	0.03	0.05	0	0	0	0	0	0	0	0	0	0
CLCA4	ENSG00000016602	ENST00000263723,ENST00000370563,ENST00000496322	0	0.01	0.01	0	3.78	0.09	0	0.02	0.03	1.15	1.95	0.21	0	1.01	0	0.13	0.01	0.99	0	0	0.05	0	1.24	0.01
GLT8D1	ENSG00000016864	ENST00000266014,ENST00000394783,ENST00000407584,ENST00000463762,ENST00000463827,ENST00000464705,ENST00000478968,ENST00000479553,ENST00000480080,ENST00000481643,ENST00000484163,ENST00000485899,ENST00000487642,ENST00000489119,ENST00000491606,ENST00000497436,ENST00000497953	31.3	23.93	6.57	15.5	48.02	20.8	29.95	22.5	26.11	15.33	22.23	24.81	44.87	13.95	8.33	27.6	34.03	9.96	30.9	24.76	15.03	12.12	13.79	14.14
ATP2C1	ENSG00000017260	ENST00000328560,ENST00000359644,ENST00000393221,ENST00000422190,ENST00000428331,ENST00000504381,ENST00000504571,ENST00000504612,ENST00000504948,ENST00000505072,ENST00000505330,ENST00000507194,ENST00000507488,ENST00000508297,ENST00000508532,ENST00000508660,ENST00000509150,ENST00000509662,ENST00000510168,ENST00000510774,ENST00000513636,ENST00000513801,ENST00000514654,ENST00000515854,ENST00000533801	84.05	66	38.55	46.72	116.25	84.98	112.31	68.73	75.51	57.07	57.5	144.24	88.1	39.86	50.02	102.45	229.33	57.62	65.57	161.17	36.39	40.64	55.05	37.86
NA	ENSG00000017373	ENST00000264659,ENST00000398579,ENST00000542707,ENST00000577193,ENST00000578160,ENST00000578925,ENST00000581656,ENST00000584266,ENST00000584491	0	0.1	0.03	0.38	0.11	0.02	0.27	1.34	0.11	0.29	0.94	3.02	0.34	0.16	0.3	0.54	0.11	0.08	2.1	0.34	0.09	0.01	0.16	0.08
IGF1	ENSG00000017427	ENST00000307046,ENST00000337514,ENST00000392904,ENST00000392905,ENST00000424202,ENST00000456098,ENST00000481539	29.4	6.65	3.29	20.96	23.31	4.26	31.73	49.02	25.64	54.45	17.91	14.92	47.75	82.02	15.4	16.16	62.96	5.32	0	5.89	100.06	53.69	47.85	43.54
SLC38A5	ENSG00000017483	ENST00000317669,ENST00000376875,ENST00000376876,ENST00000413668,ENST00000416711,ENST00000429543,ENST00000440085,ENST00000441948,ENST00000462359,ENST00000480105,ENST00000488083,ENST00000494034,ENST00000497336	0.92	1.44	0.7	0.55	0.48	5.11	1.88	2.3	1.09	0.43	6.67	2.87	2.37	1.65	0.08	0.21	1.52	0.91	8.34	0.35	0.81	1.59	1.73	1.21
NA	ENSG00000017621	ENST00000376338,ENST00000376339,ENST00000412696,ENST00000415364,ENST00000425285,ENST00000425661,ENST00000454342,ENST00000458388,ENST00000498742	0.09	0.13	0.16	0.67	0.12	0.27	0.82	0.28	0.06	0.29	0	0.72	0.1	0.21	0.12	0.27	0.17	0.25	0	0.18	0.14	0.13	0	0.08
RALBP1	ENSG00000017797	ENST00000019317,ENST00000383432,ENST00000458039,ENST00000577221,ENST00000585015	13.49	7.83	1.98	4.31	21.65	8.3	7.32	2.66	7.26	5.58	6.2	17.76	17.36	7.75	2.13	7.46	28.12	4.75	6.43	11.24	3.36	2.45	3.13	3.88
RUFY3	ENSG00000018189	ENST00000226328,ENST00000381006,ENST00000417478,ENST00000502653,ENST00000503025,ENST00000503876,ENST00000504805,ENST00000507333,ENST00000512103,ENST00000512331,ENST00000513593,ENST00000513597,ENST00000514898,ENST00000515442,ENST00000515479,ENST00000536664	23.1	17.25	17.51	24.8	15.75	28.77	23.14	27.27	59.5	33.45	16.58	30.74	26.68	24.89	17.9	39.75	23.65	9.24	11.85	34.44	27.11	16.86	21.22	16.42
CNTN1	ENSG00000018236	ENST00000347616,ENST00000348761,ENST00000360099,ENST00000547702,ENST00000547849,ENST00000548005,ENST00000548481,ENST00000550305,ENST00000551295,ENST00000551424,ENST00000552248,ENST00000552913	21.42	12.92	0.56	1.64	16.58	1.67	1.11	6.28	13.76	14.04	13.3	22.58	13.27	12.99	2.7	3.53	26.79	3.58	0.42	0.63	14.97	16.94	0.67	33.06
SLC11A1	ENSG00000018280	ENST00000233202,ENST00000354352,ENST00000460592,ENST00000465984,ENST00000468221,ENST00000468721,ENST00000469449,ENST00000469799,ENST00000471875,ENST00000473367,ENST00000475225,ENST00000481524,ENST00000483487,ENST00000486451,ENST00000490536,ENST00000490872,ENST00000492413,ENST00000494322,ENST00000539932	1.27	1.89	52.95	0.95	2.94	3.49	4.24	4.09	0.91	1.35	5	1.25	1.37	3.28	2.03	6.49	11.9	0.46	17.88	2.8	1.61	4.47	0.86	7.83
WWTR1	ENSG00000018408	ENST00000360632,ENST00000460517,ENST00000465804,ENST00000467467,ENST00000471586,ENST00000472417,ENST00000474080,ENST00000475579,ENST00000479238,ENST00000485244,ENST00000485352,ENST00000494754	9.44	8.77	0.75	6.28	12.35	24.6	12.68	9.21	13.79	15.17	12.81	29.93	15.5	15.26	4.06	14.23	32.16	10.4	8.46	10.99	9.13	8.54	7.12	10.2
AGPS	ENSG00000018510	ENST00000264167,ENST00000409888,ENST00000460342	13.24	10.25	6.53	10.07	7.5	19.69	25.85	20.49	10.29	9.88	7.56	12.23	9.67	10.04	15.87	13.71	15.56	2.74	5.12	38.99	8.79	9.03	7.01	8.76
ZNF806	ENSG00000018607	ENST00000424130,ENST00000438300	0	0.13	0.03	0.03	0.36	0.1	0.06	0	0.02	0.09	0	0.05	0	0.01	0	0.22	0.03	0	0	0.03	0	0	0.07	0.03
CXorf56	ENSG00000018610	ENST00000320339,ENST00000371594,ENST00000469448,ENST00000536133	6.62	6.12	5.03	4.75	10.44	16.89	16.39	4.96	12.07	6.92	4.76	12.65	6.25	6.66	6.36	15.35	9.41	3.12	0	9.81	6.42	5.72	2.63	2.96
ATP1A2	ENSG00000018625	ENST00000361216,ENST00000392233,ENST00000447527,ENST00000459972,ENST00000463989,ENST00000468587,ENST00000472488,ENST00000478587	0.08	0.26	0.02	0.94	0.27	0.86	0.29	1.58	1.45	10.48	0.2	0.46	4.89	0.94	0.82	0.19	1.91	5.98	0	0.34	0.66	0.42	1.57	2.43
TTC27	ENSG00000018699	ENST00000317907,ENST00000428527,ENST00000433416,ENST00000438654,ENST00000448773,ENST00000454690	4.17	14.01	5.01	9.62	11.43	8.13	14.11	5.09	13.38	10.67	9.15	11.02	10.89	6.01	6.7	11.05	6.65	4.56	19.54	11.03	5.77	4.51	5.86	3.63
ZNF582	ENSG00000018869	ENST00000301310,ENST00000586929,ENST00000587778,ENST00000589143,ENST00000589895,ENST00000593145	0.86	0.33	0.09	2.11	0.59	0.44	0.66	0.41	0.99	0.37	0.49	0.94	0.84	1.69	2.06	0.58	0.78	0.61	0.02	0.64	1.03	1.59	0.58	0.41
VSIG2	ENSG00000019102	ENST00000326621,ENST00000403470	0.36	1.56	0.19	0.31	0.02	3.57	0.02	0.11	0.23	0.6	0	0.24	0.14	0.13	0.14	0.14	3.43	0.43	0.67	0.59	0.02	0.04	0.1	0.1
PHLDB1	ENSG00000019144	ENST00000356063,ENST00000361417,ENST00000392852,ENST00000524713,ENST00000525226,ENST00000525427,ENST00000525698,ENST00000526374,ENST00000526537,ENST00000526670,ENST00000526699,ENST00000526826,ENST00000527259,ENST00000527500,ENST00000527898,ENST00000528594,ENST00000528823,ENST00000528875,ENST00000529005,ENST00000530708,ENST00000530994,ENST00000531862,ENST00000531987,ENST00000532517,ENST00000532639…	11.46	10.18	2.51	14.99	11.83	6.13	12.59	33.76	48.92	43.34	20	28.56	34.79	18.28	14.19	25.85	34.65	5.41	12.92	16.47	22.46	16.56	13.91	21.77
MARCO	ENSG00000019169	ENST00000327097,ENST00000412481,ENST00000494979,ENST00000541757	0.47	0.16	33.24	0.01	0.55	0.15	2.2	0.17	6.84	1.73	2.42	1.72	0.39	1.09	0.83	0.86	0.27	0.09	10.33	0.16	1.02	2.44	0.32	0.52
CYP24A1	ENSG00000019186	ENST00000216862,ENST00000395954,ENST00000395955,ENST00000460643,ENST00000472970,ENST00000487593	0.41	0.15	0.33	0.88	2.13	0.03	0.83	1.07	1.14	2.6	0	0.01	0	0.69	0	0.48	5.42	0	0	1.04	3.13	12.49	0	2.46
PRDM11	ENSG00000019485	ENST00000263765,ENST00000424263,ENST00000526442,ENST00000528980,ENST00000530656,ENST00000534751	0.36	1.34	0.36	0.71	1.43	2.17	0.79	1.29	1.49	1.23	0.85	1.34	1.87	1.17	0.69	1.67	1.29	0.96	0.47	3.6	0.65	0.19	1.31	0.73
SYT13	ENSG00000019505	ENST00000020926,ENST00000528101,ENST00000533332	5.36	0.47	0.14	5.34	3.06	2.61	2.57	0.81	0	0	0	1.25	2.02	1.75	0.1	2.6	1.43	0.45	0	4.31	0.35	1.11	0.38	0.41
SNAI2	ENSG00000019549	ENST00000020945,ENST00000396822	6.12	1.4	0.56	3	4.32	1.01	5.74	6.17	12.99	14.29	7.37	14.52	9.73	18.8	6.59	2.55	13.49	2.98	1.32	2.01	7.21	8.41	10.94	13.98
CD74	ENSG00000019582	ENST00000009530,ENST00000353334,ENST00000377795,ENST00000517752,ENST00000517791,ENST00000518797,ENST00000522153,ENST00000522246,ENST00000523208,ENST00000523813,ENST00000523836,ENST00000524315	215.07	134.87	764.26	51.76	33.95	82.79	232.06	95.8	298.88	95.58	446.33	51.44	101.52	405.87	146.97	18.57	338.64	23.96	86.13	328.02	353.54	158.79	174.43	234.39
HGF	ENSG00000019991	ENST00000222390,ENST00000354224,ENST00000412881,ENST00000421558,ENST00000423064,ENST00000444829,ENST00000453018,ENST00000453411,ENST00000457544,ENST00000465234	0.99	0.99	2.99	4.07	6.23	0.2	1.49	6.3	12.71	12.11	0.52	2.35	2.84	11	6.92	1.85	6.26	1.67	0	3.86	13.26	5.45	3.52	6.37
ZRANB1	ENSG00000019995	ENST00000359653,ENST00000471421	3.83	4.82	4.47	6.83	11.84	5.43	5.17	3.54	9.82	6.64	4.53	8.06	11.1	5.97	5.62	7.28	8.92	2.13	2.02	8.67	3.93	3.8	3.65	4.88
NCDN	ENSG00000020129	ENST00000356090,ENST00000373243,ENST00000373253,ENST00000423723,ENST00000437806,ENST00000459931	4.48	3.96	2.15	6.47	3.42	7.56	6.31	3.59	4.2	3.73	6.52	6.43	4.84	4.03	3.76	5.94	2.38	1.49	0	6.25	1.61	1.32	3.61	2.07
ADGRA2	ENSG00000020181	ENST00000315215,ENST00000412232,ENST00000428068	5.07	2.29	0.19	6.02	2.13	2.81	4.3	7.53	12.31	18.14	8.52	3.53	4.13	13.8	4.47	3.85	5.56	1.32	2.26	1.64	6.11	12.78	4.38	9.46
CCT8L1P	ENSG00000020219	ENST00000021776,ENST00000465400	0	0.55	0.03	0.06	0.11	0.26	0.1	0.13	0.08	0	0	0.04	0.26	0.07	0.31	0.2	0.05	0.32	0	0.96	0.04	0	0.22	0
ZFP64	ENSG00000020256	ENST00000216923,ENST00000346617,ENST00000361387,ENST00000371515,ENST00000371518,ENST00000371523,ENST00000395979,ENST00000395989,ENST00000456175,ENST00000461898,ENST00000467811,ENST00000477786	5.26	5.66	1.79	3.72	10.36	4.51	11.37	3.36	7.41	3.86	9.88	7.94	5.69	4.31	5.26	11.19	7.71	4.46	3.32	5.23	5.68	3.34	7.29	2.97
MNAT1	ENSG00000020426	ENST00000261245,ENST00000539616,ENST00000553354,ENST00000554002,ENST00000554641,ENST00000555545,ENST00000556525,ENST00000556764,ENST00000557134	5.16	13.17	3.88	7.02	22.22	11.37	22.36	10.02	11.9	11.19	7.97	17.25	12.26	6.74	11.97	28.48	20.81	5.63	15.13	20.54	5.94	5.23	6.91	6.88
SAMD4A	ENSG00000020577	ENST00000251091,ENST00000357634,ENST00000392067,ENST00000553988,ENST00000554335,ENST00000554587,ENST00000555091,ENST00000555112,ENST00000555192,ENST00000555719,ENST00000556069,ENST00000557013,ENST00000557692	4.71	3.65	4.82	6.06	9.59	12.48	9	20.24	46.71	61.11	22.26	100.4	18.95	29.65	6.48	20.8	55.16	3.51	9.11	7.15	20.34	21.34	7.56	23.7
RUNX3	ENSG00000020633	ENST00000308873,ENST00000338888,ENST00000399916,ENST00000479341,ENST00000496967,ENST00000540420	0.82	0.14	8.43	0.86	0.96	0.44	4.77	1.25	8.45	1.4	7.54	0.37	0.66	3.91	0.96	0.13	1.38	0	2.12	3.34	1.81	0.51	5.82	1.65
MRE11A	ENSG00000020922	ENST00000323929,ENST00000323977,ENST00000393241,ENST00000407439,ENST00000535120,ENST00000536144,ENST00000536754,ENST00000538923,ENST00000540013,ENST00000541157	18.27	14.09	8.38	7.98	20	24.56	18.47	12.18	20.62	18.94	12.79	54.45	34.38	13.3	16.57	14.09	43.12	29.08	18.37	27.83	11.13	11.07	14.21	11.77
PLEKHB1	ENSG00000021300	ENST00000227214,ENST00000354190,ENST00000398492,ENST00000398494,ENST00000426191,ENST00000535129,ENST00000535582,ENST00000536527,ENST00000538227,ENST00000539157,ENST00000540157,ENST00000540431,ENST00000541597,ENST00000541760,ENST00000542389,ENST00000543085,ENST00000543524,ENST00000544282,ENST00000544532,ENST00000545106,ENST00000545798,ENST00000546251	0.89	3.15	1.17	0.57	2.17	3.95	2.66	0.2	0.52	2.36	0.14	12.86	3.61	0.73	2.24	6.26	0.36	2.2	0	2.34	1.43	0.28	0.72	1.81
SERPINB1	ENSG00000021355	ENST00000380739,ENST00000460260,ENST00000468511,ENST00000476896,ENST00000490094,ENST00000537185	26.68	17.78	19.13	10.57	53.16	41.87	30.71	10.04	22.74	22.17	25.64	9.06	13.84	15.6	7.26	16.47	32.03	11.19	3.78	46.97	18.03	9.36	24.5	15.11
CYP3A43	ENSG00000021461	ENST00000222382,ENST00000312017,ENST00000342499,ENST00000354829,ENST00000415413,ENST00000417625,ENST00000421837,ENST00000433277,ENST00000434806,ENST00000436834,ENST00000444905,ENST00000463915,ENST00000472352,ENST00000477658,ENST00000481362,ENST00000491648,ENST00000495115	0	0.04	0.02	0	0.28	0.03	0.32	0	0.88	0.18	0	0.36	0.32	0.06	0.01	0	0.17	0.4	0	0.21	0	0	0.64	0.11
SLC7A9	ENSG00000021488	ENST00000023064,ENST00000587772,ENST00000589659,ENST00000590341,ENST00000590465,ENST00000592232	0	0.57	0.15	0.63	0.99	1.83	0.89	1.81	1.09	0.46	0.86	1.9	1.48	0.6	1.24	1.34	0.86	0.58	0	1.91	0.76	0.69	0.17	0.46
SPAST	ENSG00000021574	ENST00000315285,ENST00000345662	9.02	14.47	3.84	4.32	25.88	8.18	10.49	2.77	6.82	6.17	9.38	11.65	15.52	6.66	6.65	18.75	7.06	5.17	2.59	8.5	6.4	4.13	4.01	4.48
NRXN3	ENSG00000021645	ENST00000281127,ENST00000335750,ENST00000428277,ENST00000553363,ENST00000553631,ENST00000553803,ENST00000554719,ENST00000554738,ENST00000555073,ENST00000555387,ENST00000556003,ENST00000556088,ENST00000556496,ENST00000557081,ENST00000557594	1	0.42	0.01	1.27	0.41	0.27	0.64	0.49	3.31	0.99	0.08	0.47	0.96	0.57	0.45	1.16	3.14	0.28	0.97	0.3	0.16	0.7	2.1	0.24
OSBPL5	ENSG00000021762	ENST00000263650,ENST00000348039,ENST00000389989,ENST00000459995,ENST00000465323,ENST00000471998,ENST00000477622,ENST00000478260,ENST00000498536,ENST00000525498,ENST00000526122,ENST00000528124,ENST00000530372,ENST00000532951,ENST00000533234,ENST00000533721,ENST00000534157,ENST00000534454,ENST00000534491,ENST00000542243	2.44	1.12	2	4.93	1.32	1.19	2.06	3.84	5.77	4.62	19.29	4.47	2.44	4.97	6.2	2.33	3.83	1.02	1.96	3.61	2.83	1.48	2.03	2.47
AQR	ENSG00000021776	ENST00000156471,ENST00000543879,ENST00000558202,ENST00000559090,ENST00000559767,ENST00000560117	23.16	29.4	15.21	17.12	24.03	17.5	18.12	20.8	26.16	14.94	10.98	22.8	22.95	14.6	26.22	17.54	20.58	11.38	3.18	18.15	10.41	7.62	12.84	8.83
CPS1	ENSG00000021826	ENST00000233072,ENST00000417946,ENST00000430249,ENST00000451903,ENST00000467353,ENST00000470791,ENST00000479988,ENST00000497121,ENST00000497163,ENST00000518043,ENST00000523702	1.71	1.82	0.3	0.86	32.42	0.19	0.4	1.79	1.38	7.22	1.2	12.33	0.65	1.16	1.35	1.79	0.69	0.23	39.6	0.53	1.4	2.26	0.62	0.51
C8B	ENSG00000021852	ENST00000371237,ENST00000465658,ENST00000468990,ENST00000494324,ENST00000535057,ENST00000543257	0	0.07	0	0	0.2	0	0	0.77	0	0	0	0.11	0	0	0	0.08	0	0.13	0	0	0.09	0	0.07	0.04
FHL1	ENSG00000022267	ENST00000345434,ENST00000370674,ENST00000370676,ENST00000370683,ENST00000370690,ENST00000394153,ENST00000394155,ENST00000420362,ENST00000434885,ENST00000449474,ENST00000452016,ENST00000456445,ENST00000458357,ENST00000477080,ENST00000477204,ENST00000535737,ENST00000539015,ENST00000543669	34.43	12.5	2.78	10.3	7.81	6	4.91	9.78	25.47	68.99	17.11	8.98	17.01	71.57	17.71	19.47	21.87	6.62	8.14	8.09	12.07	13.55	12.41	14.28
RTFDC1	ENSG00000022277	ENST00000023939,ENST00000357348,ENST00000395881,ENST00000435342,ENST00000449062,ENST00000466260,ENST00000477485,ENST00000477573,ENST00000484084,ENST00000487211	53.63	27.34	26.64	15.39	72.13	43.78	36.46	23.18	31.03	24.1	19.38	39.78	31.75	32.45	55.55	129.93	36.73	25.76	15.69	28.35	23.46	11.72	19.21	18.31
GABRA1	ENSG00000022355	ENST00000023897,ENST00000393943,ENST00000420560,ENST00000428797,ENST00000437025,ENST00000444819,ENST00000519542,ENST00000519621,ENST00000521339,ENST00000522651	0	0	0.17	0	0	0	0	0	0	0	0	0	0	0	0	0.17	0.1	0	0	0	0	0	0.09	0
NLRP2	ENSG00000022556	ENST00000263437,ENST00000339757,ENST00000381637,ENST00000391721,ENST00000397169,ENST00000427260,ENST00000433772,ENST00000448584,ENST00000537859,ENST00000538819,ENST00000539848,ENST00000540005,ENST00000540597,ENST00000542755,ENST00000543010,ENST00000543277,ENST00000585500,ENST00000586512,ENST00000588107,ENST00000588619	4.22	21.26	9.65	4.11	31.52	0.85	1.54	13.33	4.43	11.77	28.32	15.56	0.98	0.91	13.87	31.36	32.25	28.42	27.64	49.98	0.33	15.89	1.79	23.17
SLC45A4	ENSG00000022567	ENST00000024061,ENST00000433583,ENST00000517878,ENST00000519067,ENST00000519986,ENST00000520137,ENST00000521804	3.76	5.07	1.42	1.16	4.14	6.05	2.98	1.11	1.9	1.12	3.07	5.86	6.61	3.95	1.03	3.1	15.07	2.32	0.2	14.69	2.29	2.03	1.47	2.93
RNF10	ENSG00000022840	ENST00000325954,ENST00000366112,ENST00000413266,ENST00000535395,ENST00000535417,ENST00000535470,ENST00000536869,ENST00000537376,ENST00000537740,ENST00000537997,ENST00000538254,ENST00000538796,ENST00000539486,ENST00000540046,ENST00000542207,ENST00000542438,ENST00000542701,ENST00000543578,ENST00000543675,ENST00000543757,ENST00000544124,ENST00000544805,ENST00000545419,ENST00000546262,ENST00000551139	67.26	67.63	50.71	42.16	73.9	40.2	68.78	54.17	74.81	70.26	120.43	90.74	131.52	52.05	64.88	59.98	69.58	23.02	163.75	63.84	50.79	57.79	79.11	38.67
ZNF839	ENSG00000022976	ENST00000262236,ENST00000420933,ENST00000442396,ENST00000557803,ENST00000558462,ENST00000558490,ENST00000558850,ENST00000559098,ENST00000559155,ENST00000559185,ENST00000560112,ENST00000560568,ENST00000561251	25.79	7.91	4.21	6.49	8.21	8.17	15.49	7.59	10.48	7.62	12.57	11.49	9.21	5.01	3.97	2.26	6.81	3.24	5.75	17.83	4.05	2.42	4.72	3.98
ZDHHC6	ENSG00000023041	ENST00000369404,ENST00000369405,ENST00000471035,ENST00000482410	23.14	15.09	9.39	10.22	28.83	16.47	18.77	7.81	20.92	13.86	10.82	18.43	23.4	14.87	12.77	20.04	36.26	6.66	16.55	23.43	12.42	11.13	8.17	13.78
GRAMD1B	ENSG00000023171	ENST00000322282,ENST00000450171,ENST00000456860,ENST00000525945,ENST00000529432,ENST00000529750,ENST00000532581,ENST00000534764	3.58	4.61	2.55	1.07	3.44	2.54	3.52	0.59	15.14	1.64	0.9	1	8.27	3.16	0.49	4.64	6.46	4.92	0.23	10.27	4.03	2.08	1.76	2.88
RNH1	ENSG00000023191	ENST00000354420,ENST00000356187,ENST00000397604,ENST00000397614,ENST00000397615,ENST00000438658,ENST00000524464,ENST00000524780,ENST00000525522,ENST00000525701,ENST00000526295,ENST00000527485,ENST00000528713,ENST00000529115,ENST00000529306,ENST00000529368,ENST00000529768,ENST00000531149,ENST00000531223,ENST00000531540,ENST00000532055,ENST00000533410,ENST00000533592,ENST00000534797	11.94	4.23	21.71	8.37	5.98	13.21	10.68	14.27	11.08	11.43	17.99	6.03	7.2	10.57	9.45	8.22	5.75	6.07	27.05	8.94	7.89	6.49	8.41	6.49
NDUFS1	ENSG00000023228	ENST00000233190,ENST00000423725,ENST00000432169,ENST00000440274,ENST00000449699,ENST00000454195,ENST00000455934,ENST00000456284,ENST00000457011,ENST00000498520	29.24	53.73	24.79	39.79	98.77	82.93	67.6	56.23	54.99	51.05	53.44	55.27	58.57	52.06	47.9	201.51	67.7	40.92	20.72	94.15	42.07	23.79	44.45	27.4
RB1CC1	ENSG00000023287	ENST00000025008,ENST00000435644,ENST00000517963,ENST00000518211,ENST00000518468,ENST00000518710,ENST00000519912,ENST00000521611,ENST00000522957,ENST00000523594,ENST00000539297	43.01	38.56	21.67	22.95	80.99	32.29	68.05	30.7	36.04	23.5	23.74	69.53	69.98	24.55	13.55	39.19	40.72	20.16	5.62	64.41	15.18	15.97	23.83	16.12
ERP44	ENSG00000023318	ENST00000262455	7.81	4.88	7.63	2.01	10.64	5.2	10.87	3.58	6.78	3.97	4.74	10.31	7.7	7.35	5.68	5.41	12.69	4.52	0.24	12.05	4.98	3.61	5.23	3.4
ALAS1	ENSG00000023330	ENST00000310271,ENST00000394965,ENST00000459884,ENST00000469224,ENST00000484952,ENST00000493402	5.84	6.68	9.59	4.36	12.96	12.13	20.31	5.35	8.07	10.16	11.66	6.33	37.44	10.4	9.39	21.53	11.88	8.48	6.28	20.67	8.38	5.8	11.1	4.51
BIRC3	ENSG00000023445	ENST00000263464,ENST00000526421,ENST00000527309,ENST00000527336,ENST00000528940,ENST00000532808	2.59	0.84	8.69	2.21	1.02	5.73	2.41	2.48	25.85	3.28	12.27	4.05	0.83	7.51	0.83	2.52	35.02	0.36	16.02	2.96	8.06	4.31	9.59	5.07
AKAP11	ENSG00000023516	ENST00000025301	4.94	2.25	1.65	2.29	4.91	3.48	1.95	2.51	8.7	4.52	4.57	5.71	2.83	4.45	3.02	2.53	4.79	1.53	1.27	3.9	3.53	3.15	3.51	2.71
GLRX2	ENSG00000023572	ENST00000367439,ENST00000367440,ENST00000472197	4.53	3.9	1.09	3.03	3.34	1.63	3.23	2.56	1.85	1.4	4.44	3.89	3.55	3.4	7.71	2.57	3.32	2.61	5.75	5.61	2.1	1.95	1.77	2.55
SNAPC1	ENSG00000023608	ENST00000216294	1.22	2.08	2.55	0.57	3.52	1.41	2.62	0.77	2.12	1.33	0.76	2.23	1.19	1.31	1.39	5.03	2.9	0.38	0.09	2.45	0.92	0.44	0.67	0.84
DERA	ENSG00000023697	ENST00000428559,ENST00000524480,ENST00000526521,ENST00000526530,ENST00000528821,ENST00000530274,ENST00000531803,ENST00000532573,ENST00000532964,ENST00000533447	8.21	6.95	4.34	4.44	21.76	11.06	22.1	4.81	6.57	6.67	8.42	16.79	11.02	6.73	5.36	13.74	16.99	4.44	11.7	22.04	3.61	4.92	7.67	5.84
STRAP	ENSG00000023734	ENST00000025399,ENST00000419869,ENST00000536737,ENST00000538352,ENST00000538718,ENST00000539887,ENST00000541731	22.2	26.6	16.96	13.45	94.96	28.82	45.28	20.21	15.62	18.07	27.4	50.24	55.45	17.95	19.06	63.73	89.99	25.35	11.13	74.93	15.77	10.51	14	16.65
ABCC2	ENSG00000023839	ENST00000370434,ENST00000370449,ENST00000496621	0	0.8	0.99	0.62	0.17	0.78	1.99	0.4	3.35	0.77	0.31	1.03	1.35	2.86	0.83	1.55	0.56	0.85	1.33	2.2	1.17	0.39	2.75	0.43
DEF6	ENSG00000023892	ENST00000316637,ENST00000444278,ENST00000468102,ENST00000542066	2.78	0.46	14.75	3.05	1.91	1.87	1.6	2.61	9.31	2.2	16.9	2.42	1.08	3.55	2.36	0.76	1.78	0.5	3.84	3.56	3.67	1.98	5.41	1.91
PLEKHO1	ENSG00000023902	ENST00000025469,ENST00000369124,ENST00000369126,ENST00000441340,ENST00000466659,ENST00000477309,ENST00000479194,ENST00000485470,ENST00000492304,ENST00000502767	3.68	2.51	30.89	4.47	3.36	5.33	6.1	6.15	17.77	5.24	15.4	4.13	7.99	10.78	6.61	10.78	7.3	1.78	11.54	5.32	9.38	3.68	7.55	4.61
GCLM	ENSG00000023909	ENST00000370238,ENST00000462183,ENST00000467772	7.24	5.11	3.25	8.57	11	10.07	23.13	16.38	5.15	8.16	6.35	34.95	8.79	6.07	10.94	9.83	14	4.23	8.7	13.51	4.9	3.75	6.88	8.35
UBR2	ENSG00000024048	ENST00000372883,ENST00000372899,ENST00000372901,ENST00000372903	9.64	7.44	7.03	7.77	11.1	13.87	11.84	4.44	15.3	10.26	14.52	19.56	9.59	9.78	8.64	10.04	11.6	7.59	4.07	15.31	7.93	7.91	8.21	5.46
EHD2	ENSG00000024422	ENST00000263277,ENST00000538399,ENST00000540884,ENST00000596225,ENST00000602215	2.74	1.49	0.74	1.45	0.92	1.7	1.38	3.64	3.22	6.9	5.25	0.81	2.72	5.73	3.31	0.84	2.94	0.99	4.86	0.79	2.55	1.99	2.33	2.76
DEPDC1	ENSG00000024526	ENST00000370966,ENST00000456315,ENST00000488146,ENST00000489862,ENST00000525124	6.07	5.44	0.68	2.25	9.07	5.79	14	3.29	1.11	0.25	2.71	12.4	4.51	0.88	5.51	12.97	15.64	1.01	0	6.76	0.56	0.44	3.51	0.26
CCDC28A	ENSG00000024862	ENST00000332797	0.82	2.07	4.81	2.58	6.74	4.2	4.77	3.11	5.61	3.11	1.14	15.31	5.32	5.52	2.44	7.43	4.69	2.71	0.11	9.05	2.02	2.74	1.82	3.2
RRAGD	ENSG00000025039	ENST00000359203,ENST00000369415,ENST00000492783	1.42	1.37	2.61	1	2.53	1.24	2.1	0.65	1.92	2.94	3.67	4.55	3.17	1.4	0.98	1.81	8.08	0.59	0.01	1.88	3.31	4.82	0.58	2.86
HSF2	ENSG00000025156	ENST00000368455,ENST00000452194,ENST00000465214	14.24	2.83	5.87	4.28	6.99	3.29	6.64	2.12	5.52	4.87	10.81	14.2	5.29	4.02	8.22	6.83	6.74	2	0.41	5.31	2.05	2.43	4.2	1.94
PHF20	ENSG00000025293	ENST00000339089,ENST00000374000,ENST00000374012,ENST00000420233,ENST00000439301,ENST00000449988,ENST00000452270,ENST00000461122,ENST00000461405,ENST00000473943,ENST00000480940,ENST00000481202,ENST00000485604,ENST00000486408,ENST00000495338,ENST00000496305	28.98	9.29	6.89	9.2	23.34	11.58	19.68	18.6	24.8	14.73	12.11	31.27	17.56	12.91	8.44	19.05	13.55	7.95	6.41	7.44	15.86	5.37	9.79	10.16
HSD17B6	ENSG00000025423	ENST00000322165,ENST00000553476,ENST00000554150,ENST00000554155,ENST00000554643,ENST00000555159,ENST00000555805,ENST00000556481,ENST00000556650,ENST00000556875	0.59	0.42	0.32	0	0.19	0.2	1.01	0.33	0.16	1.33	0	1.18	3.19	2.22	0.57	0.45	5.99	1.01	0	0.11	1.43	13.66	1.34	1.93
NR1H3	ENSG00000025434	ENST00000395397,ENST00000405576,ENST00000405853,ENST00000407404,ENST00000412937,ENST00000419652,ENST00000420369,ENST00000436029,ENST00000436778,ENST00000437276,ENST00000441012,ENST00000444396,ENST00000449369,ENST00000457932,ENST00000461778,ENST00000462051,ENST00000467728,ENST00000473222,ENST00000476086,ENST00000481020,ENST00000481889,ENST00000483882,ENST00000486991,ENST00000487913,ENST00000494018…	1.75	5.35	6.33	8.33	6.03	4.63	8.44	6.84	17.67	8.15	4.57	6.4	2.77	7	12.29	6.04	3.95	2.76	5.64	19.34	12.92	14.67	8.47	6.91
TYMP	ENSG00000025708	ENST00000252029,ENST00000395678,ENST00000395680,ENST00000395681,ENST00000425169,ENST00000476284,ENST00000487162,ENST00000487577	7.71	4.88	75.14	32.12	4.37	12.43	11.07	17.13	23.69	8.04	67.97	5.69	7.56	28.69	11.56	5.87	10.73	2.44	61.61	17.03	21.57	11.1	22.63	9.13
NCAPH2	ENSG00000025770	ENST00000299821,ENST00000395698,ENST00000395701,ENST00000418794,ENST00000420993,ENST00000518394,ENST00000520297,ENST00000522048,ENST00000522304,ENST00000523045	2.81	4.99	6.99	5.77	5.8	4.63	6.27	4.53	11.64	7.01	10.07	12.02	4.76	4.69	10.94	9.2	6.52	3.51	12.38	10.42	4.06	5.21	5.52	4.82
TOMM34	ENSG00000025772	ENST00000372813	3.67	4.62	1.39	1.74	4.47	4	4.44	2.62	1.54	1.37	3.06	2.33	3.51	1.73	3.49	12.03	1.74	5.2	3.11	4.06	1.98	0.49	2.71	1.41
SEC63	ENSG00000025796	ENST00000369002,ENST00000429168,ENST00000446496,ENST00000459782,ENST00000460009,ENST00000465210,ENST00000466419,ENST00000473746,ENST00000484803,ENST00000489455	172.83	102.61	55.99	73.57	192.95	114.9	80.66	49.7	145.2	97	44.11	292.17	153.46	89.21	63.67	98.74	191.25	48.29	32.26	113.12	56.91	67.12	67.4	51.64
KPNA6	ENSG00000025800	ENST00000373625,ENST00000446515,ENST00000469790,ENST00000471599,ENST00000537234,ENST00000545542	10.05	10.61	7.49	7.88	14.56	19.95	25.13	11.86	12.19	12.3	11.01	14.32	12.91	16.27	15.71	16.61	15.55	4.83	14.27	8.96	9.46	7.17	8.99	11.35
VIM	ENSG00000026025	ENST00000224237,ENST00000421459,ENST00000469543,ENST00000478317,ENST00000478746,ENST00000485947,ENST00000487938,ENST00000495528,ENST00000497849,ENST00000544301	544.29	153.59	881.64	139.82	306.07	136.35	300.16	343.14	1116.79	853.52	629.96	255.23	478.08	942	580.84	420.64	752.11	273.18	199.17	165.78	638.54	612	280.6	720.49
RTEL1-TNFRSF6B	ENSG00000026036	ENST00000480273,ENST00000482936,ENST00000492259,ENST00000496281	0.06	0.12	0.17	0.2	0.28	0.42	0.33	0.05	0.41	0.08	0.33	0.83	0.12	0.22	1.89	0.36	0.28	0.3	2.04	0.17	0.07	0.07	0.19	0.13
FAS	ENSG00000026103	ENST00000313771,ENST00000352159,ENST00000355279,ENST00000355740,ENST00000357339,ENST00000371857,ENST00000460510,ENST00000466081,ENST00000477270,ENST00000479522,ENST00000484444,ENST00000487314,ENST00000488877,ENST00000492756,ENST00000494410,ENST00000494799	32.98	11.24	25.18	12.94	13.03	36.97	23.67	37.26	85.85	27.93	39.95	60.4	24.42	39.46	16.16	12.89	40.14	8.46	23.72	31.2	44.41	29.36	30.12	33.14
RNASET2	ENSG00000026297	ENST00000028008,ENST00000358165,ENST00000366855,ENST00000421787,ENST00000467705,ENST00000476238,ENST00000478180,ENST00000496851,ENST00000499370,ENST00000508775,ENST00000509073,ENST00000510083	48.19	50.55	142.02	29.26	137.41	136.51	70.27	32.31	75.58	39.88	114.6	34.61	93.78	72.97	130.28	78.22	78.33	39.4	8.27	152.36	68.77	40.76	45.36	44.85
CD44	ENSG00000026508	ENST00000263398,ENST00000278385,ENST00000278386,ENST00000279452,ENST00000352818,ENST00000360158,ENST00000415148,ENST00000425428,ENST00000428726,ENST00000433354,ENST00000433892,ENST00000434472,ENST00000437706,ENST00000442151,ENST00000449691,ENST00000524922,ENST00000525209,ENST00000525211,ENST00000525241,ENST00000525293,ENST00000525348,ENST00000525469,ENST00000525685,ENST00000525688,ENST00000526000…	88.6	20.66	494.66	127.68	53.22	18.37	50.23	262.36	410.42	304.99	432.99	380.3	61.4	236.9	82.26	80.42	110.78	15.4	277.08	66.25	119.13	95.25	94.01	97.48
KCNG1	ENSG00000026559	ENST00000371571,ENST00000396017,ENST00000424171,ENST00000433903,ENST00000439216,ENST00000447736,ENST00000506387	0	0.13	0.8	0.07	0.96	0.16	0.51	0.04	0.02	0.06	0.1	0.44	0.82	0.69	0.15	2.84	0.45	1.89	0	0.47	0.03	0	0.36	0.08
AGPAT4	ENSG00000026652	ENST00000320285,ENST00000366905,ENST00000366906,ENST00000366908,ENST00000366911,ENST00000436279,ENST00000437165,ENST00000457520	1.24	2.38	2.99	1.48	2.31	3.69	2.7	2.34	1.6	3.55	3.84	3.09	3.71	3.23	1.63	7.67	3.27	0.71	1.81	2.06	3.31	1.91	2.33	1.92
SLAMF7	ENSG00000026751	ENST00000359331,ENST00000368042,ENST00000368043,ENST00000441662,ENST00000444090,ENST00000458104,ENST00000458602,ENST00000484221,ENST00000488819,ENST00000495334	0	0.8	4.72	0.89	0.06	0.45	3.33	0.77	25.64	2.76	11.05	0.87	0.79	8.3	2.68	0.22	0.96	0.23	0.01	2.09	10.04	3.91	7.46	2.56
BTN3A1	ENSG00000026950	ENST00000082468,ENST00000289361,ENST00000414912,ENST00000425234,ENST00000427334,ENST00000450085,ENST00000465690,ENST00000476549,ENST00000502361,ENST00000506698,ENST00000513047	2.94	12.47	19.57	14.68	6.72	34.06	20.72	7.6	51.48	12.99	53.05	14.57	5.4	22.75	5.66	14.55	14.03	4.82	12.38	20.87	24.04	19.9	19.26	11.3
MIPEP	ENSG00000027001	ENST00000382172,ENST00000433710,ENST00000464194,ENST00000469167,ENST00000494139	3.25	10.45	2.95	3.11	8.17	6.62	17.18	5.11	4.45	4.18	8.62	6.46	6.85	5.1	16.01	12.16	5.06	2.3	39.55	8.26	4.4	5.85	3.43	4.41
PRKCH	ENSG00000027075	ENST00000332981,ENST00000536400,ENST00000552875,ENST00000553265,ENST00000553726,ENST00000553830,ENST00000553831,ENST00000553846,ENST00000553889,ENST00000554835,ENST00000555082,ENST00000555110,ENST00000555185,ENST00000555233,ENST00000555382,ENST00000555542,ENST00000555604,ENST00000555628,ENST00000555906,ENST00000556164,ENST00000556245,ENST00000556778,ENST00000557294,ENST00000557473,ENST00000557559…	6.73	3.63	14.78	7.01	2.89	4.03	14.11	6.74	34.17	8.55	29.62	11.07	4.06	11.83	6.14	3.38	10.7	1.83	32.7	8.11	15.2	8.78	13.77	8.78
INSRR	ENSG00000027644	ENST00000368195	0	0	0	0.11	0.02	0	0.03	0.05	0.02	0.41	0	0.18	0.06	0.2	0.03	0.02	0.17	0	0	0.02	0.37	0.21	0.08	0.15
IFNGR1	ENSG00000027697	ENST00000367735,ENST00000367739,ENST00000414770,ENST00000458076,ENST00000478333,ENST00000543628	10.62	7.44	45.43	17.37	23.71	19.43	15.44	21.77	49.51	28	40.41	30.69	21.08	45.28	20.04	21.34	36.38	11.1	8.1	33.78	32.66	22.45	22.73	38.54
B4GALT7	ENSG00000027847	ENST00000029410,ENST00000502420,ENST00000505145,ENST00000505433,ENST00000505468,ENST00000507061,ENST00000510761,ENST00000515353	4.04	2	4.31	2.66	2.84	2.17	6.01	2.13	3.86	2.26	1.38	1.91	3.21	2.51	3.03	4.9	2.08	2.46	1.19	3.42	1.58	0.93	1.68	1.56
SH2D2A	ENSG00000027869	ENST00000368198,ENST00000368199,ENST00000392306,ENST00000468744,ENST00000486350,ENST00000495306	0.22	0.16	0.36	0.13	0.24	0	0.21	0.04	0.46	0.11	0.12	0.17	0.1	0.24	0.08	0.32	0.19	0.18	0	0.43	0.2	0.06	0.38	0.18
VRK2	ENSG00000028116	ENST00000340157,ENST00000412104,ENST00000417641,ENST00000428021,ENST00000432057,ENST00000435505,ENST00000440705,ENST00000463222,ENST00000478687	12.92	16.01	11.42	9.44	20.27	13.86	15.32	7.56	12.49	11.35	18.18	29.71	28.92	14.23	10.3	16.38	23.43	5.81	1.92	18.82	9.13	7.33	9.28	6.18
TNFRSF1B	ENSG00000028137	ENST00000376259,ENST00000489921,ENST00000492361,ENST00000536782	1.21	0.63	17.43	1.02	0.44	0.88	1.94	1.11	7.86	2.79	4.93	0.7	1.61	4.46	1.02	1.47	2.11	0.13	1.58	1.37	3.12	4.06	2.73	2.73
VEZT	ENSG00000028203	ENST00000261219,ENST00000356859,ENST00000397792,ENST00000436874,ENST00000546365,ENST00000546398,ENST00000546409,ENST00000546445,ENST00000546557,ENST00000546951,ENST00000547484,ENST00000547611,ENST00000547894,ENST00000547997,ENST00000548245,ENST00000548371,ENST00000548455,ENST00000548822,ENST00000548838,ENST00000549002,ENST00000549192,ENST00000549589,ENST00000549624,ENST00000550106,ENST00000550803…	12.46	13.03	11.67	16.8	20.18	8.14	26.43	9.73	25.58	15.96	25.53	37.63	32.16	14.23	12.45	21.61	20.95	6.54	5.47	26.15	12.61	19.18	12.03	12.36
POU2F2	ENSG00000028277	ENST00000342301,ENST00000389341,ENST00000524801,ENST00000526816,ENST00000526831,ENST00000528894,ENST00000529067,ENST00000529952,ENST00000530982,ENST00000531773,ENST00000532176,ENST00000533548,ENST00000533720,ENST00000534559,ENST00000558596,ENST00000560398,ENST00000560558,ENST00000560804,ENST00000598842	1.18	1.59	19.01	1.08	2.43	0.82	2.92	1.67	14.26	3.01	2.62	2.47	1.76	6.79	0.96	1.82	3.35	1.42	0.45	6.53	2.84	0.61	8.2	3.03
BRD9	ENSG00000028310	ENST00000323510,ENST00000388890,ENST00000435709,ENST00000466684,ENST00000467963,ENST00000475706,ENST00000483173,ENST00000483234,ENST00000487688,ENST00000489093,ENST00000489816,ENST00000490814,ENST00000493082,ENST00000494422,ENST00000495265,ENST00000495794,ENST00000497410,ENST00000518250,ENST00000518251,ENST00000519112,ENST00000519838,ENST00000523139	11.63	21.97	11.58	13.91	18.39	14.41	27.42	8.62	25.11	13.7	44.9	23.06	12.6	10.9	15.61	42.58	17.82	5.8	16.83	27.86	17.53	8.08	13.19	8.34
SNX1	ENSG00000028528	ENST00000261889,ENST00000353874,ENST00000380285,ENST00000558040,ENST00000559061,ENST00000559339,ENST00000559389,ENST00000559401,ENST00000559844,ENST00000559961,ENST00000560260,ENST00000560829,ENST00000560861,ENST00000561026	17.87	9.22	12.5	15.85	19.95	13.4	23.82	24.91	27.76	23.09	24.87	41.37	14.63	20.06	11.59	17.82	23.74	11.18	5.2	29.18	17.97	12.14	11.23	15
TBPL1	ENSG00000028839	ENST00000237264,ENST00000367869,ENST00000367871,ENST00000416965,ENST00000457715,ENST00000477527,ENST00000481694	0.26	5.14	2.95	2.73	9.76	3.69	4.87	4.16	4.58	4.59	8.88	10.47	11.62	4.89	3.79	4.51	6.8	4.02	0.72	6.37	5.02	1.64	3.54	2.5
ARNTL2	ENSG00000029153	ENST00000261178,ENST00000266503,ENST00000311001,ENST00000395901,ENST00000457040,ENST00000539558,ENST00000542388,ENST00000544915,ENST00000546179	15.81	1.36	3.81	0.54	6.94	6.46	5.46	0.47	4.79	2.17	12.51	1.15	7.53	3.32	1.56	4.94	26.04	1.35	0	5.98	4.66	4.67	5.39	2.29
BCLAF1	ENSG00000029363	ENST00000031135,ENST00000353331,ENST00000392348,ENST00000476194,ENST00000526228,ENST00000527536,ENST00000527613,ENST00000527759,ENST00000528229,ENST00000529522,ENST00000529826,ENST00000529917,ENST00000530429,ENST00000530767,ENST00000531224,ENST00000532076,ENST00000532384,ENST00000533422,ENST00000533621,ENST00000534269,ENST00000534321,ENST00000534762,ENST00000534792	101.15	90.04	100.58	66.39	203.13	69.89	87.27	60.92	182.69	79.48	107.4	199.59	103.73	75.4	83.14	133.21	182.05	45.65	39.73	138.31	55.69	29.72	59.85	43.84
SLC39A9	ENSG00000029364	ENST00000031146,ENST00000336643,ENST00000538956,ENST00000554023,ENST00000554059,ENST00000555245,ENST00000555840,ENST00000556125,ENST00000556605,ENST00000557046	1.95	3.88	2.62	6.57	6.74	3.63	4.84	9.04	6.89	5.84	8.98	9.62	3.74	5.62	10.79	5.28	6.18	2.55	9.22	12.22	3.86	2.67	2.35	3.19
ANK1	ENSG00000029534	ENST00000265709,ENST00000289734,ENST00000314214,ENST00000335651,ENST00000347528,ENST00000348036,ENST00000352337,ENST00000379758,ENST00000396942,ENST00000396945,ENST00000457297,ENST00000518061,ENST00000518715,ENST00000520299,ENST00000521407,ENST00000522231,ENST00000522543,ENST00000524069,ENST00000524227	0.35	0.99	1.02	1.05	2.87	0.1	0.08	0.37	2.91	1.06	3.09	0.16	1.17	0.53	0.59	0.58	0.09	0.35	0	1.5	0.26	0	0.56	0.34
IBSP	ENSG00000029559	ENST00000226284	0.13	0.33	0.08	0	0.39	0	0.84	0.2	0	0	0	0	0.31	0.95	0.23	1.4	1.34	0.05	0	0.42	0.04	0	0.02	0.09
TFB1M	ENSG00000029639	ENST00000367166,ENST00000466349,ENST00000468889,ENST00000470239,ENST00000475849,ENST00000480390,ENST00000487586,ENST00000489874,ENST00000495806	0.17	6.26	4.48	6.58	10.06	8.59	17.91	8.4	13.95	10.34	22.13	22	8.07	6.48	7.48	14.69	9.85	4.32	14.13	21.28	10.08	15.7	6.85	4.5
RABEP1	ENSG00000029725	ENST00000262477,ENST00000341923,ENST00000408982,ENST00000537505,ENST00000546142,ENST00000570487,ENST00000572250,ENST00000574568,ENST00000575475,ENST00000575991	29.14	10.22	13.05	41.8	29.54	13.9	14.06	32.49	35.69	24.35	21.22	21.88	19.85	16.97	11.74	19.7	32.34	10.54	12.32	17.9	16.65	19.13	12.15	12.99
HMGB3	ENSG00000029993	ENST00000325307,ENST00000419110,ENST00000430118,ENST00000448905,ENST00000455596	18.67	22.4	4.66	3.65	33.54	23.85	44.15	26.54	2.45	1.32	18.05	11.89	21.27	4.6	19.24	30.74	30.54	11.63	75.9	19.99	5.01	1.2	13.24	4.71
NUP160	ENSG00000030066	ENST00000378460,ENST00000526569,ENST00000526870,ENST00000527126,ENST00000527750,ENST00000528071,ENST00000528501,ENST00000529863,ENST00000530326,ENST00000531016,ENST00000532747,ENST00000532773	16.04	18.88	8.09	11.32	17.31	15.4	18	14.32	19.18	10.48	18.13	28.66	8.56	10.76	18.35	13.46	15.1	5.56	12.31	29.88	9.67	8.01	13.41	8.67
BAK1	ENSG00000030110	ENST00000360661,ENST00000374467,ENST00000442998	5.26	2.28	1.53	0.89	2.7	3.98	7.23	1.9	1.5	1.02	4.53	1.8	1.08	1.39	2.15	2.67	3.68	0.7	3.05	4.08	2.45	1.26	2.81	1.41
MUSK	ENSG00000030304	ENST00000189978,ENST00000374438,ENST00000374439,ENST00000374440,ENST00000374448,ENST00000416899	0.12	0.05	0.14	0.4	0.05	0.12	0.26	0.37	2.81	0.38	1.77	0.46	0.35	0.34	0.15	0.12	0.19	0.09	0	0.11	0.21	0.12	0.36	0.15
IKZF2	ENSG00000030419	ENST00000342002,ENST00000374319,ENST00000374326,ENST00000374327,ENST00000412444,ENST00000413091,ENST00000421754,ENST00000431520,ENST00000433134,ENST00000434687,ENST00000439848,ENST00000442445,ENST00000451136,ENST00000452786,ENST00000453575,ENST00000457361,ENST00000484040	5.11	3.45	1.66	3.25	7	6.88	9.74	2.18	10.56	4.21	32.34	4.45	4.65	3.92	4.91	6.86	8.41	1.16	10.48	17.71	8.14	1.79	5.87	2.86
GRN	ENSG00000030582	ENST00000053867,ENST00000585348,ENST00000585512,ENST00000586242,ENST00000586443,ENST00000586782,ENST00000587109,ENST00000587387,ENST00000587518,ENST00000587958,ENST00000588143,ENST00000588170,ENST00000588237,ENST00000589265,ENST00000589536,ENST00000589923,ENST00000590984,ENST00000591740,ENST00000592323,ENST00000592783,ENST00000593167	37.08	14.93	135.39	24.23	42.74	45.72	85.52	37.51	39.39	27.87	69.14	33.59	45.78	73.82	79.08	47.09	25.58	16.58	107.4	25.31	86.93	66.97	33.68	54.98
FAM13B	ENSG00000031003	ENST00000033079,ENST00000420893,ENST00000425075,ENST00000502471,ENST00000505281,ENST00000505961,ENST00000508403,ENST00000509596,ENST00000510804,ENST00000513640,ENST00000514310	14.27	15.96	10.03	11.78	10.46	7.31	17.3	15.08	23.74	13.26	24.3	21.26	20.1	12.69	7.32	10.61	28.95	6.3	2.53	11.73	12.31	9.81	15.86	8.96
ARHGAP31	ENSG00000031081	ENST00000264245,ENST00000482743	6.28	7.59	16.64	7.02	2.52	4.79	3.28	10.78	34.36	30.76	27.33	19.37	11.75	24.57	12.53	5.11	13.38	6.62	10.35	11.21	15.82	11.22	10.06	17.08
NA	ENSG00000031544	ENST00000326995,ENST00000398840,ENST00000561604,ENST00000562839,ENST00000562925,ENST00000563709,ENST00000567496	0	0.97	0	1.99	2.19	1.04	0.29	1.55	0.09	0.04	0.07	0.86	0.69	0.12	0	0.06	1.46	0.05	0	0.6	0.02	2.27	0.47	0.21
CENPQ	ENSG00000031691	ENST00000335783	3.74	1.16	0.49	0.96	3.37	2.31	3.44	0.6	1.83	1.51	3.54	3.33	3.09	1.61	1.2	2.51	2.7	2.54	0	1.43	0.66	0.55	1.38	0.65
SARS	ENSG00000031698	ENST00000234677,ENST00000369923,ENST00000468588,ENST00000471705,ENST00000477544,ENST00000482384	32.18	20.41	12.71	17.75	52.74	16.96	38.92	20.07	34.46	20.16	21.3	27.28	30.65	18.42	13.59	32.76	46.41	10.77	30.38	32.85	16.76	7.73	17.02	15.55
RANBP3	ENSG00000031823	ENST00000034275,ENST00000340578,ENST00000439268,ENST00000541471,ENST00000585339,ENST00000586117,ENST00000586344,ENST00000587159,ENST00000587263,ENST00000587411,ENST00000587463,ENST00000587479,ENST00000587799,ENST00000587956,ENST00000588010,ENST00000588879,ENST00000589353,ENST00000589886,ENST00000590623,ENST00000590953,ENST00000591092,ENST00000591124,ENST00000591333,ENST00000591736,ENST00000591881…	19.82	17.38	23.04	16.54	44.69	22.15	46.74	39.03	41.9	21.09	47.62	34.86	34.27	25.18	43.41	32.26	30.74	13.68	3.51	33.18	20.88	11.86	25.02	16.76
ARID4A	ENSG00000032219	ENST00000348476,ENST00000355431,ENST00000395168,ENST00000417477,ENST00000424658,ENST00000431317,ENST00000431612,ENST00000445108,ENST00000466065,ENST00000469635,ENST00000553355	10.19	14.83	16.16	8.83	24.21	10.45	13.88	9.94	35.16	13.99	5.93	24.71	14.42	10.61	8.01	18.88	27.22	2.79	11.41	21.95	11.94	5.16	9.24	6.87
TSSC1	ENSG00000032389	ENST00000382125,ENST00000398659,ENST00000406835,ENST00000435721,ENST00000441271,ENST00000443925,ENST00000444776,ENST00000455162,ENST00000462515,ENST00000463662,ENST00000470625,ENST00000478754,ENST00000482570,ENST00000496433	5.04	20.45	5.43	5.33	14.26	7.45	14.67	3.67	6.51	4.1	14.77	7.94	6.27	5.3	6.67	12.65	7.14	2.94	4.91	10.23	4.57	6.79	8.5	4.03
PNPLA6	ENSG00000032444	ENST00000221249,ENST00000414982,ENST00000450331,ENST00000545201,ENST00000593924,ENST00000594098,ENST00000594551,ENST00000594754,ENST00000594864,ENST00000595176,ENST00000595264,ENST00000595352,ENST00000595889,ENST00000596515,ENST00000597202,ENST00000598462,ENST00000599311,ENST00000599947,ENST00000599951,ENST00000600737,ENST00000600942,ENST00000601001,ENST00000601668,ENST00000602191	19.13	8.27	36.24	18.11	16.12	14.45	52.74	11.69	46.52	23.7	30.97	24.51	22.36	23.72	28.78	71.98	15.9	8.03	55.42	11.54	22.53	16.61	19.32	15.3
IFT88	ENSG00000032742	ENST00000319980,ENST00000351808,ENST00000382778,ENST00000389373,ENST00000460931,ENST00000461115,ENST00000470695,ENST00000482172,ENST00000537103	5.66	15.35	3.03	4.59	12.08	5.85	8.5	5.93	12.3	8.34	2.72	20.05	5.78	6.05	5.91	15.39	10.23	3.6	12.87	10.48	7.35	4.23	5.49	3.27
ALG1	ENSG00000033011	ENST00000262374,ENST00000544428,ENST00000586840,ENST00000588623,ENST00000591783,ENST00000591822,ENST00000591961,ENST00000592661,ENST00000592793	4.46	16.93	6.66	7.5	15.97	12.5	17.23	17.88	7.21	7.14	20.98	13.92	8.93	8.52	12.7	18.59	14.8	15.13	7.4	23.41	6.01	6.23	8.67	7.17
ZCCHC8	ENSG00000033030	ENST00000336229,ENST00000536306,ENST00000536663,ENST00000538116,ENST00000538493,ENST00000540586,ENST00000542892,ENST00000543897,ENST00000544054,ENST00000546149	12.03	16.69	16.92	12.3	12.84	10.2	30.23	11.79	30.25	15.27	16.74	30.25	29.76	14	11.89	27.71	20.08	5.64	0.94	14.02	10.43	9.55	17.55	10.82
ABCF2	ENSG00000033050	ENST00000222388,ENST00000287844,ENST00000441774,ENST00000468073,ENST00000473874,ENST00000477252	7.52	7.37	5.85	7.27	26.3	19	24.21	4.4	11.76	9.12	16.73	6.78	18.18	12.26	17.16	25.89	12.7	6.23	10.34	24.37	9.93	3.54	9.48	8.07
CHPF2	ENSG00000033100	ENST00000035307,ENST00000465601,ENST00000482173,ENST00000495645	5.23	3.09	2.34	3.22	5.26	4.93	6.83	4.5	4.73	2.17	6.4	3.97	4.55	2.72	3.65	3.89	4.4	2.13	3.66	6.9	2.85	3.67	5.05	2.08
LRRC7	ENSG00000033122	ENST00000035383,ENST00000310961,ENST00000370958,ENST00000415775,ENST00000441830,ENST00000565615,ENST00000588515,ENST00000607936,ENST00000608470,ENST00000608744,ENST00000608815,ENST00000609072,ENST00000609498	0.01	0.12	0.01	0.03	0.11	0.11	1.31	0	0.33	0.77	0.02	0.19	0.38	0.07	0.02	4.17	0.26	0	0	0.01	0.19	0	0.23	0.06
FUT8	ENSG00000033170	ENST00000342677,ENST00000358307,ENST00000360689,ENST00000394585,ENST00000394586,ENST00000417683,ENST00000549235,ENST00000553924,ENST00000554610,ENST00000554667,ENST00000554765,ENST00000555559,ENST00000556292,ENST00000556518,ENST00000557164,ENST00000557338,ENST00000557536	26.89	9.69	6.05	9.8	12.96	17.42	61.8	17.5	15.26	11.91	48.78	7.68	28.28	9.47	26.87	44.26	15.75	16.01	14	85.17	13.36	9.08	13.67	8.94
UBA6	ENSG00000033178	ENST00000322244,ENST00000420827,ENST00000429659,ENST00000505673,ENST00000506571,ENST00000514261	23.68	20.54	27.82	21.25	32.02	82.6	50.03	20.9	34.52	31.65	30.33	55.35	34.01	35.64	37.79	50.29	35.19	15.1	2.84	66.26	25.74	16.13	31.83	22.74
GAB2	ENSG00000033327	ENST00000340149,ENST00000361507,ENST00000526030,ENST00000528329,ENST00000528886,ENST00000530915,ENST00000534823	25.45	67.04	47.19	50.38	39.31	98.08	113.5	40.03	56.18	39.45	6.46	28.67	43.91	28.72	10.48	75.07	99.87	94.25	16.93	71.37	21.98	20.16	30.83	28.49
ATP6V0A1	ENSG00000033627	ENST00000264649,ENST00000343619,ENST00000393829,ENST00000537728,ENST00000544137,ENST00000546249,ENST00000585525,ENST00000585828,ENST00000586001,ENST00000586201,ENST00000586315,ENST00000587299,ENST00000587375,ENST00000587510,ENST00000587797,ENST00000587824,ENST00000587882,ENST00000588138,ENST00000588629,ENST00000588806,ENST00000588901,ENST00000589213,ENST00000589727,ENST00000589759,ENST00000592324…	13.78	8.92	44.67	27.4	21.6	13.87	38.05	19.35	59.6	44.12	32.36	61.91	37.01	31.54	14.17	30.33	27.87	6.87	6.42	19.19	25.87	23.07	27.1	25.26
PIAS1	ENSG00000033800	ENST00000249636,ENST00000545237,ENST00000562190,ENST00000563996,ENST00000564009,ENST00000564915,ENST00000567417	55.7	19.95	51.96	36.88	46.69	53.58	34.97	28.35	80.83	35.17	60.17	46.94	55.23	43.36	24.65	27.32	60.55	14.53	25.16	79.9	36.61	32.63	28.4	29.09
SLC4A7	ENSG00000033867	ENST00000295736,ENST00000388777,ENST00000419036,ENST00000425128,ENST00000428005,ENST00000428179,ENST00000428386,ENST00000435667,ENST00000437179,ENST00000437266,ENST00000438530,ENST00000440156,ENST00000445684,ENST00000446700,ENST00000454389,ENST00000455077,ENST00000457377,ENST00000465487,ENST00000475120,ENST00000491211	11.59	10.14	38.93	123.75	24.65	23.18	30.73	47.88	49.82	48.38	21.38	44.85	32.19	20.78	23.6	36.01	50.06	15.67	13.2	39.04	30.37	22.63	31.52	21.82
APBA2	ENSG00000034053	ENST00000382938,ENST00000411764,ENST00000558206,ENST00000558259,ENST00000558330,ENST00000558358,ENST00000558402,ENST00000558804,ENST00000559709,ENST00000559814,ENST00000560283,ENST00000561069	4.18	3.89	9.7	1.05	5.88	2.63	3.06	0.69	7.11	2.41	4.75	9.6	6.05	1.24	0.65	4.49	7.91	3.36	0	1.53	5.65	1	3.02	3.72
NA	ENSG00000034063	ENST00000262952,ENST00000398240,ENST00000543616,ENST00000587187,ENST00000587870,ENST00000591699,ENST00000591733,ENST00000592200,ENST00000592666	0.59	0.47	1.91	1.81	2.55	1.96	6.32	1.51	0.72	0.25	4.21	2.34	2.14	1.52	9.59	7.51	3.27	0.76	1.15	1.4	0.99	0.33	2.24	0.41
MAP2K3	ENSG00000034152	ENST00000316920,ENST00000342679,ENST00000361818,ENST00000395491,ENST00000477540,ENST00000479129,ENST00000483928,ENST00000496046,ENST00000526076,ENST00000527123,ENST00000529517,ENST00000534743,ENST00000583508	12.07	7.16	13.26	5.47	15.06	5.6	7.99	8.35	18.1	16.93	18.5	5.9	8.97	6.95	5.76	13.25	10.39	2.95	15.01	14.26	5.05	5.36	8.56	3.89
EFCAB1	ENSG00000034239	ENST00000262103,ENST00000433756,ENST00000519425,ENST00000521002,ENST00000521701,ENST00000521721,ENST00000522254,ENST00000523008,ENST00000523092	0.66	3.48	0	0.11	3.28	0.36	0.42	0.03	0.05	0.13	0	1.17	0	0.56	0	4.97	0.16	3.87	0	2.97	0.25	0.02	0.17	0.12
TMSB10	ENSG00000034510	ENST00000233143	209.19	140.05	477.51	165.64	360.35	362.93	490.75	156.23	298.01	186.53	358.45	181.57	294.68	280.85	558.85	792.35	369.3	258.49	224.07	389.71	282.63	193.69	292.01	222.71
ASTE1	ENSG00000034533	ENST00000264992,ENST00000504725,ENST00000504964,ENST00000505290,ENST00000505545,ENST00000507978,ENST00000509060,ENST00000514044	0.73	1.55	1.09	1.33	1.57	1.19	3.61	3.01	3.61	2.69	6.66	4.29	2.95	1.29	2.64	1.69	4.86	0.94	1.99	7.33	1.75	0.99	2.47	1.73
RNF19A	ENSG00000034677	ENST00000341084,ENST00000432381,ENST00000517584,ENST00000519342,ENST00000519449,ENST00000519527,ENST00000520071,ENST00000520903,ENST00000522182,ENST00000522369,ENST00000523167,ENST00000523255,ENST00000523481,ENST00000523644,ENST00000524233	50.42	40.56	42.65	77.38	54.96	35.46	160.43	86.12	98.03	52.27	92.98	111.2	42.93	50.02	22.7	38.4	77.79	10.88	23.71	65.28	40.67	6.56	53.8	39.18
PEX3	ENSG00000034693	ENST00000367591,ENST00000367592,ENST00000585848	22.53	10.94	8.12	13.78	22.32	10.61	18.41	16.15	22.93	20.81	74.3	48.5	31.3	18.9	13.85	15.17	38.75	10.41	11.84	28.18	13.16	4.76	19.59	11.95
GABARAPL2	ENSG00000034713	ENST00000037243,ENST00000563744,ENST00000565057,ENST00000565985,ENST00000568455	12.63	13.18	7.49	10.43	16.85	17.16	51.4	20.36	13.81	12.8	7.08	19.17	9.27	19.62	13.94	29.3	13.44	8.82	20.54	12.22	11.76	19.16	13.1	12.75
MYOC	ENSG00000034971	ENST00000037502	0.24	0.06	0.04	0.96	0.2	0	0	0	0.26	2.36	0	0.04	0.13	1.25	0.38	0.4	2.03	1.54	0	0	0	0	0.2	0.65
SH3YL1	ENSG00000035115	ENST00000356150,ENST00000402632,ENST00000403657,ENST00000403658,ENST00000403712,ENST00000405430,ENST00000415006,ENST00000415368,ENST00000431160,ENST00000451005,ENST00000454318,ENST00000460974,ENST00000462719,ENST00000463865,ENST00000465733,ENST00000468321,ENST00000471948,ENST00000472012,ENST00000472861,ENST00000473104,ENST00000475027,ENST00000477707,ENST00000479739,ENST00000481932,ENST00000488044…	54.15	46.4	3.13	12.77	59.27	17.46	31.64	11.01	10.51	20.15	13.03	55.97	20.22	12.02	11.45	30	23.55	13.47	3.43	58.18	9.77	4.79	11.16	7.89
FAM136A	ENSG00000035141	ENST00000037869,ENST00000430566,ENST00000438759,ENST00000450256,ENST00000460307,ENST00000498665	2.31	4.66	2.59	1.47	12.82	7.94	10.44	1.13	2	1.45	4.74	3.86	6.36	1.74	4.04	9.06	9.33	2.22	0.8	11.28	3.61	1.74	3.67	1.49
VCL	ENSG00000035403	ENST00000211998,ENST00000372755,ENST00000417648,ENST00000436396,ENST00000461383,ENST00000472585,ENST00000478896	49.84	33.94	15.18	25.57	67.73	79.5	57.67	54.14	55.28	92.75	43.64	64.52	78.99	69.45	43.29	58.85	82.75	23.76	28.32	71.02	36.65	30.77	32.33	46.39
DEPDC1B	ENSG00000035499	ENST00000265036,ENST00000453022,ENST00000505017,ENST00000509006,ENST00000512078,ENST00000512452,ENST00000545085	0.58	1.84	0.16	0.27	1.58	1.73	9.44	1.86	0.57	0.25	0.57	0.99	0.75	0.72	3.42	4.65	1.27	0.48	0	1.01	0.66	1.19	2.15	0.3
DAPK2	ENSG00000035664	ENST00000261891,ENST00000457488,ENST00000557867,ENST00000558064,ENST00000558069,ENST00000558076,ENST00000558482,ENST00000559007,ENST00000559306,ENST00000559731,ENST00000559897,ENST00000561162	4.79	0.85	0.81	4.83	0.65	6.58	4.7	5.11	8.05	4.69	7.04	20.21	0.66	0.91	1	4.69	2.05	1.61	0	5.35	1.67	0.23	2.07	1.34
NSMAF	ENSG00000035681	ENST00000038176,ENST00000427130,ENST00000517612,ENST00000518159,ENST00000518229,ENST00000519166,ENST00000519174,ENST00000519227,ENST00000519858,ENST00000519871,ENST00000521712,ENST00000521972,ENST00000522645,ENST00000523106,ENST00000523177,ENST00000523982,ENST00000524148	29.68	23.2	32.25	12.78	34.69	20.59	38.65	13.71	57.01	19.01	21.27	40.63	21.11	26.33	17.58	21.54	44.22	5.57	16.49	43.28	23.81	17.91	24.1	16.49
ADSS	ENSG00000035687	ENST00000366535,ENST00000462358,ENST00000468215	10.26	15.05	6.33	13.06	29.4	16.61	37.15	8.92	9.36	9.47	14.4	22.78	18.98	8.96	15.57	32.11	10.7	4.23	2.95	19.94	7.47	6.37	8.08	6.61
STAP1	ENSG00000035720	ENST00000265404,ENST00000396225	0	0.05	0.5	0.11	0	0.26	0	0.21	3.37	0.41	0.45	0.17	0.17	0.72	0.12	0.06	0.18	0	0	0.44	0.34	0.2	1.85	0.17
TIMP2	ENSG00000035862	ENST00000262768,ENST00000536189,ENST00000585421,ENST00000586057,ENST00000592761	7.95	5.73	7.73	3.74	4.5	3.44	6.37	8.68	13.25	14.39	9.45	4.19	9.81	16.95	7.22	5.89	10.25	5.99	7.74	2.45	11.8	7.44	3.8	9.16
RFC1	ENSG00000035928	ENST00000349703,ENST00000381897,ENST00000418436,ENST00000502706,ENST00000502991,ENST00000503784,ENST00000504554,ENST00000504849,ENST00000504974,ENST00000505077,ENST00000509084,ENST00000510783,ENST00000512275,ENST00000512726,ENST00000512881,ENST00000514572	61.76	46.5	20.82	22.57	106.3	34.83	44.17	37.21	51.22	31.53	61.22	77.14	64.2	30.92	24.73	67.27	59.76	34.08	30.89	65.59	25.26	23.43	34.03	17.48
TBC1D23	ENSG00000036054	ENST00000344949,ENST00000394144,ENST00000471098,ENST00000471273,ENST00000475134,ENST00000484231,ENST00000485687,ENST00000486274,ENST00000496167	6.93	14.89	17.91	10.54	23.02	31.6	40.14	11.78	28.05	22.8	17.47	65.48	37.55	22.03	12.19	25.86	29.42	12.94	12.11	30.7	17.78	11.06	20.54	14.82
CUL3	ENSG00000036257	ENST00000264414,ENST00000344951,ENST00000409096,ENST00000409777,ENST00000432260,ENST00000436172,ENST00000451538,ENST00000454323,ENST00000481135,ENST00000484081,ENST00000487558,ENST00000497715,ENST00000536702,ENST00000541548,ENST00000546102	54.07	42.97	26.08	36.49	132.87	36.46	38.99	31.97	45.51	29.82	46.96	49.75	39.35	38.54	28.76	53.52	62.19	21.82	14.03	72.44	23.59	24.38	23.12	22.51
MYOM2	ENSG00000036448	ENST00000262113,ENST00000517520,ENST00000518203,ENST00000518513,ENST00000518803,ENST00000519268,ENST00000519372,ENST00000519518,ENST00000519631,ENST00000520072,ENST00000520298,ENST00000520779,ENST00000523438,ENST00000523443,ENST00000523595	1.34	0.36	1.63	1.12	0	0.5	0.29	0.21	0.88	1.51	0.09	0.12	2.32	0.93	0.41	1.68	0.42	0.01	8.7	0.6	0.49	0	0.84	0.46
OTC	ENSG00000036473	ENST00000039007,ENST00000488812	0	0.08	0	0	1.88	0.1	0.1	0	0.77	0.48	0	0	0.25	0	0	0.37	0.11	1.07	0	0.18	0.07	0	0	0.25
CYP46A1	ENSG00000036530	ENST00000261835,ENST00000380228,ENST00000423126,ENST00000554176,ENST00000554611,ENST00000554917,ENST00000556313,ENST00000556822	0	0.01	0.08	0.32	0.04	0.27	0.5	0.3	0.29	0.26	0.34	0.8	0.01	0.15	0.67	0.21	0.2	0.04	0	0.29	0.09	0.06	0.18	0.18
ZZZ3	ENSG00000036549	ENST00000370798,ENST00000370801,ENST00000414381,ENST00000433749,ENST00000458763,ENST00000463166,ENST00000469944,ENST00000474746,ENST00000476195,ENST00000476275,ENST00000481346	8.16	5.26	2.48	5.3	16.65	6.76	5.81	9.96	8.6	4.87	6.19	32.15	7.22	3.96	3.72	5.51	12.2	2.16	3.55	13.48	5.58	3.79	6.36	3.87
SLC18A1	ENSG00000036565	ENST00000265808,ENST00000276373,ENST00000381608,ENST00000437980,ENST00000440926,ENST00000517776,ENST00000519026,ENST00000519171,ENST00000522513,ENST00000524272	0	0	0	0.64	0	0	0	0	0.3	0	0	0.1	0	0.1	0	0	0.02	0	0	0	0.05	0	0	0
USP2	ENSG00000036672	ENST00000260187,ENST00000455332,ENST00000525189,ENST00000525735,ENST00000527843,ENST00000531070,ENST00000532613	0.95	2.09	1.03	1.31	0.66	0.87	1.37	0.62	1.38	1.36	6.64	2.17	2.55	1.79	1.23	2.28	8.39	0	1.46	1.24	0.4	0	0.21	0.95
CASR	ENSG00000036828	ENST00000296154,ENST00000490131,ENST00000490186,ENST00000498619	0	0.18	0	0	0.19	0.14	0	0	0.08	0	0.11	0.02	0.21	0	0	0.1	0.04	0.43	0	0.12	0.02	0	0	0
TUBG2	ENSG00000037042	ENST00000251412,ENST00000588870,ENST00000590396	3.43	3.78	1.81	6.7	8.74	3.57	11.78	16.01	10.7	12.93	12.73	21.87	10.83	8.59	6.81	7.52	10.1	2.8	5.98	3.45	6.06	5.08	3.57	5.97
RPL26L1	ENSG00000037241	ENST00000265100,ENST00000519156,ENST00000519239,ENST00000519522,ENST00000519974,ENST00000521476	13.81	8.32	6.19	4.73	30.79	7.26	32.4	9.87	8.61	5.46	3.59	9.3	22.16	8.72	19.07	40.21	10.48	13.2	8.76	18.7	7.76	1.66	13.34	6.15
FLT4	ENSG00000037280	ENST00000261937,ENST00000393347,ENST00000424276,ENST00000502293,ENST00000502603,ENST00000502649,ENST00000507059,ENST00000510000,ENST00000512795,ENST00000513527,ENST00000514810	2.92	0.98	0.94	5.35	1.44	1.25	3.62	3.11	26.09	13.09	9.76	3.32	1.63	3.94	4.51	5.17	4.18	2.4	8.21	11.59	1.82	0.48	3.65	2.73
NSUN2	ENSG00000037474	ENST00000264670,ENST00000502932,ENST00000504374,ENST00000505264,ENST00000505892,ENST00000506139,ENST00000507888,ENST00000513888,ENST00000514127,ENST00000539938	18.1	20.46	12.22	12.45	25.29	29.16	38.22	12.06	14.89	13.08	28.42	23.14	12.86	11.11	14.2	35.74	20.73	5.34	13.84	20.92	11.7	6.57	12.14	7.1
FBXO42	ENSG00000037637	ENST00000375592,ENST00000444116,ENST00000456164,ENST00000478089	2.03	3.74	5.63	3.71	5.53	4.67	21.92	7.24	7.04	3.78	7.36	7.89	5.63	4.76	5.98	11.22	6.18	2.67	5.75	3.63	3.69	4.12	5.57	5.81
MFAP3	ENSG00000037749	ENST00000322602,ENST00000436816,ENST00000439768,ENST00000518497,ENST00000519325,ENST00000519612,ENST00000519928,ENST00000520327,ENST00000520899,ENST00000521527,ENST00000522177,ENST00000522440,ENST00000522782	2.54	7.96	4.62	5.64	9.11	4.43	10.76	4.66	10.84	7.69	7.24	7.68	13.92	11.19	6.74	11.9	8.09	5.23	0.81	11.33	6.54	5.15	8.18	5.34
MRI1	ENSG00000037757	ENST00000040663,ENST00000319545,ENST00000588526,ENST00000589290,ENST00000591688,ENST00000593245	0.61	2.03	0.79	2.17	1.1	1.72	2.03	1.82	1.64	1.08	2.4	2.57	1.35	1.26	1.74	1.59	1.4	0.22	10.77	2	1.54	1.31	1.07	0.96
METTL1	ENSG00000037897	ENST00000257848,ENST00000324871,ENST00000547653,ENST00000548504,ENST00000548681,ENST00000549773,ENST00000551117,ENST00000553125	1.69	3.54	3.98	3.96	5.26	2.51	5.44	3.01	1.49	2.49	2.61	2.03	2.94	1.55	2.65	7.04	2.44	2.82	5.43	4.79	1.71	4.09	1.9	1.2
HOXC8	ENSG00000037965	ENST00000040584	0	0.01	0	0.37	0.06	0.02	0.14	1.06	0.38	0.57	0.59	1.59	0.4	0.26	0.32	0.06	0.48	0.07	0	0.04	0.08	0	0.02	0.06
AGA	ENSG00000038002	ENST00000264595,ENST00000502310,ENST00000506853,ENST00000510635,ENST00000510955,ENST00000511231	2.33	6.03	7.98	11.76	17.25	2.23	13.66	7.97	15.2	12.06	21.93	29.24	8.68	10.12	12.18	12.42	9.15	11.35	10.93	8.95	10.39	12.68	5.71	4.95
PI4K2B	ENSG00000038210	ENST00000264864,ENST00000507794,ENST00000510415,ENST00000512921	7.61	5.21	6.51	8.65	14.02	8.64	12.28	6.51	6.99	7.49	9.56	26.12	11.82	8.36	11.44	10.66	7.83	3.36	29.63	14.28	8.19	2.8	6.46	2.97
BOD1L1	ENSG00000038219	ENST00000040738,ENST00000482713,ENST00000505343,ENST00000507943,ENST00000509897,ENST00000511119	15.79	10.1	10.59	9.57	29.03	10.51	10.12	12.54	30.06	11.87	15.51	22.37	21.4	11.67	8.96	26.18	26.9	6.95	1.23	17.85	10.68	6.53	8.94	6.17
MAT2B	ENSG00000038274	ENST00000280969,ENST00000321757,ENST00000421814,ENST00000518095,ENST00000519719,ENST00000520449,ENST00000521838,ENST00000523606	15.09	10.58	5.24	5.87	12.19	11.03	17.77	7.34	10.06	7.19	13.54	9.7	7.46	11.31	8.21	17.26	7.62	8.43	1.47	24.89	6.85	10.84	11.87	6.51
TLL1	ENSG00000038295	ENST00000061240,ENST00000504560,ENST00000506144,ENST00000507499,ENST00000509505,ENST00000513213	0.09	0.8	0.11	0.91	0.18	0.1	0.51	1.21	15.15	3.7	1.25	0.53	2.02	2.99	1.12	0.69	6.65	0.12	2.54	0.1	3.42	6.5	1.52	1.79
EDC4	ENSG00000038358	ENST00000358933,ENST00000536072,ENST00000572031,ENST00000572221,ENST00000572724,ENST00000573985,ENST00000573992,ENST00000574770,ENST00000575033,ENST00000575507,ENST00000575514,ENST00000576972,ENST00000577028,ENST00000577105	12.99	14.44	19.72	17.88	19.21	19.79	37.66	13.86	20.97	16.66	19.85	21.18	7.37	10.88	11.79	14.26	10.05	7.6	3.11	12.55	9.29	6.95	15.39	7
TRIO	ENSG00000038382	ENST00000344135,ENST00000344204,ENST00000502490,ENST00000502816,ENST00000503399,ENST00000504606,ENST00000505971,ENST00000506611,ENST00000507714,ENST00000508283,ENST00000508343,ENST00000508717,ENST00000509354,ENST00000509967,ENST00000510281,ENST00000510757,ENST00000511019,ENST00000512070,ENST00000512303,ENST00000512979,ENST00000513206,ENST00000515144,ENST00000515710,ENST00000537187	57.32	58.3	44.98	71.3	85.44	78.56	108.76	84.12	95.09	108.37	42.52	74.9	70.78	50.07	75.3	168.63	74.74	16.75	138.76	73.59	48.94	38.29	45.35	45.57
VCAN	ENSG00000038427	ENST00000265077,ENST00000342785,ENST00000343200,ENST00000502527,ENST00000503923,ENST00000505615,ENST00000507162,ENST00000512590,ENST00000513016,ENST00000513960,ENST00000513984,ENST00000515397	44.13	16.17	101.6	19.67	73.22	2.77	53.79	138.68	41.51	82.59	44.79	71.37	163.41	129.42	97.84	24.98	277.89	10.35	24.87	5.25	121.08	216.29	66.09	156.14
CLEC16A	ENSG00000038532	ENST00000261657,ENST00000381822,ENST00000409552,ENST00000409790,ENST00000428742,ENST00000436973,ENST00000459723,ENST00000463459,ENST00000463896,ENST00000465491,ENST00000476025,ENST00000487189,ENST00000494853	5.69	14.39	5.9	9.77	13.29	11.37	13.51	8.26	19.98	12.49	15.97	16.49	15.16	8.19	8.83	26.9	41.73	3.47	7.87	29.78	9	6.49	9.51	5.73
MSR1	ENSG00000038945	ENST00000262101,ENST00000350896,ENST00000355282,ENST00000381998,ENST00000445506,ENST00000517522,ENST00000518026,ENST00000518343,ENST00000518960,ENST00000519060,ENST00000520846,ENST00000521876,ENST00000522130,ENST00000522672,ENST00000536385	15.19	7.1	93.94	3.93	6.17	5.64	18.94	16.87	9.57	9.22	26.8	7.97	14.66	14.77	30.33	6.26	30.25	3.42	22.57	14.09	41.55	43.23	6.04	31.37
CDH1	ENSG00000039068	ENST00000261769,ENST00000422392,ENST00000561751,ENST00000562118,ENST00000562836,ENST00000564676,ENST00000564745,ENST00000565810,ENST00000566510,ENST00000566612,ENST00000567320	38.74	97.05	25.37	172.71	249.85	311.19	131.16	109.07	31.05	81.5	164.51	96.89	110.09	27.39	162	172.07	115.06	38.17	126.37	91.22	32.22	21.97	42.05	12.15
SKIV2L2	ENSG00000039123	ENST00000230640,ENST00000502953,ENST00000503165,ENST00000504388,ENST00000504997,ENST00000505565,ENST00000506750,ENST00000508716,ENST00000518955,ENST00000545714	30.64	31.01	21.39	31.28	49.41	40.66	49.03	38.32	57.34	29.64	39.75	31	25.14	27.04	35.38	37.94	63.24	22.08	56.72	30.88	21.3	18.4	22.58	17.3
DNAH5	ENSG00000039139	ENST00000265104,ENST00000504001,ENST00000508040,ENST00000512443	4.67	7.71	0.3	9.43	3.17	4.04	4.85	14.48	0.06	3.56	0.02	1.39	3.75	0.25	3.31	17.99	0.52	2.44	2.56	5.6	0.75	1.92	1.82	0.72
ZFYVE16	ENSG00000039319	ENST00000338008,ENST00000505560,ENST00000507548,ENST00000509558,ENST00000509562,ENST00000510158,ENST00000510995,ENST00000511050,ENST00000511829,ENST00000512442,ENST00000512558,ENST00000512907,ENST00000513789	11.54	28.23	15.43	12.8	20.45	9.46	15.8	28.87	39.06	32.9	26.49	26.57	31.34	20.41	24.63	17.03	22.47	4.9	1.21	19.13	22.56	22.19	27.02	15.52
FAM65A	ENSG00000039523	ENST00000042381,ENST00000379312,ENST00000422602,ENST00000428437,ENST00000540839,ENST00000561534,ENST00000562116,ENST00000562755,ENST00000564616,ENST00000565176,ENST00000565190,ENST00000565679,ENST00000566522,ENST00000566559,ENST00000566730,ENST00000566815,ENST00000566907,ENST00000566920,ENST00000568959,ENST00000569179,ENST00000569253,ENST00000569474,ENST00000569733	12	6.66	12.56	5.99	15.28	10.51	13.85	11.32	27.62	11.01	9.13	6.48	12.98	9.67	4.73	12.01	16.65	5.37	13.92	9.57	12.3	10.01	11.21	7.01
C6	ENSG00000039537	ENST00000263413,ENST00000337836,ENST00000417809,ENST00000433294,ENST00000461473,ENST00000473450,ENST00000475349,ENST00000511470	9.71	3.72	0	1.01	0.56	0.01	0.76	2.09	8.73	1.96	0	0.34	1.63	0.36	0.4	4.41	1.46	0.51	0	0.31	1.01	1.71	2.38	1.24
RAI14	ENSG00000039560	ENST00000265109,ENST00000397449,ENST00000428746,ENST00000502736,ENST00000503222,ENST00000503673,ENST00000504052,ENST00000505185,ENST00000506376,ENST00000507276,ENST00000507502,ENST00000507883,ENST00000508315,ENST00000508777,ENST00000509247,ENST00000510319,ENST00000510386,ENST00000511652,ENST00000512305,ENST00000512625,ENST00000512629,ENST00000513772,ENST00000513974,ENST00000514036,ENST00000514527…	26.79	6.19	4.67	5.27	55.66	9.78	35.28	17.35	33.06	15.27	23.19	11.05	26.92	21.56	6.01	45.91	38.14	19.21	6.08	10.37	10.12	15.2	10.16	10.58
SOX30	ENSG00000039600	ENST00000265007,ENST00000311371,ENST00000519442	0	0.06	0.06	0	0.29	0	0.06	0.09	0.03	0.02	0.78	0.27	0.46	0.03	0.23	0.59	0.05	0.04	0	0.23	0.13	0.24	0.07	0.03
PNKP	ENSG00000039650	ENST00000322344,ENST00000593706,ENST00000593946,ENST00000594661,ENST00000595081,ENST00000595792,ENST00000596014,ENST00000596726,ENST00000597965,ENST00000598020,ENST00000599454,ENST00000599543,ENST00000600573,ENST00000600910,ENST00000601816	13.53	21.13	36.13	35.89	18.09	27.39	51.27	32.92	45.51	26.35	22.71	45.69	15.21	24.61	71.02	49.8	58.31	11.47	49.06	43.15	27.02	7.44	19.95	15.63
BEST2	ENSG00000039987	ENST00000042931,ENST00000549706,ENST00000552539,ENST00000553030	0	0	0	0	0	0.02	0.01	0	0	0	0	0.01	0	0	0	0.01	0	0	0	0.01	0	0	0	0
PHLPP2	ENSG00000040199	ENST00000356272,ENST00000360429,ENST00000393524,ENST00000538126,ENST00000540628,ENST00000564884,ENST00000567016,ENST00000568004,ENST00000568954,ENST00000574977	2.76	3.53	3.14	3.79	4.69	4.16	6.19	5.13	10.45	7.39	7.1	5.13	2.44	3.74	4.06	4.28	4.07	1.54	10.11	5.61	4.26	2.46	4.93	2.87
SPDL1	ENSG00000040275	ENST00000265295,ENST00000503209,ENST00000503871,ENST00000505977,ENST00000506574,ENST00000507232,ENST00000508247,ENST00000508837,ENST00000509785,ENST00000510751,ENST00000512028,ENST00000513795,ENST00000513941,ENST00000515224,ENST00000523518	30.15	4.72	4.45	1.41	48.64	8.28	32.88	3.22	6.27	5.85	2.9	11.24	15.44	6.87	7.96	39.21	16.31	11.41	2.99	15.91	4.58	1.29	7.59	3.35
STAU2	ENSG00000040341	ENST00000355780,ENST00000517542,ENST00000518502,ENST00000518767,ENST00000518981,ENST00000519818,ENST00000519961,ENST00000520872,ENST00000520945,ENST00000521210,ENST00000521293,ENST00000521419,ENST00000521447,ENST00000521451,ENST00000521727,ENST00000521736,ENST00000521845,ENST00000522061,ENST00000522509,ENST00000522695,ENST00000522818,ENST00000522962,ENST00000523160,ENST00000523533,ENST00000523558…	34.03	26.77	7.45	27.3	52.49	33.41	93.87	48.22	29.68	24.83	32.85	49.68	62.64	28.48	20.46	64.7	75.94	16.8	3.76	66.92	23.4	15.5	31.87	16.8
PQLC2	ENSG00000040487	ENST00000375153,ENST00000375155,ENST00000400548,ENST00000432465,ENST00000469076,ENST00000497827	0.08	1.25	1.54	1.54	1.49	2.11	3.23	1.44	1.39	1.06	1.8	1.16	0.94	0.87	2.28	2.97	0.8	0.8	0.25	0.76	1.26	3	0.69	0.45
CTNS	ENSG00000040531	ENST00000046640,ENST00000381870,ENST00000399306,ENST00000414524,ENST00000441220,ENST00000452111,ENST00000467663,ENST00000488623,ENST00000495445,ENST00000574218,ENST00000574776,ENST00000576979	6.88	14.63	9.33	6.33	14.8	4.81	9.83	12.46	16.84	14.23	26.56	9.19	17.41	18.8	8.21	11.27	9.19	8.52	15.17	7.39	15.38	7.2	8.73	11.19
RTN4R	ENSG00000040608	ENST00000043402,ENST00000416372,ENST00000425986,ENST00000463936,ENST00000469601,ENST00000474642	0.36	1.89	0.61	1.36	1.26	6.07	4.28	0.41	0.78	0.87	0.82	1.41	1.67	0.77	0.45	1.52	1.8	0.7	15.53	1.67	1.6	0.98	0.73	1.95
PHF23	ENSG00000040633	ENST00000320316,ENST00000454255,ENST00000570753,ENST00000570899,ENST00000571362,ENST00000572789,ENST00000573826,ENST00000574236,ENST00000574323,ENST00000574407,ENST00000574899,ENST00000576955	1.24	1.89	2.29	2.48	4.96	4.59	4.34	1.52	5.27	2.9	6.65	2.49	5.44	3.52	5.93	7.11	2.78	5.31	8.25	5.93	3.02	2.36	4.51	2.56
CDH10	ENSG00000040731	ENST00000264463,ENST00000502921,ENST00000503958,ENST00000510477	0	0	0	0	0	0	0.12	0	0.16	0.01	0.61	0.07	0.01	0.08	0	0.03	0.02	0	0	0.04	0	0	0.1	0.01
INPP4A	ENSG00000040933	ENST00000074304,ENST00000409016,ENST00000409463,ENST00000409540,ENST00000409851,ENST00000463367,ENST00000467042,ENST00000468638,ENST00000498026,ENST00000523221,ENST00000545415	2.32	3.75	5.96	4.47	4.01	6.17	8.04	5.86	22.87	6.09	13.14	6.75	5.33	5.27	4.58	5.83	4.2	2.26	1.86	3.68	6.32	3.89	5.86	4.21
RAB27B	ENSG00000041353	ENST00000262094,ENST00000586570,ENST00000586594,ENST00000592334	6.41	0.94	1.09	4.97	0.94	1.27	0.5	3.72	0.71	6.03	2.06	0.22	0.29	0.81	5.23	0.71	1.51	0.24	0	0.41	1.19	0	0.03	0.1
PSMA4	ENSG00000041357	ENST00000044462,ENST00000413382,ENST00000557929,ENST00000558094,ENST00000558281,ENST00000558341,ENST00000558635,ENST00000558639,ENST00000559082,ENST00000559146,ENST00000559154,ENST00000559365,ENST00000559437,ENST00000559906,ENST00000559934,ENST00000559948,ENST00000560033,ENST00000560099,ENST00000560217,ENST00000560737,ENST00000560842	54.43	10.43	11.2	8.9	58.57	19.23	25.81	14.63	17.14	11.96	12.73	13.3	23.7	18.78	15.49	24.86	26.29	6.43	8.33	26.47	11.18	9.62	11.17	9.26
MYO16	ENSG00000041515	ENST00000251041,ENST00000356711,ENST00000357550,ENST00000375857,ENST00000457511,ENST00000467639,ENST00000482793	0.49	0.03	0.45	2.7	0.17	0.01	0.05	0.2	3.26	0.17	1.58	0.79	0.08	0.15	2.49	0.99	0.29	0	0	0.1	0.38	0	0.19	0.19
LSG1	ENSG00000041802	ENST00000265245,ENST00000427461,ENST00000437613,ENST00000460584,ENST00000461343,ENST00000466391,ENST00000475763,ENST00000480853	23.17	9.98	10.04	10	23.9	15.75	48.92	21.71	17.75	12.7	20.76	32.19	9.27	10.59	26.35	33	18.32	7.03	36.22	18.26	7.08	1.73	7.81	7.48
PARP3	ENSG00000041880	ENST00000398755,ENST00000417220,ENST00000431474,ENST00000470601,ENST00000470749,ENST00000471971,ENST00000475782,ENST00000486510,ENST00000498510	1.55	3.35	1.01	4.59	1.03	5.76	5.9	3.37	2.19	2.82	8.8	2.81	1.51	2.88	2.23	3.2	4.09	0.92	2.7	8.34	1.54	1.17	3.77	1.86
TNC	ENSG00000041982	ENST00000340094,ENST00000341037,ENST00000345230,ENST00000346706,ENST00000350763,ENST00000423613,ENST00000460345,ENST00000473855,ENST00000476680,ENST00000481475,ENST00000498724,ENST00000534839,ENST00000535648,ENST00000537320,ENST00000542877,ENST00000544972	4.7	2.2	17.01	12.13	68.44	1.13	22.29	66.97	67.52	45.31	20.64	47.38	14.93	61.1	35.31	3.93	11.84	1.77	34.21	1.43	13.86	7.92	18.44	17.18
THAP3	ENSG00000041988	ENST00000054650,ENST00000307896,ENST00000377627,ENST00000472925,ENST00000480647,ENST00000484669,ENST00000484676,ENST00000487819	1.62	2.71	1.71	3.26	6.38	5.81	9.44	4.75	4.69	3.34	0.18	4.95	7	3.48	6.14	5.07	1.87	2.51	0.29	2.15	2.38	1.49	3.08	1.87
FAM65C	ENSG00000042062	ENST00000045083,ENST00000327979,ENST00000462493,ENST00000462842,ENST00000482129,ENST00000488529,ENST00000535356	1.74	0.35	1.3	1.16	0.59	0.83	0.44	0.88	5.39	1.27	1.17	0.78	1.4	2.82	0.87	1.31	1.2	0.28	0.49	0.86	1.17	0.83	3.03	1.18
TDP1	ENSG00000042088	ENST00000335725,ENST00000357382,ENST00000393452,ENST00000393454,ENST00000545686,ENST00000553527,ENST00000553569,ENST00000553617,ENST00000553989,ENST00000554180,ENST00000554976,ENST00000555178,ENST00000555565,ENST00000555880,ENST00000556063,ENST00000556498,ENST00000556867,ENST00000557782	14.72	16.06	9.93	10.81	24.29	10.94	45.02	7.39	12.81	7.38	11.6	16.91	14.34	10.2	16.94	10.98	13.72	5.2	9.91	23.74	8.33	12.13	10.57	6.7
AIFM2	ENSG00000042286	ENST00000307864,ENST00000373248,ENST00000482166	1.04	1.59	0.46	0.6	1.23	2.05	2.01	1.5	1.47	3.12	4.92	1.39	2.03	1.2	0.76	1.49	1.24	0.86	3.95	1.99	1.03	0.6	1.05	0.81
C2orf83	ENSG00000042304	ENST00000264387,ENST00000409066	0	0	0.01	0	0	0	0	0	0.02	0	0	0.03	0	0	0	0	0	0	0	0	0	0	0	0
SPATA7	ENSG00000042317	ENST00000045347,ENST00000356583,ENST00000393545,ENST00000553303,ENST00000553626,ENST00000553885,ENST00000553908,ENST00000554102,ENST00000554168,ENST00000554802,ENST00000555356,ENST00000555401,ENST00000555515,ENST00000555534,ENST00000555715,ENST00000556406,ENST00000556553,ENST00000556666,ENST00000556870,ENST00000557248,ENST00000557567,ENST00000557724	11.85	11.54	2.11	4.45	19.14	7.84	10.96	8.25	14.38	12.17	6.68	19.77	14.26	11.87	8.18	5.27	14.08	6.01	0	11.76	9.27	9.62	5.79	9.57
MED17	ENSG00000042429	ENST00000251871,ENST00000507258,ENST00000525026,ENST00000525613,ENST00000528786,ENST00000529626,ENST00000530819,ENST00000531920,ENST00000533133,ENST00000533359,ENST00000533367	4.93	7.33	6.67	6.08	12.9	14.31	10.65	8.95	10.67	9.27	11.63	29.7	17.44	10.41	14.99	12.9	15.81	9.76	8.68	19.81	9.29	8.99	9.36	7.65
RETSAT	ENSG00000042445	ENST00000263854,ENST00000295802,ENST00000409984,ENST00000429806,ENST00000438611,ENST00000449375,ENST00000457495,ENST00000475624,ENST00000482694,ENST00000490291	6.46	3.69	4.31	18.06	10.96	5.36	4.3	18.47	8.21	13.96	25.24	11.95	5.94	7.86	10.45	5.26	12.38	4.41	3.76	10.74	6.32	11.67	6	6.83
CAPG	ENSG00000042493	ENST00000263867,ENST00000409275,ENST00000409670,ENST00000409724,ENST00000409921,ENST00000415012,ENST00000439385,ENST00000447219,ENST00000449030,ENST00000453973,ENST00000459793,ENST00000471064,ENST00000479651,ENST00000483659,ENST00000491267	14.68	12.41	30.65	11.65	16.94	18.34	21.41	15.08	13.52	8.73	60.07	12.22	17.07	17.26	14.19	14.37	42.6	2.61	88.67	28.35	49.8	31.98	15.73	37.29
AP2S1	ENSG00000042753	ENST00000263270,ENST00000352203,ENST00000593442,ENST00000597020,ENST00000597421,ENST00000598027,ENST00000599990,ENST00000600964,ENST00000601498,ENST00000601649	9.99	11.57	24.7	12.77	20.4	19.65	26.44	24.73	13.86	11.68	48.35	13.68	14.76	11.24	28.8	14.54	24.58	9.73	123.21	12.33	14.92	11.29	20.73	12.02
USH2A	ENSG00000042781	ENST00000307340,ENST00000366942,ENST00000366943,ENST00000463147,ENST00000481786	0	0.13	0	0.09	0.07	0.1	0.07	0.03	0.04	0.1	0.01	0.12	0.19	0.02	0	0.95	0.02	0.23	0	0.09	0.01	0.03	0.62	0.15
ZPBP	ENSG00000042813	ENST00000046087,ENST00000413331,ENST00000419417,ENST00000450231,ENST00000465922,ENST00000491129	0	0.01	0	0	0.32	0	0	0	0	0	0	0.52	0.03	0.02	0	0.55	0.03	0.15	0	0	0	0	0	0.03
TG	ENSG00000042832	ENST00000220616,ENST00000377869,ENST00000518058,ENST00000518097,ENST00000518108,ENST00000518505,ENST00000519178,ENST00000519294,ENST00000519543,ENST00000520089,ENST00000520197,ENST00000520769,ENST00000521107,ENST00000522523,ENST00000522691,ENST00000522797,ENST00000522809,ENST00000522996,ENST00000523756,ENST00000523901,ENST00000524151,ENST00000542445	0.55	2.41	0.25	0.65	4.82	0.8	2.75	4.47	2.16	1.91	7.48	2.36	4.56	1.3	0.35	1.17	0.98	0.57	0.14	1.75	2.67	2.44	1.26	1.89
ADAM28	ENSG00000042980	ENST00000265769,ENST00000397649,ENST00000437154,ENST00000518326,ENST00000518516,ENST00000518737,ENST00000520448,ENST00000520665,ENST00000521110,ENST00000521629,ENST00000523236,ENST00000523379,ENST00000523440,ENST00000540823	20.28	50.34	36.13	4.56	40.99	7.67	11.5	5.36	23.06	6.65	13.24	31.17	12.62	10.77	5.89	47.1	14.6	1.87	5.96	31.33	16	19.41	31.83	10.23
BARX2	ENSG00000043039	ENST00000281437,ENST00000526127,ENST00000531946,ENST00000605151	1.74	0.68	0.24	3.49	2.36	0.4	0.55	1.17	0.27	2.72	2.28	1.56	1.93	6.56	0	5.97	0.76	0.06	1.11	0.51	0.04	0.09	0.18	0
DCUN1D1	ENSG00000043093	ENST00000292782,ENST00000460412,ENST00000466812,ENST00000469954,ENST00000487822,ENST00000492563,ENST00000497606	18.9	15.63	8.9	9.72	46.48	38.16	51.71	10.92	17.12	9.92	15.48	56.21	50.72	15.6	15.01	29.5	40.24	13.29	12.09	26.93	10.4	9.41	13.1	10.78
JADE2	ENSG00000043143	ENST00000282605,ENST00000361895,ENST00000395003,ENST00000402835,ENST00000430087,ENST00000431355,ENST00000453515,ENST00000470876,ENST00000512386,ENST00000515554	3.72	2.27	4.36	5.94	2.64	7.86	4.47	4.12	8.29	5.12	7.49	3.85	2.4	6.21	2.13	2.58	6.6	1.83	6.22	5.81	5.57	2	4.4	3.33
ZIC2	ENSG00000043355	ENST00000376335,ENST00000468291,ENST00000477213,ENST00000481565,ENST00000490085	0	0	0	0.29	0	0	0.57	0	0.24	1.09	0.18	0	1.02	0.21	4.83	0.2	0	0	0	0.45	0	0	0.95	0
LCP2	ENSG00000043462	ENST00000046794,ENST00000519149,ENST00000519594,ENST00000520322,ENST00000520344,ENST00000521416,ENST00000522760,ENST00000522823,ENST00000523369	5.78	7.27	118.79	9.49	5.41	6.41	22.05	12.12	84.35	14.07	57.16	13.91	14.42	48.19	16.86	23.35	26.78	3.05	6.15	25.49	55.05	23.91	35.07	31.92
TRIT1	ENSG00000043514	ENST00000316891,ENST00000372818,ENST00000441669,ENST00000462243,ENST00000462797,ENST00000465417,ENST00000467774,ENST00000469476,ENST00000486825,ENST00000489945,ENST00000491865,ENST00000492612,ENST00000495175,ENST00000537223,ENST00000537440,ENST00000541099,ENST00000544981,ENST00000545233	23.6	17.85	7.96	10.12	20.17	22.06	29.46	12.64	10.94	10.64	29.31	32.85	19.23	9.5	6.52	33.07	18.58	9.43	9.41	55.26	7.4	4.29	9.08	6.01
ADRB1	ENSG00000043591	ENST00000369295	0	0	0.06	0.02	0.01	0	0.02	0.02	0.02	0.04	0.05	0	0	0.01	0.05	0	0.09	0	0	0.02	0.01	0	0	0
GUCA2B	ENSG00000044012	ENST00000372581	0	0	0	0	0	0	0	0	0	0	0	0	0	0	0	0	0	0	0	0	0	0	0	0
CUL7	ENSG00000044090	ENST00000265348,ENST00000478630,ENST00000535468	8.26	19.42	2.76	13.44	20.02	22.22	25.17	4.84	11.86	7.47	10.33	16.21	16.29	10.51	12.98	36.16	13.1	21.41	7.29	25.64	6.56	8.29	13.3	5.44
CTNNA1	ENSG00000044115	ENST00000302763,ENST00000355078,ENST00000517533,ENST00000517534,ENST00000517656,ENST00000517904,ENST00000517980,ENST00000518263,ENST00000518381,ENST00000518585,ENST00000518825,ENST00000518910,ENST00000518919,ENST00000519113,ENST00000519116,ENST00000519309,ENST00000519489,ENST00000519634,ENST00000519768,ENST00000520158,ENST00000520260,ENST00000520339,ENST00000520400,ENST00000520520,ENST00000520522…	182.15	184.19	65.94	96.13	233.68	97.35	285.24	121.4	147.79	129.02	109.34	157.01	294.74	119.17	117.63	216.31	415.67	179.68	140.18	141.39	87.1	83.02	126.28	83.12
PHKA2	ENSG00000044446	ENST00000379942,ENST00000464455,ENST00000469485,ENST00000469645,ENST00000473597,ENST00000473739,ENST00000481718,ENST00000486231	35.59	32.5	14.84	18.18	32.45	35.64	44.3	22.9	22.6	25.87	57.63	25.68	17.87	21.17	17.86	80.51	24.33	9.87	21.71	40.12	15.68	12.19	13.03	13.26
CNTLN	ENSG00000044459	ENST00000262360,ENST00000380641,ENST00000380647,ENST00000425824,ENST00000461247,ENST00000484374	4.34	4.96	1.28	0.84	7.52	3.35	4.8	2.72	12.23	5.22	3	6.6	12.04	4.75	1.2	4.21	10.84	1.33	0.08	3.81	3.94	1.73	3.55	2.91
EPHA3	ENSG00000044524	ENST00000336596,ENST00000452448,ENST00000494014	0.25	0.19	0	0.64	0.29	0.46	0.26	1.06	14.76	2.84	1.82	0.33	1.05	3.22	0.65	0.93	1.03	0.08	0	0.16	0.9	0.67	0.72	1.25
HSPA5	ENSG00000044574	ENST00000324460	24.38	15.33	101.18	25.17	75.54	46.79	56.93	17.3	22.96	14.31	22.17	16.23	44.76	33.06	66.6	96.15	26.5	9.5	14.33	27.19	23.85	19.05	22.37	17.19
DSG2	ENSG00000046604	ENST00000261590,ENST00000585206	19.78	44.44	26.16	21.12	71.31	59.6	43.02	15.67	1.16	25.4	7.08	58.76	53.54	17.79	13.16	62.3	53.83	8.64	3.36	50.27	10.31	7.38	11.81	10.9
GEMIN8	ENSG00000046647	ENST00000332885,ENST00000380523,ENST00000398355,ENST00000460203,ENST00000477386	3.65	3.1	1.04	2.76	4.92	2.02	4.98	2.15	3.51	2.4	4.4	6.59	2.28	2.11	3.09	5.36	2.68	1.41	0	4.83	1.67	1.86	1.57	1.69
OFD1	ENSG00000046651	ENST00000340096,ENST00000380550,ENST00000380567,ENST00000398395,ENST00000464463,ENST00000466534,ENST00000474705,ENST00000485052,ENST00000490265	57.37	58.43	20.72	43.11	72.66	59.45	61.06	19.45	73.44	41.35	42.44	209	45.01	31.51	34.34	63.41	87.55	18.02	22.58	81.33	32.67	16.7	37.58	19.94
GPM6B	ENSG00000046653	ENST00000316715,ENST00000355135,ENST00000356942,ENST00000398361,ENST00000454189,ENST00000468080,ENST00000472735,ENST00000475307,ENST00000493085,ENST00000493677,ENST00000495211	7.85	8.39	0.98	2.36	5.78	19.62	8.46	1.3	1.47	8.61	1.61	44.83	10.3	1.38	0.35	19.96	3.11	7.13	0.01	10.96	2.24	1.21	4.43	1.09
MAGEC2	ENSG00000046774	ENST00000247452	0	0	0	0	0	0	0.01	0	0	0	0	0	0	0	0	0.66	0	0	0	0	0	0	0	0
PREX2	ENSG00000046889	ENST00000288368,ENST00000517617,ENST00000520235,ENST00000522247,ENST00000529398	10.25	5.58	0.07	4.38	6.39	3.25	84.54	5.02	12.95	17.43	10.57	3.64	3.79	7.51	2.91	43.19	11.67	13.41	2.8	4.03	4.06	7.55	5.5	12.42
WDR37	ENSG00000047056	ENST00000263150,ENST00000358220,ENST00000381329,ENST00000436154,ENST00000482165	8.44	3.84	5.32	3.55	8.72	5.4	4.61	5.56	6.46	6.76	7.51	12.44	5.23	4.9	7.48	5.37	6.09	1.44	3.24	7.78	5.99	2.62	3.97	4.88
YTHDC2	ENSG00000047188	ENST00000161863,ENST00000503857,ENST00000506333,ENST00000507567,ENST00000512600,ENST00000514720,ENST00000515883	9.87	12.58	8.45	8.57	7.14	4.14	5.96	13.52	18.52	11.11	8.33	10.67	16.49	7.86	8.06	5.59	12.74	3.18	32.68	8.06	11.05	5.46	8.5	6.74
CTPS2	ENSG00000047230	ENST00000359276,ENST00000380241,ENST00000443824,ENST00000455276,ENST00000483053	11	6.87	1.33	7.42	21.58	10.1	14.11	6.64	6.37	4.91	6.72	10.23	9.15	5.24	10.7	11.95	13.36	7.83	5.67	19.38	4.01	2.54	4.06	2.99
ATP6V1H	ENSG00000047249	ENST00000355221,ENST00000359530,ENST00000396774,ENST00000518072,ENST00000519588,ENST00000519922,ENST00000520188,ENST00000521275,ENST00000521335,ENST00000521377,ENST00000521707,ENST00000521900,ENST00000522159,ENST00000522849,ENST00000523343,ENST00000523426,ENST00000523899,ENST00000524164,ENST00000524234	12.59	9.65	11.12	7.84	26.19	14.94	30.51	14.65	11.76	10.71	7.81	14.46	21.26	7.59	11.06	23.34	11.72	5.6	0	20.31	5.53	8.91	11.06	5.64
POLR2B	ENSG00000047315	ENST00000314595,ENST00000381227,ENST00000431623,ENST00000433463,ENST00000441246,ENST00000450656,ENST00000464918,ENST00000478188,ENST00000484821,ENST00000495311,ENST00000497845,ENST00000510355	54.16	34.8	20.28	23.07	102.38	54.66	49.94	24.53	52.37	21.75	30.66	58.09	105.92	31.57	41.56	100.41	41.09	12.71	12.9	37.9	25.11	20.14	36.66	20.77
FAM214A	ENSG00000047346	ENST00000261844,ENST00000399202,ENST00000534964,ENST00000546305,ENST00000561490,ENST00000561543,ENST00000562135,ENST00000562351,ENST00000566768,ENST00000566948,ENST00000568637,ENST00000568668,ENST00000568863,ENST00000568871,ENST00000570204	31.55	34.89	17.45	49.21	20.38	23.19	13.13	64.27	38.66	31.44	11.68	35.89	15.57	23.13	15.24	14.61	24.6	5.07	25.38	55.56	9.51	9.34	22.15	12.46
ARAP2	ENSG00000047365	ENST00000303965,ENST00000503225,ENST00000503904,ENST00000505837,ENST00000506189,ENST00000508066,ENST00000511416,ENST00000512804,ENST00000513032	3.89	3.79	11.87	3.68	5.53	8.74	17.13	3.33	20.56	6.63	14.54	9.1	6.89	10.12	5.18	8.35	7.92	13	1.2	14.45	11.82	4.67	16.9	4.82
TPR	ENSG00000047410	ENST00000367478,ENST00000451586,ENST00000467810,ENST00000469463,ENST00000474852,ENST00000481347,ENST00000491783,ENST00000492973	69.15	47.64	24.56	33.96	81.65	50.2	50.98	17.68	59.52	30.01	30.51	71.65	78.43	30.77	32.31	59.96	67.05	20.75	15.36	52.89	24.14	11.85	46.47	19.81
CP	ENSG00000047457	ENST00000264613,ENST00000455472,ENST00000460674,ENST00000462336,ENST00000463556,ENST00000471356,ENST00000473296,ENST00000474204,ENST00000479771,ENST00000481169,ENST00000489736,ENST00000490639,ENST00000494544,ENST00000497797,ENST00000497902	37.67	36.09	1.48	1.28	159.03	138.95	204.4	92.23	50.49	8.26	18.61	342.51	202.82	3.83	3.18	171.64	105.02	33.19	20.55	238.25	8.54	17.03	66.17	62.67
KIAA0556	ENSG00000047578	ENST00000261588,ENST00000562207,ENST00000564749,ENST00000565672,ENST00000566023,ENST00000567894,ENST00000568258,ENST00000568622,ENST00000573850	12.83	18.48	9.55	8.86	26.82	20.19	24.33	17.54	17.13	13.15	16.78	23.15	57.64	10.02	21.7	42.89	16.82	9.87	1.23	29.58	7.2	5.84	14.54	7.31
DTNBP1	ENSG00000047579	ENST00000338950,ENST00000344537,ENST00000355917,ENST00000462989,ENST00000506844,ENST00000509674,ENST00000510395,ENST00000511762,ENST00000513680,ENST00000514651,ENST00000515875	7.26	7.35	13.41	12.17	18.3	10.21	15.4	7.58	17.74	12.11	20.75	13.24	15.17	15.02	15.11	21.07	11.86	7.58	5.63	15.42	11.89	8.31	8.66	5.84
XK	ENSG00000047597	ENST00000378616	1.3	0.25	0.13	0.01	0.39	0.42	1.93	0.01	0.1	0.26	0.16	0.23	0.14	0.17	0.14	1.02	0.24	0.21	0.62	1.69	0.18	0	0.05	0.09
ANO2	ENSG00000047617	ENST00000327087,ENST00000356134,ENST00000536751,ENST00000538154,ENST00000540543,ENST00000541487,ENST00000541874,ENST00000542326,ENST00000544988,ENST00000545860,ENST00000546188	0.14	0.53	0.04	0.56	1.16	3.25	0.73	0.52	2.93	3.08	1.26	3.75	4.88	1.69	0.38	3.13	1.64	1	1.98	2.59	1.32	0.61	2.39	1.03
C12orf4	ENSG00000047621	ENST00000261250,ENST00000509318,ENST00000535030,ENST00000535887,ENST00000541014,ENST00000542080,ENST00000544258,ENST00000544697,ENST00000545746	8.65	2.2	6.75	5.86	10.04	6.94	11.83	7.22	10.19	4.8	19.47	20.18	12.84	5.67	6.09	10	11.73	4.23	0.14	6.98	6.53	6.34	5.64	6.62
SCML1	ENSG00000047634	ENST00000380041,ENST00000380043,ENST00000380045,ENST00000398080,ENST00000419185,ENST00000427362,ENST00000487842	1.82	2.02	2.48	0.68	0.95	0.78	1.88	1.59	7.27	2.94	1.87	1.3	0.87	1.34	1.66	1.3	3.39	1.42	0.54	1.91	1.1	0.52	1.29	0.99
WWC3	ENSG00000047644	ENST00000380861,ENST00000454666,ENST00000466248	5.65	1.85	1.05	3.31	1.44	1.8	4.1	3.77	3.92	2.95	5.78	2.45	2.51	2.63	2.83	2.03	4.33	1.12	7.82	3.34	2.09	0.96	1.79	1.63
ARHGAP6	ENSG00000047648	ENST00000303025,ENST00000337414,ENST00000380717,ENST00000380718,ENST00000380732,ENST00000380736,ENST00000413512,ENST00000489330,ENST00000491514,ENST00000495242,ENST00000534860	2.78	0.82	0.37	1.16	1.63	4.17	0.69	1.49	6.68	3.79	0.41	1.41	1.31	4.96	0.63	0.58	3.15	1.37	0.6	0.64	1.6	0.76	1.7	1.15
FAM184B	ENSG00000047662	ENST00000265018	0.68	0.53	0.12	0.46	0.55	0.27	0.19	0.38	0.72	0.33	0.18	0.48	0.73	0.21	0.07	0.74	0.45	0.18	0	0.57	0.46	0.22	0.59	0.11
MAP4	ENSG00000047849	ENST00000264724,ENST00000335271,ENST00000360240,ENST00000383736,ENST00000383737,ENST00000395734,ENST00000420772,ENST00000423088,ENST00000426837,ENST00000429422,ENST00000434267,ENST00000439356,ENST00000441748,ENST00000462206,ENST00000468075,ENST00000477765,ENST00000482752,ENST00000497735	34.47	37.72	20.47	27.24	56.98	56.34	60.05	53.94	74.3	51.33	67.34	38.58	74.53	52.19	25.69	57.96	86.06	22.77	27.76	84.85	39.01	42.71	57.71	35.74
GOPC	ENSG00000047932	ENST00000052569,ENST00000368498,ENST00000467125,ENST00000535237	2.51	2.23	1.38	1.34	8.25	2.96	4.11	4.26	6.79	3.25	2.94	5.23	4.82	3.58	3.43	5.55	10.95	2.71	1.15	5.23	4.43	1.87	3.74	3.22
ROS1	ENSG00000047936	ENST00000368507,ENST00000368508,ENST00000403284	0.04	0.01	0.03	0	0.04	0	0.5	0	0	0.01	0.1	0	0.23	0.01	0.33	3.02	0.14	0.14	0	0.71	0.09	0.07	0.08	0.22
USP28	ENSG00000048028	ENST00000003302,ENST00000260188,ENST00000535607,ENST00000537490,ENST00000537642,ENST00000537706,ENST00000538224,ENST00000538475,ENST00000540438,ENST00000540925,ENST00000542033,ENST00000544272,ENST00000544750,ENST00000544967,ENST00000545540,ENST00000545608	7.1	13.74	5.05	5.39	17.16	11.83	30.41	6.58	15.71	10.18	16.31	29.74	19.84	10.06	15.73	17.68	21.83	11.4	18.88	44.16	10.38	4.86	11.06	6.2
HDAC9	ENSG00000048052	ENST00000401921,ENST00000405010,ENST00000406072,ENST00000406451,ENST00000411993,ENST00000413380,ENST00000413509,ENST00000417496,ENST00000425071,ENST00000428307,ENST00000430454,ENST00000432645,ENST00000433709,ENST00000441542,ENST00000441986,ENST00000446646,ENST00000455069,ENST00000456174,ENST00000461159,ENST00000461409,ENST00000471887,ENST00000474742,ENST00000476135,ENST00000483142,ENST00000490851…	10.32	14.75	6.79	3.89	11	17.83	21.16	1.95	15.62	5.25	4.6	5.19	19.09	12.87	8.35	15.68	12.15	5.96	10.93	7.41	8.17	7.15	16.27	5.38
TSPAN17	ENSG00000048140	ENST00000298564,ENST00000310032,ENST00000405525,ENST00000503030,ENST00000503045,ENST00000504168,ENST00000507471,ENST00000508164,ENST00000514705,ENST00000515708	3.55	3.81	5.11	5.91	8.01	8.66	30.95	6.27	5.2	3.93	3.91	4.68	5.72	10.37	8.63	18.11	5.6	5.03	6.56	21.73	4.86	3.38	6.83	3.84
NOP16	ENSG00000048162	ENST00000389158,ENST00000502577,ENST00000502663,ENST00000503849,ENST00000504821,ENST00000507413,ENST00000509257,ENST00000510123,ENST00000510608	1.5	6.1	3.79	2.3	10.34	5.58	13.88	2.23	6.89	4.51	15.19	2.54	6.58	5.65	4.09	10.04	5.22	6.52	17.02	13.43	3.52	3.01	4.76	4.62
CC2D2A	ENSG00000048342	ENST00000389652,ENST00000413206,ENST00000424120,ENST00000438599,ENST00000503292,ENST00000503658,ENST00000506643,ENST00000507954,ENST00000510220,ENST00000511544,ENST00000512202,ENST00000512702,ENST00000513035,ENST00000513811,ENST00000514039,ENST00000514450,ENST00000515124	15.87	19.97	1.67	5.43	24.35	10.59	7.81	6.11	14	13.52	3.86	14.53	21.24	10.11	4.72	21.78	22.36	8.6	8.08	18.46	11.78	11.27	10.26	7.19
RRM2B	ENSG00000048392	ENST00000251810,ENST00000395910,ENST00000395912,ENST00000517517,ENST00000519125,ENST00000519317,ENST00000519962,ENST00000522368,ENST00000522394,ENST00000523957	33.52	10.48	10.72	17.11	18.06	10.95	38.59	25.47	13.52	10.33	22.49	35.65	26.75	24.39	18.19	12.28	14.04	9.6	8.32	13.02	13.17	16.3	22.21	12.93
ZNF800	ENSG00000048405	ENST00000265827,ENST00000393312,ENST00000393313,ENST00000434602,ENST00000436992,ENST00000439506,ENST00000485577	13.75	14.38	14.57	15.06	11.93	25.6	35.82	18.54	40.87	35.79	66.45	28.25	19.24	21.95	14.94	12.68	34.01	9.54	14.56	41.46	10.8	10.75	19.43	18.79
TNFRSF17	ENSG00000048462	ENST00000053243,ENST00000396495,ENST00000562385	0	0.18	0.04	0.41	0	0.22	0.15	0.23	1.83	0.76	0	1.48	0.35	0.55	0.26	0.02	0.39	0.44	0	0.69	0.24	0.53	0.78	0.37
SNX29	ENSG00000048471	ENST00000306030,ENST00000323433,ENST00000562510,ENST00000563308,ENST00000564111,ENST00000564791,ENST00000566228,ENST00000568359,ENST00000568949,ENST00000569801	20.43	16.15	37.16	21.3	19.23	14.1	55.85	42.98	101.66	60.75	106.29	37.19	46	37.13	25.96	41.56	51.41	12.46	42.71	34.6	60.68	22.73	41.3	44.35
LMO3	ENSG00000048540	ENST00000261169,ENST00000320122,ENST00000332914,ENST00000354662,ENST00000396205,ENST00000424192,ENST00000439600,ENST00000441439,ENST00000447609,ENST00000453727,ENST00000534946,ENST00000535535,ENST00000536172,ENST00000536509,ENST00000537304,ENST00000537568,ENST00000537757,ENST00000538020,ENST00000538051,ENST00000539232,ENST00000539534,ENST00000540445,ENST00000540590,ENST00000540848,ENST00000541295…	0.4	0.53	0.07	3.23	1.22	4.41	28.52	3.88	0.91	4.47	0.49	8.08	8.63	16.17	3.59	3.66	8.34	0.68	0	2.05	0.63	2.22	2.67	24.76
MRPS10	ENSG00000048544	ENST00000053468	4.47	2.12	1.77	2.32	5.76	4.29	3.67	2.02	2.29	2.57	2.15	3.86	3.45	3.15	2.96	3.33	2.66	4.18	0	3.75	1.3	1.26	1.69	1.38
GUCA1A	ENSG00000048545	ENST00000053469,ENST00000372958,ENST00000394237,ENST00000418175,ENST00000541991	0	0.08	0.05	0	0	0	0.16	0	0	0	0	0	0.03	0	0	0.01	0.02	0	0	0	0	0	0	0.02
RSF1	ENSG00000048649	ENST00000308488,ENST00000360355,ENST00000440064,ENST00000467567,ENST00000480887,ENST00000526324,ENST00000528095,ENST00000529470,ENST00000530604,ENST00000531026,ENST00000531768,ENST00000532556,ENST00000534794	29.35	91.55	48.71	43.66	70.46	134.89	70.56	111.68	95.15	54.78	115.59	125.65	76.17	52	53.19	128.46	163.46	60.63	46.31	123.19	41.52	33.66	49.05	41.78
VPS13D	ENSG00000048707	ENST00000011700,ENST00000356315,ENST00000358136,ENST00000460333,ENST00000466732,ENST00000469054,ENST00000471923,ENST00000473099,ENST00000476045,ENST00000476169,ENST00000481484,ENST00000487188,ENST00000489961,ENST00000496628,ENST00000543710,ENST00000543766	12.7	15.77	12.6	12.03	26.39	16.74	43.75	18.12	30.63	28.05	39.29	27.94	27.99	13.29	23.84	17.33	20.39	4.55	48.45	15.77	12.93	8.85	14.82	9.59
CELF2	ENSG00000048740	ENST00000315874,ENST00000354440,ENST00000354897,ENST00000379261,ENST00000399850,ENST00000416382,ENST00000417956,ENST00000427450,ENST00000450189,ENST00000537122,ENST00000542579,ENST00000608830,ENST00000609692,ENST00000609870	3.94	0.93	22.45	3.35	1.93	1.01	2.74	4.06	13.87	11.54	15.14	3.9	2.86	9.25	2.92	1.04	6.58	0.81	0.98	4.15	7.7	4.05	6.37	9.06
FAM120A	ENSG00000048828	ENST00000277165,ENST00000333936,ENST00000340893,ENST00000375389,ENST00000427765,ENST00000446420,ENST00000475933	72.65	63.31	45.22	70.47	70.01	54.65	171.4	68.42	73.34	55.34	83.25	103.29	45.67	60.74	66.36	59.33	93.09	22.01	59.69	107.42	50	33.18	47.32	37.66
R3HDM1	ENSG00000048991	ENST00000264160,ENST00000329971,ENST00000409478,ENST00000409606,ENST00000410054,ENST00000425804,ENST00000429703,ENST00000436436,ENST00000438014,ENST00000441871,ENST00000443537,ENST00000445855,ENST00000456040,ENST00000463230,ENST00000480793,ENST00000483021,ENST00000483065,ENST00000486532,ENST00000487294,ENST00000488035	30.13	33.99	12.23	10.73	43.79	35.21	36.82	18.25	29.75	18.63	27.93	42.26	27.19	16.76	13.87	53.99	59.62	10.89	8.23	21.85	17.87	19.03	25.34	16.51
COL9A2	ENSG00000049089	ENST00000372736,ENST00000372748,ENST00000417105,ENST00000427563,ENST00000461118,ENST00000466267,ENST00000482722,ENST00000488463,ENST00000490132,ENST00000495948,ENST00000496215	13.71	2.93	0.93	4	6.25	8.82	7.31	2.95	3.54	2.54	3.86	12.15	15.48	0.94	0.61	42.43	2.05	2.06	9.27	18.93	1.2	2.58	2.23	9.11
KITLG	ENSG00000049130	ENST00000228280,ENST00000347404,ENST00000357116,ENST00000378535,ENST00000552044	1.09	2.1	1.03	1.96	2.24	1.15	1.47	41.54	6.07	7.15	11.17	2.45	2.63	4.58	6	2.4	2.32	0.53	4.61	2.35	2.34	1.13	2.92	2.43
ERCC8	ENSG00000049167	ENST00000265038,ENST00000381118,ENST00000426742,ENST00000439176,ENST00000462279,ENST00000477893,ENST00000484330,ENST00000495985,ENST00000497892,ENST00000543101	2.9	8.98	8.22	6.68	12.64	6.26	32.75	8.42	12.38	7.33	25.42	8.57	5.59	6	14.93	14.66	9.55	4.86	0	9.43	9.97	10.32	17.12	4.73
ADAMTS6	ENSG00000049192	ENST00000314351,ENST00000381052,ENST00000381055,ENST00000417396,ENST00000464680,ENST00000470597,ENST00000502886,ENST00000504282,ENST00000536360	3.97	2.47	0.49	1.87	5.28	2.97	4.65	15.93	2.57	3.24	3.39	5.63	7.64	4.56	2.16	8.36	8.42	1	0.19	0.86	4.8	1.29	5.18	3.39
H6PD	ENSG00000049239	ENST00000377403,ENST00000495451,ENST00000602477	9.04	10.4	5.2	7.98	21.34	15.28	49.34	6.21	17.93	13.62	16.16	10.56	10.63	9.57	6.85	15.61	13.85	4.69	3.09	8.37	9.43	11.92	5.99	5.78
VAMP3	ENSG00000049245	ENST00000054666,ENST00000470357,ENST00000487194	17.24	5.66	4.57	4.49	25.23	12.81	25.31	4.58	6.85	7.64	6.71	5.09	7.61	6.4	5.22	13.36	8.09	1.69	0.08	6.31	5.64	3.94	3.4	4.22
PER3	ENSG00000049246	ENST00000361923,ENST00000377532,ENST00000377541,ENST00000463106,ENST00000473653,ENST00000494684,ENST00000602883	5.83	7.96	1.88	14.32	9.87	12.91	24.07	6.96	9.71	16.18	3.31	33.08	4.53	2.63	6.78	6.51	10.08	2.94	12.04	9.32	3.46	6.44	5.44	3.96
UTS2	ENSG00000049247	ENST00000054668,ENST00000361696,ENST00000377516	0	0	0	0	0	0	0.02	0	0.19	0	0.28	0.66	0	0.06	0.51	0.01	0.5	0	0	0.08	0.5	0	2.18	0.6
TNFRSF9	ENSG00000049249	ENST00000377507,ENST00000474475,ENST00000492571	0.21	0.09	0.61	0.17	0.11	0.09	0.57	0.07	2.52	0.15	0.97	0.11	0.4	0.59	0.08	1.19	0.24	0	0	0.59	0.66	0.35	0.63	0.37
EPN3	ENSG00000049283	ENST00000268933,ENST00000503246,ENST00000503690,ENST00000504857,ENST00000507467,ENST00000507709,ENST00000507998,ENST00000510045,ENST00000510462,ENST00000511414,ENST00000512291,ENST00000512379,ENST00000514874,ENST00000515028,ENST00000515126,ENST00000537145,ENST00000541226,ENST00000571402,ENST00000574464	0.41	2.26	0.07	4.3	1.33	0.92	4.85	2.73	0.01	0.3	5.7	2.23	3.35	0.39	0.6	0.69	2.03	1.08	5.81	4.24	0.69	0.63	0.57	0.17
NA	ENSG00000049319	ENST00000233139,ENST00000405650	0	0.92	0	0.02	0.03	0.01	0.08	0	0	0.07	0	0	0	0.01	0	0.12	0	0	0	0	0	0	0.11	0.01
LTBP1	ENSG00000049323	ENST00000272273,ENST00000354476,ENST00000390003,ENST00000402934,ENST00000404525,ENST00000404816,ENST00000407925,ENST00000413303,ENST00000415140,ENST00000418533,ENST00000422669,ENST00000432635,ENST00000468091,ENST00000489740,ENST00000498013	11.92	4.53	1.5	3.74	11.49	16.58	3.86	4.69	7.72	13.54	13.64	8.26	7.52	11.54	9.25	5.17	11.42	1.79	12.88	5.77	4.76	3.72	1.78	4.67
RCN1	PAX6-AS1	ENSG00000049449	32.91	16.99	8.01	8.87	23.59	6.95	33.34	5.15	15.53	11.06	10.8	10.77	60.51	20.1	16.49	18.58	25.95	23.58	29.46	21.78	9.54	7.85	12.06	14.28
ELN	ENSG00000049540	ENST00000252034,ENST00000320399,ENST00000320492,ENST00000357036,ENST00000358929,ENST00000380553,ENST00000380562,ENST00000380575,ENST00000380576,ENST00000380584,ENST00000414324,ENST00000416107,ENST00000417091,ENST00000419398,ENST00000428787,ENST00000429192,ENST00000431562,ENST00000438880,ENST00000438906,ENST00000442310,ENST00000445912,ENST00000458204,ENST00000462506,ENST00000466878,ENST00000468517…	23.15	7.11	0.98	18.02	8.03	5.1	6.34	89.79	25.9	73.55	24.71	15.52	42.27	39	16.96	3.21	47.76	5.76	8.59	11.85	29.28	23.53	10.8	87.57
RFC2	ENSG00000049541	ENST00000055077,ENST00000352131,ENST00000463194,ENST00000470266,ENST00000473493,ENST00000479105,ENST00000480432,ENST00000485545,ENST00000491206,ENST00000493156,ENST00000494019,ENST00000497430	2.38	6.73	3.27	5.89	13.64	5.2	11.91	4.66	4.95	3.47	3.79	10.33	4.65	4.22	6.91	5.28	14.75	3.61	7.86	7.94	2.7	3.93	8.03	3.13
ARID1B	ENSG00000049618	ENST00000275248,ENST00000319584,ENST00000346085,ENST00000350026,ENST00000367148,ENST00000400790,ENST00000414678,ENST00000452544,ENST00000478761,ENST00000493658,ENST00000494260	10.84	8.54	7.55	11.21	12.69	12.25	12.7	10.9	21.02	11.7	34.79	28.07	11.06	12.6	9.11	18.91	15.42	4.35	16.32	23.92	8.54	6.42	7.51	7.42
CLPTM1L	ENSG00000049656	ENST00000320895,ENST00000320927,ENST00000503042,ENST00000503151,ENST00000503534,ENST00000505605,ENST00000505914,ENST00000506641,ENST00000507195,ENST00000507807,ENST00000508765,ENST00000511268,ENST00000511786,ENST00000512451,ENST00000513250,ENST00000515719	15.16	27.13	18.67	17.85	16.29	30.23	66.18	7.03	19.86	14.37	39.78	35.66	16.94	20.03	42.91	34.16	24.67	8.58	23.05	44.28	19.24	24.23	22.89	12.58
NEDD4L	ENSG00000049759	ENST00000256830,ENST00000256832,ENST00000356462,ENST00000357895,ENST00000382850,ENST00000400345,ENST00000431212,ENST00000435432,ENST00000456173,ENST00000456986,ENST00000585323,ENST00000585363,ENST00000585594,ENST00000585970,ENST00000586263,ENST00000586268,ENST00000587190,ENST00000587246,ENST00000587547,ENST00000587634,ENST00000587881,ENST00000588066,ENST00000588494,ENST00000588516,ENST00000588712…	29.38	7.24	6.8	35.65	14.2	13.13	20.33	18.55	6.63	28.16	9.6	108.04	9.93	9.3	22.99	43.15	23.14	7.99	9.78	17.95	8.15	9.35	4.28	7.62
FOXP3	ENSG00000049768	ENST00000376197,ENST00000376199,ENST00000376207,ENST00000455775,ENST00000518685,ENST00000557224	0.19	0.3	0.52	0.42	0.33	0.3	0.56	0.52	2.81	0.46	4.91	0.68	0.81	1.14	0.18	0.15	0.82	0.01	2.91	0.83	1.16	0.48	0.61	0.32
PPP1R3F	ENSG00000049769	ENST00000055335,ENST00000376188,ENST00000438316,ENST00000466508,ENST00000471261,ENST00000495799	0.56	2.72	0.61	0.9	1.16	0.64	3.21	1.34	1.41	0.69	2.32	0.55	1.71	0.75	0.23	1.17	1.33	1.43	1.17	1.63	0.31	2.81	0.73	0.51
HEXB	ENSG00000049860	ENST00000261416,ENST00000503312,ENST00000504459,ENST00000505859,ENST00000509579,ENST00000510820,ENST00000511181,ENST00000511621,ENST00000513079,ENST00000513336,ENST00000513539,ENST00000513867,ENST00000515528	99.39	84.72	173.03	66.86	115.95	65.62	112.88	100.47	140.01	131.63	153.27	88.43	133.29	159.28	259.64	67.62	152.62	36.18	36.11	98.16	183	181.62	92.3	147.01
PTCD2	ENSG00000049883	ENST00000308077,ENST00000380639,ENST00000460837,ENST00000486995,ENST00000493283,ENST00000503315,ENST00000503868,ENST00000510676,ENST00000511752,ENST00000515198,ENST00000536805,ENST00000543322	1.28	6.28	0.36	1.89	2.9	3.24	5.7	2.35	3.52	3.48	4.44	3.51	5.95	2.14	2.73	3.16	3.07	1.47	1.15	5.28	3.61	1.07	3.77	1.17
KIAA2022	ENSG00000050030	ENST00000055682,ENST00000424929	0.09	0	0.1	0.29	2	0.01	0.09	1.13	0.28	0.42	3.86	0.66	0.55	0.46	1.9	1.06	0.92	0.19	0	2.78	0.09	0	0.09	0.1
JKAMP	ENSG00000050130	ENST00000261247,ENST00000356057,ENST00000425728,ENST00000553156,ENST00000553647,ENST00000553941,ENST00000554271,ENST00000554721,ENST00000554754,ENST00000554795,ENST00000555491,ENST00000556985,ENST00000557560,ENST00000602482	10.37	26.53	15.35	30.22	40.68	26.04	45.93	16.89	22.51	19.43	20.64	37.12	34.94	29.52	34.65	42.31	37.57	11.66	2.76	46.31	21.92	15.61	11.96	19.24
DKK3	ENSG00000050165	ENST00000326932,ENST00000396505,ENST00000450094,ENST00000525493,ENST00000525927,ENST00000526218,ENST00000527132,ENST00000528188,ENST00000529338,ENST00000530694,ENST00000531309,ENST00000532372,ENST00000532873,ENST00000533813,ENST00000533900,ENST00000534479,ENST00000534511	24.08	9.64	3.77	13.04	18.84	14.69	6.54	9.12	31.07	37.58	20.05	8.54	36.61	31.39	13.81	15.96	25.03	23.5	6.78	5.75	13.68	10.81	6.98	20.05
ARHGEF5	ARHGEF5	ENSG00000050327	18.92	7.56	2.65	31.2	19.73	67.3	23.74	24.7	6.57	17.94	29.26	80.14	25.77	6.01	11.49	24.73	3.78	7.12	28.54	32.35	11.18	7.03	27.5	9.93
NFE2L3	ENSG00000050344	ENST00000056233,ENST00000606261,ENST00000607375	7.03	6.26	7.23	4.75	8.96	4.18	7.43	6.25	9.51	4.02	5.62	9	19.39	7.23	3.67	5.55	11.95	5.89	3.01	10.27	7.81	6.4	9.34	3.08
MCUR1	ENSG00000050393	ENST00000359495,ENST00000379170,ENST00000488770,ENST00000607303	31.11	14.46	4.96	11.15	63.98	13.47	25.32	7.27	12.16	9.47	18.75	17.5	15.3	12.26	8.8	58.93	30.17	7.86	0.17	35.35	6.07	9.98	11.08	6.83
LIMA1	ENSG00000050405	ENST00000341247,ENST00000394943,ENST00000547825,ENST00000549064,ENST00000550592,ENST00000550611,ENST00000551486,ENST00000551691,ENST00000552008,ENST00000552045,ENST00000552338,ENST00000552491,ENST00000552720,ENST00000552783,ENST00000552823,ENST00000552909	34.19	6.14	8.67	38.31	12.78	6.96	14.27	30.92	47.07	68.83	46.27	13.24	25.84	31.42	21.03	5.33	28.75	4.82	14.43	9.65	20.16	15.97	13.42	17.96
LETMD1	ENSG00000050426	ENST00000262055,ENST00000380123,ENST00000380135,ENST00000418425,ENST00000546814,ENST00000546992,ENST00000547008,ENST00000547029,ENST00000547256,ENST00000547318,ENST00000547555,ENST00000547660,ENST00000547877,ENST00000548209,ENST00000548251,ENST00000548390,ENST00000548401,ENST00000548516,ENST00000549340,ENST00000549395,ENST00000549686,ENST00000550100,ENST00000550274,ENST00000550442,ENST00000550446…	12.01	20.02	7.25	13.92	14.83	13.93	14.41	13.55	15.83	16.48	14.22	12.57	18.25	10.97	13.36	15.33	17.51	12.44	1.28	33.86	8.13	13.98	11.9	8.82
SLC4A8	ENSG00000050438	ENST00000319957,ENST00000358657,ENST00000394856,ENST00000453097,ENST00000514353,ENST00000535225,ENST00000546497,ENST00000546663,ENST00000546872,ENST00000546875,ENST00000547697,ENST00000548352,ENST00000548616,ENST00000548811,ENST00000550211,ENST00000551071,ENST00000552001,ENST00000604314	0.19	4.05	0.91	7.01	4.06	4.67	7.27	7.7	2.58	2.3	1.87	1.28	32.55	1.04	9.15	27.15	3.75	3.45	9.58	7.11	1.78	0.85	3.52	1.39
LAMC3	ENSG00000050555	ENST00000355452,ENST00000361069,ENST00000462567,ENST00000480883	1.95	1.83	0.02	2.38	0.78	4.04	3.15	0.19	0.04	7.46	3.43	1.05	1.37	0.64	0.49	14.44	0.42	3.07	2.3	5.39	0.13	0.93	0.4	0.56
PTGER3	ENSG00000050628	ENST00000306666,ENST00000351052,ENST00000354608,ENST00000356595,ENST00000361210,ENST00000370924,ENST00000370931,ENST00000370932,ENST00000414819,ENST00000460330,ENST00000479353,ENST00000497146	0.15	0.02	0.28	0.37	0.24	0	1.31	1.65	0.45	2.15	2.59	0.24	1.35	4.22	0.42	0	2.32	0.03	0	0	1.12	2.52	0.58	2.04
TNIP3	ENSG00000050730	ENST00000057513,ENST00000454328,ENST00000506753,ENST00000507879,ENST00000509841,ENST00000511909,ENST00000515036,ENST00000515605	3.42	0.14	0.91	0.09	0.16	0.06	1.07	0.25	2.13	0.3	0.72	0.16	0.17	0.62	0.15	4.25	0.11	0	0	1.2	0.64	0.37	1.45	0.37
MAPK9	ENSG00000050748	ENST00000343111,ENST00000347470,ENST00000393360,ENST00000393362,ENST00000397072,ENST00000425491,ENST00000452135,ENST00000455781,ENST00000520212,ENST00000523135,ENST00000523583,ENST00000524170,ENST00000539014	8.78	3.48	5.19	6.76	15.34	4.49	15.66	9.95	7.56	8.15	8.68	8.42	8.43	7.48	18.16	8.61	9.65	3.67	13.51	16.41	6.43	4.15	6.34	5.35
COL23A1	ENSG00000050767	ENST00000390654,ENST00000407622,ENST00000484750	0.91	1.64	0.05	0.07	1.41	0.13	3.31	0.01	0.36	0.12	0.25	0.01	0.18	0.09	0.11	2.13	0.2	0.22	0	0.44	0.14	0	0.06	0.34
BCAR1	ENSG00000050820	ENST00000162330,ENST00000393420,ENST00000393422,ENST00000418647,ENST00000420641,ENST00000535626,ENST00000538440,ENST00000542031,ENST00000546196,ENST00000561970,ENST00000562556,ENST00000563038,ENST00000563323,ENST00000563700,ENST00000564028,ENST00000564170,ENST00000566465,ENST00000566982,ENST00000567215,ENST00000568864,ENST00000569006,ENST00000569340	2.59	1.49	0.8	0.91	1.74	2.13	5.38	3.14	2.6	2.19	2.08	1.69	2.15	1.49	1.21	3.33	2.86	0.6	0.94	1.02	1.35	0.88	1.65	1.12
FAM160A2	ENSG00000051009	ENST00000265978,ENST00000449352,ENST00000524416,ENST00000529360,ENST00000532797	2.34	4.76	3.76	7.42	4.97	5.65	5.97	4.13	7.09	6.45	8.38	9.6	7.62	4.59	5.12	5.43	5.92	3.7	13.06	16.19	4.96	3.57	6.32	3.72
HERPUD1	ENSG00000051108	ENST00000300302,ENST00000344114,ENST00000379792,ENST00000439977,ENST00000562914,ENST00000563343,ENST00000563781,ENST00000563911,ENST00000564678,ENST00000565966,ENST00000566550,ENST00000567944,ENST00000568358,ENST00000568651,ENST00000568676,ENST00000568814,ENST00000569429,ENST00000569569,ENST00000570273	18.4	24.69	101.64	64.36	65.25	32.3	76.07	49.8	197.73	50.5	40.17	68.16	66.37	86.33	35.9	22.42	88.01	25.4	24.09	48.47	52.11	58.12	50.99	66.33
HOMER3	ENSG00000051128	ENST00000221222,ENST00000355887,ENST00000392351,ENST00000433218,ENST00000539827,ENST00000542541,ENST00000594439,ENST00000594794,ENST00000595756,ENST00000596482,ENST00000599097,ENST00000599808,ENST00000600077	1.19	1.12	5.23	3.31	6.18	1.65	7.94	3.75	4.35	4.1	9.43	5.27	5.67	2.86	4.25	5.18	2.6	0.86	4.59	1.85	3.65	2.9	1.91	2.62
RAD51	ENSG00000051180	ENST00000267868,ENST00000382643,ENST00000423169,ENST00000525066,ENST00000526763,ENST00000527860,ENST00000530766,ENST00000531277,ENST00000532743,ENST00000533741,ENST00000557850	4.15	13.1	1.19	1.5	10.63	11.15	13.08	3.55	1.64	0.89	2.87	6.94	6.51	2.64	6.97	11.55	10.29	2.19	0.58	5.5	5.98	1.29	10.65	1.86
POLQ	ENSG00000051341	ENST00000264233,ENST00000474243,ENST00000488282	2.65	1.93	0.88	0.72	2.32	8.57	12.01	1.41	0.89	0.27	2.56	3.69	3.76	0.93	6.25	9.42	8.73	1.19	2.39	3.33	0.82	0.6	2.18	0.55
PIK3CB	ENSG00000051382	ENST00000289153,ENST00000461451,ENST00000462294,ENST00000462898,ENST00000465581,ENST00000469284,ENST00000473435,ENST00000477593,ENST00000481749,ENST00000483968,ENST00000485060,ENST00000487552,ENST00000493568,ENST00000544716	20.59	13.24	12.61	8.62	17.4	11.01	16.47	9.92	20.34	9.26	22.22	18.3	22.96	10.22	8.76	20.03	79.25	15.51	22.38	19.97	7.55	11.2	10.92	10.88
CYBA	ENSG00000051523	ENST00000261623,ENST00000561972,ENST00000562209,ENST00000563526,ENST00000565588,ENST00000566229,ENST00000566534,ENST00000567174,ENST00000568278,ENST00000569359	144.05	54.33	340.12	19.84	84.95	117.92	295.16	28.27	90.45	47.46	119.12	17.1	30.89	125.18	88.8	409.45	96.3	89.66	88.79	154.78	123.7	56.36	80.2	60.91
THOC3	ENSG00000051596	ENST00000265097,ENST00000432305,ENST00000505969,ENST00000510300,ENST00000511062,ENST00000513006,ENST00000513118,ENST00000513482,ENST00000514250,ENST00000514861,ENST00000515016	8.83	3.78	18.51	2.73	19.93	8.3	58.24	4.53	5.94	1.37	4.54	6.84	7.11	13.39	33.33	27.02	7.25	16	14.73	17.77	6.91	16.52	13.46	4.73
HEBP2	ENSG00000051620	ENST00000367697,ENST00000448741,ENST00000453452,ENST00000607197	24.96	5.93	6.67	7.27	25.81	6.06	11.51	13.1	6.38	11.86	15.32	27.46	17.87	11.53	23.94	13.6	32.04	14.42	5.55	22.09	7.82	8.41	4.96	6.19
MPHOSPH9	ENSG00000051825	ENST00000302349,ENST00000302373,ENST00000369865,ENST00000392425,ENST00000535049,ENST00000536198,ENST00000537854,ENST00000538169,ENST00000538250,ENST00000539024,ENST00000539336,ENST00000539639,ENST00000541076,ENST00000541437,ENST00000541603,ENST00000541823,ENST00000544217,ENST00000545406,ENST00000545556,ENST00000545974,ENST00000563178,ENST00000606320,ENST00000606321,ENST00000606326,ENST00000606704…	18.44	45.61	17.22	16.02	35.27	15.04	87.77	12.19	53.05	19.51	42.7	70.07	71.65	22.34	33.32	64.85	41.24	13.84	38.19	17.68	23.55	28.32	44.55	18.74
PLEKHA5	ENSG00000052126	ENST00000299275,ENST00000309364,ENST00000317589,ENST00000355397,ENST00000359180,ENST00000424268,ENST00000429027,ENST00000510738,ENST00000534979,ENST00000535357,ENST00000536974,ENST00000537027,ENST00000538034,ENST00000538068,ENST00000538305,ENST00000538677,ENST00000538714,ENST00000538972,ENST00000539256,ENST00000540972,ENST00000543806	25.37	17.21	3.34	16.78	50.47	18.21	26.04	15.78	21.53	19.14	18.25	42.11	24.01	13.07	7.28	40.12	33.58	13.61	0.17	46.32	15.9	15.41	11.73	11.73
PRSS8	ENSG00000052344	ENST00000317508,ENST00000564025,ENST00000567531,ENST00000567797,ENST00000567833,ENST00000568261	16.93	3.58	1.2	11.29	22.5	8.74	18.31	4.36	0.22	3.84	9.63	6.64	18.38	3.31	25.76	22.54	5.83	6.23	12.95	7.75	2.06	2.02	5.94	0.58
SIKE1	ENSG00000052723	ENST00000060969,ENST00000369524,ENST00000369528,ENST00000462123,ENST00000466657,ENST00000471969,ENST00000474562,ENST00000475335,ENST00000506320,ENST00000510745	29.61	14.78	11.49	12.67	56.22	14.95	48.74	13.01	15.87	12.45	20.85	45.96	46.44	17.03	13.79	22.69	22.24	5.31	34.6	20.62	10.88	6.5	19.91	8.67
RRP12	ENSG00000052749	ENST00000315563,ENST00000370992,ENST00000414986,ENST00000465394,ENST00000479317,ENST00000479481,ENST00000487612,ENST00000490815,ENST00000491313,ENST00000536831	2.74	3.82	5.65	4.29	3.28	7.93	6.55	2.79	2.97	2.66	6.03	4.21	3.59	4.15	5.62	10.5	3.8	1.67	10.58	6.52	1.85	0.6	1.47	3.15
FNIP2	ENSG00000052795	ENST00000264433,ENST00000379346,ENST00000504704,ENST00000504715,ENST00000505130,ENST00000505445,ENST00000512986	3.6	1.98	14.9	8.93	3.64	1.44	4.68	2.97	15.23	9.23	6.78	13.5	3.95	6.25	4.93	3.91	7.93	1.03	16.91	2.01	9.63	6.89	2.96	9.75
MSMO1	ENSG00000052802	ENST00000261507,ENST00000393766,ENST00000504317,ENST00000505270,ENST00000507013	7.06	3.13	1.93	3.38	7.74	15.1	19.73	2.07	2.85	4.25	17.33	15.39	6.59	5.01	2.37	4.73	6.78	2.53	2.27	3.51	1.86	3.17	4.02	2.58
TTC17	ENSG00000052841	ENST00000039989,ENST00000299240,ENST00000418561,ENST00000524936,ENST00000525029,ENST00000525135,ENST00000525543,ENST00000526774,ENST00000529140,ENST00000530469,ENST00000530483,ENST00000533072,ENST00000533554,ENST00000534347,ENST00000534417	24.55	19.29	17.14	22.53	55.63	20.67	21.63	17.79	35.21	26.98	28.43	19.57	10.91	18.89	12.5	24.33	19.55	11.83	20.23	37.69	13.36	11.15	22.53	14.15
ALX4	ENSG00000052850	ENST00000329255	0	0	0.01	0.11	0	0	0.01	0.06	0	0.66	0	1.51	0	0.05	0.05	0	0.01	0	0	0.23	0.01	0	0	0
FSTL4	ENSG00000053108	ENST00000265342,ENST00000507112,ENST00000509525,ENST00000510685,ENST00000511375,ENST00000514998	0.25	0.21	0	0.48	0.92	0.36	0.14	0.35	0.06	0.1	0.16	0.57	0.57	0.49	0	2.37	5.19	0.02	0	0.06	0.01	0.05	0.11	0.11
FOXN3	ENSG00000053254	ENST00000261302,ENST00000345097,ENST00000553353,ENST00000553840,ENST00000553904,ENST00000554005,ENST00000555010,ENST00000555034,ENST00000555353,ENST00000555658,ENST00000555855,ENST00000556541,ENST00000556916,ENST00000557258,ENST00000557261,ENST00000557496,ENST00000557572,ENST00000557718	5.64	5.3	12.49	5.03	3.6	4.5	6.25	6.62	14.29	9.89	26.79	10.24	5.91	9.54	7.18	2.11	8.72	2.45	6.31	8.59	9.48	3.31	5.29	7.33
METTL24	ENSG00000053328	ENST00000338882,ENST00000490043	1.72	1.46	0.08	0.11	5.24	0.75	1.83	0.91	0.63	2.15	0.22	0.57	2.73	2.02	0.01	2.55	6.35	0.8	0.32	4.76	0.98	1.8	2.26	0.67
AKR7A2	ENSG00000053371	ENST00000235835,ENST00000330072,ENST00000481966,ENST00000489286,ENST00000492217	8.56	30.13	9.8	31.75	26.7	24.04	52.86	34.25	23.15	18.38	29.28	21.81	20.69	19.74	46.27	61.34	18.04	12.85	10.88	22.21	18.34	9.66	22.39	14.59
MRTO4	ENSG00000053372	ENST00000330263,ENST00000479559,ENST00000493700	2.53	8.67	2.16	4.06	6.43	11.06	14.04	7.38	2.45	8.62	1.93	9.6	2.35	2.52	6.23	15.4	5.06	3.9	2.58	7.03	6.75	2.61	3	2.49
NNAT	ENSG00000053438	ENST00000062104,ENST00000346199	0.29	0.09	0.05	0.07	0.07	0.02	0.12	0.05	0.03	0.1	0.02	0.07	0.15	0.03	0.08	0.01	0.07	0.07	0	0.02	0.05	0.06	0.16	0.03
USE1	ENSG00000053501	ENST00000263897,ENST00000379776,ENST00000445667,ENST00000593597,ENST00000594399,ENST00000594724,ENST00000595101,ENST00000596136,ENST00000600970,ENST00000601592,ENST00000601662	2.29	2.8	2.26	2.5	2.27	2.55	5.64	1.4	4.86	3.7	8.18	5.01	5.41	2.94	4.17	5.72	1.66	4.51	8.48	2.13	2.81	4.28	1.22	2.08
MCF2L2	ENSG00000053524	ENST00000328913,ENST00000414362,ENST00000447025,ENST00000459750,ENST00000461074,ENST00000464626,ENST00000468976,ENST00000473233,ENST00000475664,ENST00000478652,ENST00000482017,ENST00000488149,ENST00000492331	0.37	0.34	3.11	0.19	0.47	1.15	0.43	0.55	2.08	0.71	1.29	2.42	1.23	0.63	0.51	0.66	0.92	0.9	1.7	1.65	0.68	0.85	1.11	0.4
NRIP2	ENSG00000053702	ENST00000337508,ENST00000542386,ENST00000542990	1.72	0.32	0.08	0.45	0.17	0.53	0.57	1.67	1.5	1.9	0.02	1.33	0.36	1.74	0.6	0.29	0.31	1.08	0.01	2.41	0.8	0.34	0.44	0.32
LAMA3	ENSG00000053747	ENST00000269217,ENST00000313654,ENST00000399516,ENST00000585600,ENST00000586709,ENST00000586751,ENST00000587184,ENST00000588004,ENST00000588164,ENST00000588770,ENST00000590104,ENST00000591749,ENST00000592442,ENST00000592519	12.11	32.2	4.19	122.68	69.61	170.94	16.3	30.16	114.15	50.6	43.76	38.06	26.91	19.92	7.77	11	160.31	12.69	18.23	76.87	12.01	2.98	17.37	35.59
AP5M1	ENSG00000053770	ENST00000261558,ENST00000431972,ENST00000554213,ENST00000554863,ENST00000554931,ENST00000555448,ENST00000556377,ENST00000556723,ENST00000556995	15.89	13.39	7.21	10.04	21.58	22.97	25.56	13.69	13.92	13.68	22.28	18.51	25.18	11.39	14.03	22.86	24.02	5.84	2.63	32.93	13.37	12.82	8.77	10.88
ANAPC4	ENSG00000053900	ENST00000315368,ENST00000503805,ENST00000504256,ENST00000505080,ENST00000505842,ENST00000505991,ENST00000506973,ENST00000507809,ENST00000507925,ENST00000510092,ENST00000515848	7.99	16.68	7.72	14.62	11.55	13.4	12.8	6.58	15.52	13.19	11.15	18.64	17.76	14.2	15.29	13.81	15.75	6.73	0	21.51	15.14	16.31	13.69	9.95
KCNQ1	ENSG00000053918	ENST00000155840,ENST00000335475,ENST00000345015,ENST00000380776,ENST00000496887,ENST00000526095	1.53	1.42	5.93	0.98	0.8	0.96	2.85	1.63	2.39	1.83	5.52	2.39	3.01	2.53	6.86	3.5	1.53	2.06	6.72	3.12	1.47	5.24	2.28	1.64
TRAPPC3	ENSG00000054116	ENST00000373159,ENST00000373162,ENST00000373163,ENST00000373166,ENST00000462715,ENST00000469757,ENST00000497251	6.76	12.71	6.51	11.34	18.33	16.14	23.38	9.4	9.93	8.93	5.04	20.08	12.48	14.03	9.98	13.15	10.9	3.83	0	11.21	7.83	6.09	6.58	9.38
THRAP3	ENSG00000054118	ENST00000354618,ENST00000466743,ENST00000469141,ENST00000478853	89.79	57.55	26.61	37.97	82.01	63.19	53.53	40.38	48.28	38.64	22.68	96.54	49.66	36.26	28.47	49.91	70.21	15.74	7.5	36.84	24.99	21.52	33.75	27.89
PHPT1	ENSG00000054148	ENST00000247665,ENST00000371661,ENST00000462205,ENST00000463215,ENST00000492540,ENST00000497413,ENST00000545326	5.46	3.63	3.64	6.11	3.05	4.66	15.58	6.44	6.08	3.72	12.59	5.57	5.49	4.76	4.69	6.31	5.68	2.8	10.54	4.87	5.34	2.29	4.76	3.43
ENTPD2	ENSG00000054179	ENST00000312665,ENST00000355097,ENST00000460614,ENST00000469106	0.08	0.64	0.02	1.46	0.19	0.28	0.29	0.3	0.04	0.81	1.45	6.16	0.55	0.46	0.92	0.25	0.27	0.08	0.75	4.49	0.27	0.26	0.51	0.51
LY75	ENSG00000054219	ENST00000263636,ENST00000471164,ENST00000484559,ENST00000492955,ENST00000553424,ENST00000554112	2.54	4.13	7.34	1.97	1	8.32	6.34	1.91	22.86	2.27	5.56	15.71	0.35	5.34	2.24	4.48	2.38	0.59	0.52	7.78	7.42	3.9	6.77	3.87
ARID4B	ENSG00000054267	ENST00000264183,ENST00000349213,ENST00000366603,ENST00000418304,ENST00000421364,ENST00000444620,ENST00000462969,ENST00000466653,ENST00000471257,ENST00000474401,ENST00000474953,ENST00000491632,ENST00000494543	37.19	24.85	33.49	39.33	53.82	23.55	66.76	23.93	48.92	22.36	22.28	70.31	40.92	22.84	15.58	85.52	42.3	14.29	7.23	45.56	19.6	9.98	29.61	15.01
OPN3	ENSG00000054277	ENST00000331838,ENST00000366554,ENST00000462265,ENST00000463155,ENST00000469376,ENST00000478849,ENST00000490673	1.68	8.35	5.16	1.94	7.7	2.48	14.14	4.03	2.74	2.56	11.2	5.61	6.77	2.78	2.57	5.95	4.87	5.25	5.34	3.18	3.61	1.96	6.04	4.53
SDCCAG8	ENSG00000054282	ENST00000343783,ENST00000355875,ENST00000366541,ENST00000391846,ENST00000435549,ENST00000463012,ENST00000463042,ENST00000476722,ENST00000482234,ENST00000490065,ENST00000491888,ENST00000493334,ENST00000496361,ENST00000497459	26.04	24.09	11.66	42.2	45.33	20.4	97.21	36.98	68.5	43.26	94.13	78.82	56.31	24.15	18.78	101.66	33.2	10.72	24.3	41.25	29	43.17	33.41	23.96
PTPRN	ENSG00000054356	ENST00000295718,ENST00000409251,ENST00000412847,ENST00000423636,ENST00000440552,ENST00000442029,ENST00000443981,ENST00000446182,ENST00000451506,ENST00000460801,ENST00000462351,ENST00000468454,ENST00000476930,ENST00000477819,ENST00000484986,ENST00000486480,ENST00000489650,ENST00000497977,ENST00000606213	0	0	0.07	0	0.09	0	0.13	0.91	0	0	0	0.24	0.06	0.03	0.01	0.14	0.22	0	6.07	0	0.13	0	0	0.17
HHAT	ENSG00000054392	ENST00000261458,ENST00000308852,ENST00000367009,ENST00000367010,ENST00000391905,ENST00000413764,ENST00000426968,ENST00000537898,ENST00000541565,ENST00000545154,ENST00000545781	0.84	2.37	0.72	4.79	2.38	0.39	1.52	1.2	2.14	1.11	2.23	5.39	1.83	1.13	2.81	2.01	0.81	0.64	0	2.59	1.03	0.48	1.91	0.78
KIF1B	ENSG00000054523	ENST00000263934,ENST00000377081,ENST00000377083,ENST00000377086,ENST00000377093,ENST00000465635,ENST00000470616,ENST00000483340,ENST00000495136,ENST00000497835	72.42	32.66	21.63	17.07	97.42	57.58	103.68	27.54	30.99	33.66	29.07	49.92	38.45	21.88	21.05	102.49	26.73	12.78	42.26	20.13	17.86	17.85	16.76	23.13
FOXC1	ENSG00000054598	ENST00000380874	1.45	0.5	3.29	1.82	1.48	1.66	28.3	2.15	4.6	5.89	0.28	30.44	3.21	14.12	8.34	1.93	5.93	0.65	0	0.61	2.25	1.34	5.14	2.24
TBC1D22A	ENSG00000054611	ENST00000337137,ENST00000355704,ENST00000380995,ENST00000394449,ENST00000406733,ENST00000407381,ENST00000441162,ENST00000441936,ENST00000472791,ENST00000486163,ENST00000496139	6.05	4.57	19.43	6.67	7.78	7.7	7.66	9.74	22.57	14.79	7.73	12.16	5.82	10.16	6.48	7.43	9.84	7.77	8.59	9.89	11.4	4.77	11.14	7.01
SYNE2	ENSG00000054654	ENST00000341472,ENST00000344113,ENST00000356081,ENST00000357395,ENST00000358025,ENST00000394768,ENST00000441438,ENST00000458046,ENST00000553289,ENST00000553308,ENST00000553455,ENST00000553801,ENST00000553806,ENST00000554584,ENST00000554805,ENST00000554928,ENST00000554997,ENST00000555002,ENST00000555022,ENST00000555241,ENST00000555323,ENST00000555612,ENST00000556342,ENST00000556725,ENST00000556906…	88.02	103.41	87.49	83.71	126.46	100.45	120.93	89.72	161.29	106.35	183.44	198.18	84.26	93.55	91.27	69.17	248.38	30.89	66.54	189.81	82.85	54.87	79.63	79.46
PLEKHH1	ENSG00000054690	ENST00000329153,ENST00000417684,ENST00000557971,ENST00000558214,ENST00000558296,ENST00000558366,ENST00000558386,ENST00000558981,ENST00000559168,ENST00000559766,ENST00000559832,ENST00000559981,ENST00000560100,ENST00000561057,ENST00000561135,ENST00000561370,ENST00000561456	4.57	5.54	1.34	6.91	10.18	3.87	4.67	3.93	1.48	7.75	12.6	5.3	10.7	2.5	4	6.91	10.77	4.56	14.39	47.56	1.19	0.88	2.99	2.8
ATP9A	ENSG00000054793	ENST00000311637,ENST00000338821,ENST00000402822,ENST00000477492	10.74	7.98	1.69	8.54	18.11	9.25	18.2	6.59	5.39	9.76	8.93	20.32	9.09	6.23	22.06	21.8	11.33	6.97	17.42	8.25	6.71	9.78	5.69	5.99
SPO11	ENSG00000054796	ENST00000345868,ENST00000371260,ENST00000371263,ENST00000418127,ENST00000494972	0	0	0	0	0	0	0	0	0	0	0	0	0	0	0	0	0	0	0	0	0	0	0	0
CBLN4	ENSG00000054803	ENST00000064571	0.71	0	0	0	0.01	0.01	0.02	0.13	0.03	0.19	0	0.09	0.04	0.2	0.02	0.01	0.08	0.02	0	0	0.17	0.05	0.1	0.13
CHRDL2	ENSG00000054938	ENST00000263671,ENST00000376324,ENST00000376332,ENST00000525413,ENST00000528471,ENST00000528789,ENST00000529912,ENST00000534159,ENST00000534276	0.42	0.13	0.01	0	0.04	0.16	0.05	1.81	0.44	0.44	0	11.33	0.86	4.51	0.06	0.84	1.19	0.05	0.29	0	0.18	0	0	0.06
FAM168A	ENSG00000054965	ENST00000064778,ENST00000356467,ENST00000432223,ENST00000450446	3.99	1.28	1.08	1.65	2.86	2.83	1.71	3.69	2.02	1.98	1.2	4.68	3.1	1.66	1.61	3.31	2.44	1.88	0	1.92	2.01	1.37	1.59	1.31
RELT	ENSG00000054967	ENST00000064780,ENST00000393580,ENST00000537771,ENST00000539134,ENST00000544075,ENST00000545687,ENST00000545886	0.92	0.62	20.53	0.62	0.57	0.86	1.95	1.73	3.69	1.31	1.98	1.29	2.61	1.22	1	2.14	1.56	0.23	9.92	1.13	1.92	0.88	2.04	0.65
GALC	ENSG00000054983	ENST00000261304,ENST00000393568,ENST00000393569,ENST00000474294,ENST00000477716,ENST00000544807,ENST00000554372,ENST00000554916,ENST00000555000,ENST00000555179,ENST00000555956,ENST00000556261,ENST00000556879,ENST00000557316,ENST00000557520	4.88	6.55	14.63	8.61	16.32	6.36	18.91	8.38	17.04	8.8	9.21	18.48	17.61	11.3	13.26	4.17	9.1	6.7	0	10.12	13.58	10.48	13.38	9.22
NOP58	ENSG00000055044	ENST00000264279,ENST00000426814,ENST00000433543,ENST00000467734,ENST00000472050,ENST00000478508,ENST00000478941,ENST00000488403,ENST00000492688,ENST00000492740	81.7	63.29	32.21	39.64	159.53	79.59	58.02	48.35	88.71	29.95	49.18	60.74	50.83	29.18	33.05	171.66	154.86	24.16	7.13	96.13	27.28	17.87	51.14	21.77
SZRD1	ENSG00000055070	ENST00000375590,ENST00000401088,ENST00000401089,ENST00000471507,ENST00000472351,ENST00000472461,ENST00000475078,ENST00000475554,ENST00000476423,ENST00000486763,ENST00000492354	17.81	13.78	12.02	7.76	12.75	11.05	42.81	13.03	14.76	9.44	14.32	15.26	20.62	10.57	11.72	23.65	14.39	4.04	7.77	10.58	7.48	7.58	9.44	5.91
KCNH2	ENSG00000055118	ENST00000262186,ENST00000330883,ENST00000392968,ENST00000430723,ENST00000461280,ENST00000473610,ENST00000532957	2.16	0.99	0.08	0.2	1.94	1.33	4.93	0.39	0.43	0.31	0.5	0.36	3	1.52	0.05	3.89	0.41	1.59	0	0.27	0.26	0.71	0.77	0.16
CUL1	ENSG00000055130	ENST00000325222,ENST00000409469,ENST00000602748	10.66	9.49	8.36	6.27	20.36	10.57	20.61	5.41	11.72	9.41	11.61	10.46	15.54	12.8	12.14	11.9	13.31	4.67	5.45	17.16	8.18	6.12	7.98	7.33
FAM114A2	ENSG00000055147	ENST00000351797,ENST00000517605,ENST00000517803,ENST00000518102,ENST00000518735,ENST00000518900,ENST00000518914,ENST00000518946,ENST00000519808,ENST00000520313,ENST00000520667,ENST00000521031,ENST00000522395,ENST00000522634,ENST00000522858,ENST00000523705,ENST00000524246	26.73	14.48	8.46	21.75	26.92	6.24	18.77	30.15	31.3	25.8	8.77	23.75	17.2	25.15	5.21	12.12	27.14	8.79	8.91	22.43	24.38	21.53	13.26	12.63
CYFIP2	ENSG00000055163	ENST00000318218,ENST00000347377,ENST00000377576,ENST00000435847,ENST00000442283,ENST00000517753,ENST00000517850,ENST00000518456,ENST00000518511,ENST00000518555,ENST00000519002,ENST00000519153,ENST00000519252,ENST00000519663,ENST00000520419,ENST00000520424,ENST00000520759,ENST00000520942,ENST00000520960,ENST00000521420,ENST00000522423,ENST00000522463,ENST00000522637,ENST00000522775,ENST00000522884…	4.37	4.99	14.79	4.5	3.87	6.09	10.59	7.04	20.1	6.37	8.43	8.97	9.92	12.15	6.98	20.05	4.9	6.07	28.5	18.7	8.66	6.58	12.21	5.91
TAB2	ENSG00000055208	ENST00000286332,ENST00000367456,ENST00000392282,ENST00000461481,ENST00000470466,ENST00000484505,ENST00000536230,ENST00000538427,ENST00000606202,ENST00000606797	157.08	76.69	165.65	80.87	232.59	125.82	143.58	95.26	257.3	139.76	69.95	432.63	211.92	141.02	69.49	154.1	253.24	69.58	20.31	272.94	125.46	128.82	93.46	107.78
GINM1	ENSG00000055211	ENST00000367419,ENST00000433539	6.23	4.02	3.34	3.05	9.14	3.58	8.9	6.16	8.07	7.52	8.39	17.6	8.42	6.91	5.15	4.61	8.54	2.45	2.22	12	4.02	5.55	2.95	4.41
EIF2AK2	ENSG00000055332	ENST00000233057,ENST00000390013,ENST00000395127,ENST00000405334,ENST00000411537,ENST00000462861,ENST00000496059	31.54	42.11	27.75	36.35	57.82	100.46	42.3	20.65	29.88	18.49	18.6	29.54	34.31	26.46	15.91	25.31	58.74	9.05	25.6	61.51	19.1	18.53	34.25	13.22
USP36	ENSG00000055483	ENST00000312010,ENST00000449938,ENST00000542802,ENST00000586066,ENST00000586531,ENST00000586896,ENST00000587010,ENST00000587379,ENST00000587783,ENST00000588086,ENST00000588130,ENST00000588365,ENST00000588467,ENST00000589225,ENST00000589254,ENST00000589424,ENST00000590312,ENST00000590546,ENST00000591052,ENST00000591942,ENST00000592231,ENST00000592275,ENST00000592326,ENST00000592907	14.47	56.25	30.85	40.34	30.01	31.59	39.19	30.06	39.78	25.11	22.24	37.64	33.54	17.69	25.17	30.4	25.23	8.63	35.75	38.87	17.54	9.47	16.95	17.16
KMT2C	ENSG00000055609	ENST00000262189,ENST00000355193,ENST00000360104,ENST00000418061,ENST00000418673,ENST00000424877,ENST00000452749,ENST00000473186,ENST00000485241,ENST00000485655,ENST00000489110,ENST00000490130,ENST00000558084,ENST00000558665	77.74	46.92	56.97	52.05	117.99	82.11	79.28	40.41	85.11	58.71	99.93	60.64	67.15	49.72	62.18	75.09	67.28	29.33	23.33	175.12	48.17	31.1	47.1	37.81
MCOLN3	ENSG00000055732	ENST00000341115,ENST00000370587,ENST00000370589,ENST00000474447,ENST00000475312,ENST00000490600	0.24	2.36	0.44	1.6	2.8	2.35	4.5	0.48	0.87	3.13	5.1	4.77	2.86	2.26	1.45	0.3	6.3	1.12	0	2.69	1.57	2.62	4.47	1.44
CCDC85A	ENSG00000055813	ENST00000407595	1.19	0.18	0.08	0.14	0.06	0.2	0.12	0.27	0.26	0.7	0.09	0.21	0.09	0.82	0.01	0.07	0.79	0.02	0.01	0.05	0.09	0	0.13	0.27
PUM2	ENSG00000055917	ENST00000319801,ENST00000338086,ENST00000361078,ENST00000403432,ENST00000420234,ENST00000424110,ENST00000429419,ENST00000432105,ENST00000440577,ENST00000442400,ENST00000446940,ENST00000536417	74.32	132.72	47.68	60.37	107.79	76.58	78.81	36.55	76.05	63.82	78.7	122.29	93.89	54.39	69.3	91.75	90.52	28.93	19.7	141.25	48.48	27.03	73.83	34.25
MRPL43	ENSG00000055950	ENST00000299179,ENST00000318325,ENST00000318364,ENST00000342071,ENST00000370234,ENST00000370236,ENST00000370241,ENST00000370242,ENST00000448244,ENST00000476012,ENST00000477279,ENST00000487059,ENST00000493646,ENST00000523148	9.09	10.01	5.25	12.06	9.99	11.47	18.46	5.35	12.75	7.76	16	14.18	9.1	10.08	16.08	16.43	9.38	4.79	15.35	13.96	6.26	6.52	2.94	6.07
ITIH4	ENSG00000055955	ENST00000266041,ENST00000346281,ENST00000406595,ENST00000434759,ENST00000441637,ENST00000461966,ENST00000464000,ENST00000467462,ENST00000471505,ENST00000473904,ENST00000481977,ENST00000483372,ENST00000484632,ENST00000485816,ENST00000485894,ENST00000491663,ENST00000537897	0.85	1.02	4.7	3.07	1.54	4.21	2.02	4.68	4.1	2.82	1.85	1.02	1.63	2.46	0.54	1.34	2.28	1.35	6.41	6.15	2.2	1.53	2.03	1.14
ITIH1	ENSG00000055957	ENST00000273283,ENST00000405128,ENST00000428133,ENST00000478667,ENST00000480409,ENST00000482836,ENST00000484844,ENST00000487686,ENST00000494603,ENST00000494705,ENST00000537050,ENST00000540715,ENST00000542827	0	0	0.15	0.07	0	0	0.02	0.03	0.49	0.18	0	0.03	0.38	0.08	0.02	0.03	0.01	0.02	0	0	0.03	0	0.57	0.08
HPF1	ENSG00000056050	ENST00000393381,ENST00000506125,ENST00000515204	14.65	5.44	3.11	4.1	11.09	5.81	20.11	3.51	9.15	6.09	4.4	20.28	10.47	8.45	3.22	8.83	9	4.64	2.16	4.3	4.19	2.96	6.7	5.93
ZFR	ENSG00000056097	ENST00000265069,ENST00000502988,ENST00000505204,ENST00000505366,ENST00000507465,ENST00000510369,ENST00000514356	13.93	23.87	12.98	14.93	33.01	20.07	34.39	14.72	22.22	15.64	40.31	62.73	19.43	15.33	13.49	34.67	25.08	10.33	5.54	34.21	12.41	6.55	13.02	12.66
ZNF280C	ENSG00000056277	ENST00000370978,ENST00000447817	1.87	3.96	2.41	3.24	4.63	10.27	11.07	2.73	9	5.3	11.11	13.03	10.85	3.88	2.91	6.08	6.2	4.46	0	14.96	3.42	1.81	4.46	3.18
NPFFR2	ENSG00000056291	ENST00000308744,ENST00000344413,ENST00000358749,ENST00000395999,ENST00000506359	0	0.05	0	0	0.04	0	0	0.41	0.11	0.01	1.06	0	0	0.06	0.04	0.05	0.01	0.08	0	0.11	0.17	0.26	0	0
PHF21B	ENSG00000056487	ENST00000313237,ENST00000396103,ENST00000403565,ENST00000404079,ENST00000414269,ENST00000420689,ENST00000447824,ENST00000460507,ENST00000462631,ENST00000474327,ENST00000490679,ENST00000491522,ENST00000495348	0	0.02	0	0.6	0.16	0.06	0	0	0	0.43	0	0.69	0.24	0.03	0	0.13	0.01	0.07	0	0.06	0	0	0	0.01
TRAF1	ENSG00000056558	ENST00000373887,ENST00000540010,ENST00000546084	0.34	0.25	2.43	0.5	0.29	0.17	0.97	0.66	4.75	0.4	2.13	0.57	0.46	0.81	0.36	0.56	0.41	0.21	0.04	0.65	1.51	0.28	1.42	0.38
RC3H2	ENSG00000056586	ENST00000335387,ENST00000357244,ENST00000373665,ENST00000373670,ENST00000398671,ENST00000423239,ENST00000454740,ENST00000471874,ENST00000478216,ENST00000495727,ENST00000498479	100.6	45.37	26.61	53.63	99.46	76.13	133.38	48.4	74.06	47.08	68.49	119.28	68.85	41.77	28.85	115.62	116.4	27.02	40.26	62.66	39.8	21.36	62.05	24.66
NA	ENSG00000056661	ENST00000360797,ENST00000578109,ENST00000578487,ENST00000579882,ENST00000580830,ENST00000581345,ENST00000585100	7.67	14.27	0.65	6.49	20.42	5.1	20.22	12.22	10.37	11.05	12.26	22.21	19.19	9.29	7.6	19.27	8.95	3.54	9.7	24.94	4.37	5.45	11.04	6.23
IL17RB	ENSG00000056736	ENST00000288167,ENST00000475124,ENST00000494338	0.66	3.02	0.17	3.04	1.95	0.96	1.91	8.31	0.9	1.1	1.26	11.57	1.18	0.72	1.34	2.25	1.11	0.79	0.04	4.26	0.6	0.5	2.07	0.29
TRAF3IP2	ENSG00000056972	ENST00000340026,ENST00000359831,ENST00000368730,ENST00000368731,ENST00000368734,ENST00000368735,ENST00000368761,ENST00000392556,ENST00000464903,ENST00000492671,ENST00000528599,ENST00000532708	3.96	5.78	4.94	5.69	4.74	4.22	3.6	4.22	7.09	5.96	10.74	18.71	7.86	5.73	9.4	4.33	11.31	3.09	14.53	10.31	3.91	4.78	3.7	3.84
GYG2	ENSG00000056998	ENST00000338623,ENST00000353656,ENST00000381157,ENST00000381161,ENST00000381163,ENST00000398806,ENST00000453106,ENST00000469234,ENST00000520904,ENST00000542787	2.08	1.78	0.39	3.08	3.41	1.05	6.2	1.63	0.55	12.26	0.4	0.97	1.17	0.63	2.27	4.55	2	1.42	0	3.44	0.95	5.1	0.71	1.62
DCBLD2	ENSG00000057019	ENST00000326840,ENST00000326857,ENST00000449482,ENST00000460008,ENST00000469648,ENST00000470393,ENST00000479144,ENST00000486004,ENST00000494614,ENST00000496736	53.62	46.77	9.83	8.62	75.26	76.31	198.36	12.73	29.73	24.76	9.76	41.96	129.8	35.35	23.44	106.32	67.58	31.56	5.8	88.02	23.31	12.89	68.53	41.08
SERPINB3	ENSG00000057149	ENST00000283752,ENST00000332821	0	0	0.69	0	0.62	0	0.1	0.01	0	0	37.5	0	0.17	0	0.31	0.1	0.06	0	0	0	0	0.01	0	0
SOAT1	ENSG00000057252	ENST00000367619,ENST00000426956,ENST00000535686,ENST00000539888,ENST00000540564	7.55	9.79	29.61	9.88	13.86	14.39	11.78	9.02	21.85	12.76	11.74	10.76	17.34	23.1	15.27	16.53	18.53	6.3	0.37	6.76	28.59	29.93	14.77	34.6
PKP2	ENSG00000057294	ENST00000070846,ENST00000340811,ENST00000546498,ENST00000546741,ENST00000546769,ENST00000549461,ENST00000552612	19.68	26.78	1.8	6.87	27.24	24.13	14.35	2.01	14.85	7.6	2	8.44	23.8	6.16	17.66	40.06	35.1	28.57	3.76	42	7.83	1.13	13.02	15.88
MSH4	ENSG00000057468	ENST00000263187	0.01	0.16	0.03	0.17	0.23	0.18	0.15	0.08	0.31	0.07	0.11	3.83	0.04	0.11	0.05	0.09	0.56	0.16	0	0.95	0.05	0.1	0.21	0.36
F7	ENSG00000057593	ENST00000346342,ENST00000375581,ENST00000444337,ENST00000473085,ENST00000479674,ENST00000541084	0	0.01	0	3.56	0.05	0	0.48	0.12	0.21	0.14	0	0.01	0.26	0.07	1.37	0.04	0.17	0.01	0.06	0	0	0	0.26	0.1
GDI2	ENSG00000057608	ENST00000380127,ENST00000380132,ENST00000380181,ENST00000380191,ENST00000418688,ENST00000447751,ENST00000456041,ENST00000479928,ENST00000608581,ENST00000609712	58.18	69.73	34.44	38.04	282.85	68.43	89.41	47.45	69.87	50.58	76.95	102.08	110.32	59.58	56.46	65.88	104.5	23.6	51.06	138.64	49.71	59.26	41.43	55.58
PRDM1	ENSG00000057657	ENST00000369089,ENST00000369091,ENST00000369096,ENST00000424894,ENST00000450060,ENST00000481163,ENST00000489365	6.84	2.05	35.89	5.56	3.12	1.16	5.58	4.69	26.57	5.41	27.28	6.61	6.14	19.35	3.94	3.1	10.14	1.49	2.31	5.01	6.27	13.93	12.5	9.68
ATG5	ENSG00000057663	ENST00000343245,ENST00000360666,ENST00000369070,ENST00000369076,ENST00000475645,ENST00000476518	13.92	10.82	6.82	10.33	24.07	16.02	15.04	5.49	9.57	8.27	9.37	21.3	24.89	8.35	9.7	9.39	12.2	2.91	1.78	30.98	8.53	6.91	6.56	5.83
TMCC3	ENSG00000057704	ENST00000261226,ENST00000548918,ENST00000551457,ENST00000552239	0.09	1.09	0.34	0.66	1.67	0.84	0.22	0.74	1.85	0.65	2.65	0.67	1.02	0.75	0.41	0.42	1.6	0.54	0.19	0.62	0.95	0.86	0.41	1.1
PITHD1	ENSG00000057757	ENST00000246151,ENST00000374524,ENST00000415372	13.39	9.19	4.8	3.38	10.27	6.8	9.04	5.28	7.05	5.86	9.49	7.68	8.11	6.64	6.69	12.55	10.02	4.52	0	5.52	9.14	2.84	4.82	5.02
MTA3	ENSG00000057935	ENST00000405094,ENST00000405592,ENST00000406652,ENST00000406911,ENST00000407270,ENST00000409019,ENST00000430763,ENST00000433553,ENST00000454356,ENST00000461256,ENST00000467925,ENST00000472767,ENST00000475383,ENST00000478602,ENST00000482875,ENST00000484780,ENST00000490611,ENST00000491314,ENST00000493983	66.63	53.67	7.24	35.04	110.58	46.63	64.32	19.45	40.1	31.42	30.23	57.31	94.3	23.83	29.76	109.97	58.63	21.78	11.68	52.36	24.43	20.24	18.03	15.03
USP13	ENSG00000058056	ENST00000263966,ENST00000482333,ENST00000496897,ENST00000497155,ENST00000497380	2.05	4.5	2.51	3.2	7.02	3.01	6.49	5.75	5.65	5.46	2.79	19.96	9.61	3.83	5.81	8.36	6.14	3.54	10.05	9.3	1.62	1.87	3.91	2.53
ATP11B	ENSG00000058063	ENST00000323116,ENST00000466758,ENST00000475636,ENST00000482070,ENST00000482794,ENST00000484691,ENST00000490303,ENST00000491699,ENST00000493826,ENST00000498086	32.28	36.3	48.4	28.66	74.32	39.88	69.15	46.89	85.72	42.07	70.7	150.71	95.05	45.9	18.85	47.62	72.2	27.09	20.48	44.57	38.88	32.96	38.8	32.96
LAMC2	ENSG00000058085	ENST00000264144,ENST00000461729,ENST00000476255,ENST00000493293	16.88	9.65	3.16	6.17	37.01	21.16	27.58	0.69	6.27	10.59	1.84	5.3	12.85	0.36	1.13	25.76	15.05	2.14	1.9	24.71	8.33	6.11	10.1	9.23
CDK14	ENSG00000058091	ENST00000265741,ENST00000380050,ENST00000406263,ENST00000430760,ENST00000431029,ENST00000436577,ENST00000446224,ENST00000446790,ENST00000449528,ENST00000456689,ENST00000460493,ENST00000478540,ENST00000484035,ENST00000487145,ENST00000496279	22.25	18.55	11.57	12.09	14.29	11.49	13.87	29.82	28.75	19.89	2.76	26.44	32.02	18.26	21.94	29.45	105.83	8.24	2.89	22.97	32.14	39.19	14.79	23.69
SEC61A1	ENSG00000058262	ENST00000243253,ENST00000424880,ENST00000464451,ENST00000481210,ENST00000483956,ENST00000491668,ENST00000498837	12.36	19.01	27.65	22.94	31.65	71.02	74.73	23.87	29.04	28.48	30.66	58.78	42.8	31.03	53.92	38.73	56.57	26.93	48.37	40.7	23.05	29.39	23.14	23.37
PPP1R12A	ENSG00000058272	ENST00000261207,ENST00000437004,ENST00000450142,ENST00000546369,ENST00000546762,ENST00000547131,ENST00000547253,ENST00000547330,ENST00000548318,ENST00000548908,ENST00000550001,ENST00000550007,ENST00000550107,ENST00000550299,ENST00000550351,ENST00000550369,ENST00000550510,ENST00000550903,ENST00000551191,ENST00000551781,ENST00000552892,ENST00000553081	79.62	45.57	50.19	49.23	93.27	37.34	50.4	56.28	160.98	80.46	68.36	151.31	102.08	78.16	46.57	96.93	134.32	22.53	23.01	64.79	41.72	24.16	48.66	40.13
RASGRF1	ENSG00000058335	ENST00000394745,ENST00000419573,ENST00000558480,ENST00000559926,ENST00000560286,ENST00000560334,ENST00000560943,ENST00000561112	0.06	0.98	0.1	0.06	0.67	0.16	0.05	0.3	0.62	0.15	0.56	1.03	0.18	0.24	1.6	0.2	0.19	0.85	3.9	3.5	0.15	0.17	0.07	0.18
CAMK2B	ENSG00000058404	ENST00000258682,ENST00000346990,ENST00000347193,ENST00000350811,ENST00000353185,ENST00000353625,ENST00000358707,ENST00000395747,ENST00000395749,ENST00000415369,ENST00000421607,ENST00000424197,ENST00000425809,ENST00000427209,ENST00000433930,ENST00000440254,ENST00000457475,ENST00000462128,ENST00000466584,ENST00000470984,ENST00000484972,ENST00000489429,ENST00000495819,ENST00000497127,ENST00000497584…	0.01	0.03	0.36	0.1	1.56	0.96	1.9	0	0.3	0.86	0	3.22	1.75	0.99	0.52	0.56	0.44	0.38	0.37	0.1	0.19	0	0.23	0.13
CROCC	ENSG00000058453	ENST00000375541,ENST00000445545,ENST00000465021,ENST00000465291,ENST00000466256,ENST00000467715,ENST00000467938,ENST00000477773,ENST00000486318,ENST00000492631,ENST00000494191,ENST00000497654,ENST00000498688	5.12	6.24	3.27	6.52	1.4	4.58	15.88	4.81	6.85	1.98	11.47	4.43	3.4	3.48	4.62	13.96	4.57	0.62	1.62	4.92	2.57	0.37	2.55	1.64
POLR3E	LOC101060521	ENSG00000058600	20.95	21.23	13.77	13.87	20.52	19.52	36.57	21.11	23.41	16.89	21.82	24.04	23.31	12.43	14.87	52.54	19.89	7.5	20.38	24.34	9.19	10.26	14.27	7.29
ATP2B4	ENSG00000058668	ENST00000341360,ENST00000356729,ENST00000357681,ENST00000367218,ENST00000367219,ENST00000391954,ENST00000458092,ENST00000466407,ENST00000484746	27.73	42.53	12.16	8.77	56.44	32.75	79.24	16.93	26.99	25.83	53.79	19.05	82.44	47.76	27.1	78.06	36.32	15.95	17.57	49.7	19.38	11.64	20.71	20.72
ZC3H11A	ENSG00000058673	ENST00000332127,ENST00000367210,ENST00000367212,ENST00000367214,ENST00000432282,ENST00000453771,ENST00000461980,ENST00000466470,ENST00000480354,ENST00000488411,ENST00000492823,ENST00000495527,ENST00000545588	102.13	176.56	64.99	147.29	302.63	106.24	150.29	141.83	186.29	137.01	122.98	296.02	182.49	109.21	133.08	169.78	178.96	50.49	68.27	210.16	91.52	87.71	114.38	82.61
RIOK2	ENSG00000058729	ENST00000283109,ENST00000508447,ENST00000508991,ENST00000510384,ENST00000511012,ENST00000511293,ENST00000511920	17.15	22.37	7.68	12.53	30.94	12.33	8.56	12.76	29.13	12.45	32.78	11.58	11.79	13.46	24.69	16.79	27.4	8.33	0	17.14	8.92	10.62	18.03	8.88
YIPF1	ENSG00000058799	ENST00000072644,ENST00000371399,ENST00000412288,ENST00000464950,ENST00000465897,ENST00000469457,ENST00000472983,ENST00000480151,ENST00000539954	1.07	2.04	5.13	8.39	7.84	7.64	7.38	4.87	5.42	4.99	8.04	10.75	6.82	6.94	9.93	7.06	4.98	2.36	0	12.46	3.73	2.28	7.09	3.88
NDC1	ENSG00000058804	ENST00000234725,ENST00000371429,ENST00000480952,ENST00000537333,ENST00000540001	4.38	8.05	3.85	3.39	11.87	10.82	10.05	4.29	2.09	4.22	3.58	13.73	8.67	5.42	9.28	11.3	10.47	3.27	3.72	13.03	2.53	2.31	5.66	4.1
DGKG	ENSG00000058866	ENST00000265022,ENST00000344484,ENST00000382164,ENST00000437018,ENST00000447054,ENST00000466466,ENST00000472506,ENST00000480809,ENST00000480933,ENST00000482566,ENST00000490452,ENST00000544847	2.37	0.2	0.38	0.26	0.41	0.46	1.88	0.38	1.78	1.56	4.96	0.67	3.19	1.49	0.19	6.91	1	2.91	0	1.24	1.46	1.46	1.63	2.54
FLYWCH1	ENSG00000059122	ENST00000253928,ENST00000344592,ENST00000399667,ENST00000416288,ENST00000570425,ENST00000570752,ENST00000570759,ENST00000571140,ENST00000571580,ENST00000571983,ENST00000573525,ENST00000573564,ENST00000574985,ENST00000575604,ENST00000575679	6.03	1.38	1.55	3.81	2.27	1.45	2.47	6.21	2.01	2.36	1.1	3.21	2.64	2.09	2.42	2.37	2.4	0.58	1.28	1.93	5.54	1.01	1.56	0.97
UNKL	ENSG00000059145	ENST00000248104,ENST00000301712,ENST00000382757,ENST00000389221,ENST00000391893,ENST00000397462,ENST00000397464,ENST00000402641,ENST00000403703,ENST00000502438,ENST00000503648,ENST00000508903,ENST00000509981,ENST00000511095,ENST00000513783,ENST00000515195,ENST00000561783,ENST00000562537,ENST00000566707	4.28	5.14	2.56	9.02	2.53	3.88	4.32	3.22	10.97	4.92	3.01	7.02	1.87	3.21	2.61	4.15	5.51	0.84	4.03	7.04	2.46	2.84	2.83	0.93
TBXAS1	ENSG00000059377	ENST00000263552,ENST00000336425,ENST00000411653,ENST00000414041,ENST00000414508,ENST00000416849,ENST00000422328,ENST00000425687,ENST00000436047,ENST00000438104,ENST00000448866,ENST00000455353,ENST00000458722,ENST00000462053,ENST00000462275,ENST00000469630,ENST00000473948,ENST00000474763,ENST00000476637,ENST00000481440,ENST00000492560,ENST00000493340,ENST00000494876,ENST00000539806	7.21	1.5	32.87	3.51	2.46	2.84	5.22	6.59	11.7	7.45	15.97	4.85	4.48	11.91	8.48	3.34	11.23	2.42	0	9.61	18.89	10.4	9.69	18.46
PARP12	ENSG00000059378	ENST00000263549,ENST00000466597,ENST00000467638,ENST00000470515,ENST00000473341,ENST00000484111,ENST00000488726,ENST00000489383,ENST00000489809,ENST00000491598,ENST00000493262,ENST00000496624	5.21	10.63	31.73	20.82	10.71	66.32	28.73	13.48	23.05	8.3	40.1	5.52	15.76	15.95	8.89	7.5	14.37	2.23	24.58	30.03	19.3	13.11	17.59	8.89
ALDH18A1	ENSG00000059573	ENST00000371221,ENST00000371224,ENST00000483788,ENST00000485428,ENST00000489386	18.41	33.83	6.24	22.76	42.1	48.54	65.51	23.65	15.15	14.6	14.57	47.94	29.04	17.3	32.27	13.53	34.79	21.9	9.71	53.18	15.81	24.4	20.84	21.13
TARBP1	ENSG00000059588	ENST00000040877,ENST00000462259,ENST00000463793,ENST00000468077,ENST00000471918,ENST00000481183,ENST00000483404,ENST00000484454,ENST00000496673	14.03	34.82	9.13	38.18	52.64	28.44	71.86	14.27	33.98	19.58	27.85	47.38	39.91	13.87	20.56	66.98	39.52	15.04	21.53	98.65	11.16	16.52	23.95	17.48
GATB	ENSG00000059691	ENST00000263985,ENST00000503160,ENST00000505211,ENST00000507592,ENST00000508611,ENST00000510396,ENST00000510720,ENST00000511538,ENST00000512306,ENST00000513504,ENST00000515490,ENST00000515564,ENST00000515812,ENST00000515884	4.67	2.24	1.42	3.33	4.12	3.71	7.13	2.87	4.57	2.34	4.8	3.56	1.4	4.91	2.43	16.19	4.35	2.25	9.29	3.64	2.78	2.76	3.3	2.06
MXD1	ENSG00000059728	ENST00000264444,ENST00000409442,ENST00000410000,ENST00000435990,ENST00000465446,ENST00000540449	1.24	1.56	21.3	1.98	6.86	3.48	5.88	1.31	7.59	4.28	4.63	4.98	3.71	7.27	4.51	7.63	6.39	1.64	11	2.98	4.42	4.35	1.26	2.79
CDK17	ENSG00000059758	ENST00000261211,ENST00000542666,ENST00000543119,ENST00000548422,ENST00000548734,ENST00000549899,ENST00000550971,ENST00000551484,ENST00000551816,ENST00000552262,ENST00000552496,ENST00000553042	28.61	21.15	37.87	27.76	15.83	24.54	45.83	9.32	66.18	38.9	29.89	37.4	25.43	27.56	26.74	50.13	35.98	5.56	10.01	33.09	22.18	19.6	31.4	26.82
DNAJC25	ENSG00000059769	ENST00000313525,ENST00000447096,ENST00000463589,ENST00000556107	2.26	1.01	1.19	0.76	1.62	1.76	2.47	1.48	2	1.14	0.6	1.52	1.69	0.8	1.08	1.85	2.53	0.67	0.96	1.21	0.95	0.69	0.88	0.84
SLC2A3	ENSG00000059804	ENST00000075120,ENST00000469295,ENST00000476634,ENST00000479059,ENST00000486749,ENST00000490763,ENST00000495813,ENST00000541671,ENST00000543435,ENST00000544291,ENST00000544936	21.43	12.76	492.07	51.32	30.93	7.77	13.81	61.21	125.85	34.96	67.03	5.88	25.22	69.89	37.32	50.79	71.7	4.55	16.61	13.19	52.11	59.19	19.3	40.63
PSD	ENSG00000059915	ENST00000020673,ENST00000406432,ENST00000461698,ENST00000472685,ENST00000473507,ENST00000479172,ENST00000488194,ENST00000492902	1.53	0.39	0.77	0.25	0.32	0.26	1.17	0.34	0.18	0.19	0.01	0.2	0.77	0.76	0.39	0.42	0.28	0.42	0.09	1.59	0.13	0	0.1	0.66
CTDP1	ENSG00000060069	ENST00000075430,ENST00000299543,ENST00000585951,ENST00000587623,ENST00000590599,ENST00000590635,ENST00000591598	7.32	3.06	14.15	4.61	1.97	5	5.35	4.65	10.41	6.83	8.16	8.36	7.41	7.21	3.44	8.71	5.16	2.08	8.59	5.99	8.27	4.47	5.2	3.92
YBX3	ENSG00000060138	ENST00000228251,ENST00000279550,ENST00000366286,ENST00000366290,ENST00000536107,ENST00000536823,ENST00000539204,ENST00000540447,ENST00000540747,ENST00000540975,ENST00000541351,ENST00000542002,ENST00000542641,ENST00000544501,ENST00000544504,ENST00000544622,ENST00000546164,ENST00000546298	54.54	70.06	22.05	24.2	113.94	68.09	128.91	19.84	39.94	67.49	76.1	80.78	80.71	42.79	9.13	82.64	218.08	33.04	82.17	139.04	30.63	26.29	22.85	48.45
STYK1	ENSG00000060140	ENST00000075503,ENST00000535345,ENST00000538867,ENST00000541561,ENST00000542562,ENST00000542924	0.02	0.17	0.28	0.55	0.42	1.09	0.87	1.06	0.1	0.33	1.23	2.18	0.49	0.18	0.06	0.9	2.98	0.02	0	2.02	0.25	0.18	0.62	0.09
WNK1	ENSG00000060237	ENST00000315939,ENST00000340908,ENST00000447667,ENST00000530271,ENST00000534872,ENST00000535572,ENST00000535698,ENST00000537603,ENST00000537687,ENST00000538787,ENST00000540360,ENST00000540885,ENST00000542424,ENST00000542543,ENST00000543065,ENST00000544559,ENST00000544965,ENST00000545055,ENST00000545285,ENST00000574564,ENST00000574679	94.26	62.35	96.05	86.75	231.4	84.56	203.46	109.98	193.05	102.95	131.76	308.15	244.61	116.36	66.2	309.2	431.37	61.19	85.48	299.59	90.3	100.61	101.56	103.29
RPS17P5	ENSG00000060303	ENST00000498293	0	0	0	0	0	0	0	0.12	0	0	0	0	0.05	0	0.96	0	0	0.09	0	0.16	0	0	0.05	0
CCAR1	ENSG00000060339	ENST00000265872,ENST00000398676,ENST00000479143,ENST00000480627,ENST00000483264,ENST00000494903,ENST00000535016,ENST00000536012,ENST00000536391,ENST00000538031,ENST00000539250,ENST00000539539,ENST00000540210,ENST00000541012,ENST00000543225,ENST00000543229,ENST00000543706,ENST00000543719	44.24	39.53	22.96	31.4	71.57	43.15	46.24	27.23	69.95	36.1	64.29	61.98	59.3	25.28	24.39	57.51	69.42	15.14	25.8	40.92	24.98	20.27	29.9	20.34
OGFR	ENSG00000060491	ENST00000290291,ENST00000370461,ENST00000450048	18.71	15.07	24.74	14.95	9.39	27.73	12.59	14.96	16.17	10.04	34.04	14.15	7.32	12.98	30.61	16.21	17.88	5.99	41.58	17.79	12.73	4.44	12.3	6.24
GNA15	ENSG00000060558	ENST00000262958,ENST00000586082,ENST00000592455	0.23	0.14	12.06	0.5	0.48	0.17	0.6	0.92	1.46	0.77	3.26	1.28	0.55	1.29	0.48	0.4	1.17	0.29	4.81	0.57	0.78	1.91	0.39	0.61
CREB3L3	ENSG00000060566	ENST00000078445,ENST00000252587,ENST00000595923,ENST00000598894,ENST00000602147,ENST00000602257	0	0	0	0	0	0	0.08	0	0	0	0	0.01	0	0	0	0.01	0	0	0	0	0.03	0	0	0
PIGV	ENSG00000060642	ENST00000078527,ENST00000374145,ENST00000430292,ENST00000431541,ENST00000449950,ENST00000455364,ENST00000472757	12.85	6.82	1.45	5.72	3.49	5.99	7.98	3.77	4.64	5.33	3.13	8.31	7.1	2.96	4.42	5.71	4.11	3.31	6.16	4.91	4.78	12.04	4.58	3.33
PTPRU	ENSG00000060656	ENST00000323874,ENST00000345512,ENST00000356870,ENST00000373779,ENST00000415600,ENST00000428026,ENST00000460170,ENST00000465525,ENST00000492954,ENST00000493601,ENST00000526080,ENST00000527027,ENST00000531385	24.54	7.49	0.9	5.99	10.38	16.05	8.65	8.57	4.26	3.35	4.23	4.28	12.69	5.56	3.66	12.97	28.98	3.49	24.26	7.96	4.42	6.63	3.53	3.38
SNRNP40	ENSG00000060688	ENST00000263694,ENST00000373720,ENST00000446633,ENST00000463988,ENST00000474025,ENST00000486941,ENST00000489853,ENST00000491106	4.73	8.98	7.63	8.15	8.8	12.97	18.49	7.15	11.01	6.79	9.07	10.37	8.86	9.52	11.58	14.67	11.35	4.22	14.87	10.82	7.5	2.78	8.58	4.8
RIMBP2	ENSG00000060709	ENST00000261655,ENST00000535703,ENST00000536002,ENST00000536632,ENST00000540658,ENST00000544568	0.46	0.06	0.1	0.03	2.05	0.12	0.65	0.62	0.32	0.38	0.04	0.04	1.12	0.64	0.17	0.33	0.93	0.86	0	1.88	0.34	0.65	0.82	1.19
COL11A1	ENSG00000060718	ENST00000353414,ENST00000358392,ENST00000370096,ENST00000427239,ENST00000447608,ENST00000461720,ENST00000465209,ENST00000470170,ENST00000475980,ENST00000512756	17.66	2.79	0.18	0.21	15.44	3.88	29.39	21.22	1.14	1.5	3.1	18.88	150.68	16.84	11.41	15.42	205.1	1.17	13.15	1.07	58.99	138.42	12.1	80.22
QSER1	ENSG00000060749	ENST00000399302,ENST00000524678,ENST00000527250,ENST00000527788,ENST00000528034,ENST00000528155	39.74	28.86	7.03	21.24	35.22	12.63	33.15	24.92	21.63	14.15	19.32	41.89	39.32	17.05	18.21	20.77	27.19	25.56	16.13	48.39	15.93	8.19	17.03	10.72
MPC1	ENSG00000060762	ENST00000341756,ENST00000360961,ENST00000366868,ENST00000475708,ENST00000487218	2.32	2.16	3.9	1.58	2.88	4.26	4.46	2.5	5.6	7.1	3.5	5.66	4.15	5.31	4.19	1.8	5.4	0.82	8.51	4.52	3.14	1.15	2.23	1.94
ACAA1	ENSG00000060971	ENST00000301810,ENST00000333167,ENST00000411549,ENST00000418880,ENST00000421218,ENST00000423611,ENST00000440176,ENST00000444607,ENST00000447223,ENST00000450296,ENST00000451419,ENST00000452171,ENST00000460424,ENST00000465181,ENST00000469559,ENST00000469600,ENST00000480865,ENST00000484284,ENST00000489559,ENST00000544624	11.68	9.64	13.1	11.05	8.17	17.57	12.38	11.34	15.78	8.19	17.99	9.36	10.24	11.1	14.12	11.84	12.59	5.06	33.83	12.59	10.79	2.4	7.08	6.86
BCAT1	ENSG00000060982	ENST00000261192,ENST00000342945,ENST00000355164,ENST00000538118,ENST00000539282,ENST00000539780,ENST00000543099,ENST00000544418,ENST00000546285	95.55	29.1	11.99	1.28	392.5	4.36	58.29	3.36	2.99	4.57	9.34	1.09	56.56	8.14	6.47	19.89	83.21	61.95	2.64	6.89	14.67	42.69	11.86	17.35
HDAC7	ENSG00000061273	ENST00000080059,ENST00000354334,ENST00000380610,ENST00000417107,ENST00000417902,ENST00000421231,ENST00000422254,ENST00000425451,ENST00000427332,ENST00000430670,ENST00000433685,ENST00000434070,ENST00000440293,ENST00000445237,ENST00000447463,ENST00000450805,ENST00000459625,ENST00000463732,ENST00000470668,ENST00000471235,ENST00000477203,ENST00000477937,ENST00000485796,ENST00000488927,ENST00000491464…	28.43	48.49	20.88	38.54	62.16	76.7	63.22	22.73	54.97	38.9	37.1	20.94	64.57	38.71	18.16	87.34	65.67	14.9	40.06	110.36	30.42	13.49	38.03	18.69
LZTS1	ENSG00000061337	ENST00000265801,ENST00000381569,ENST00000522290	0.01	0.04	0.05	0.17	0.2	0.03	0.4	0.41	0.9	0.52	0.15	0.38	0.47	0.33	0.29	0.49	0.41	0.02	1.04	0.03	0.27	0.09	0.28	0.12
PRDM6	ENSG00000061455	ENST00000407847,ENST00000427739,ENST00000434521,ENST00000464424	3.23	0.25	0.07	0.63	0.08	0.14	1	1.46	0.63	0.8	0.01	0.23	0.34	0.64	0.3	0.48	1.21	0.83	0	0.27	0.64	1.55	0.7	0.8
WNT8A	ENSG00000061492	ENST00000361560,ENST00000398754,ENST00000504809,ENST00000506684	0	0.08	0	0	0.13	0.02	0.17	0	0.01	0.15	0	0	0	0.04	0.11	0.07	0	0.04	0	0	0	0	0.39	0.05
SPAG4	ENSG00000061656	ENST00000374273,ENST00000430878,ENST00000454819,ENST00000462896,ENST00000463973,ENST00000468248,ENST00000498203	2.1	1.22	0.84	0.94	1.94	0.23	5.02	0.76	2.89	0.71	1.22	1.1	2.1	0.78	0.98	5.53	0.53	0.56	0	0.38	0.49	1	1.31	0.7
NCKAP1	ENSG00000061676	ENST00000360982,ENST00000361354,ENST00000471640,ENST00000477988,ENST00000478449,ENST00000492058,ENST00000493359,ENST00000495619	38.38	31.75	8.32	17.81	47.46	35.58	132.15	31.75	22.58	27.85	38.08	69.41	36.31	34.17	40.84	85.56	80.61	15.65	9.93	190.1	15.23	23.15	16.05	20.44
MRPS35	ENSG00000061794	ENST00000081029,ENST00000536569,ENST00000538315,ENST00000542199,ENST00000542791	4.24	16.15	7.56	6	14.48	13.03	15.53	8.08	5.65	8.52	13.25	18.69	22.17	14.21	14.69	22.6	16.17	14.32	3.6	23.43	7.11	11.97	8.98	8.02
GUCY1B3	ENSG00000061918	ENST00000264424,ENST00000502959,ENST00000503520,ENST00000505154,ENST00000505764,ENST00000507146,ENST00000513437	7.79	2.59	0.55	2.85	6	6.23	6.22	3.33	21.64	10.36	2.15	3.69	6.44	12.14	4.44	41.27	8.83	0.64	0.77	9.07	5.73	3.46	8.06	5.47
SFSWAP	ENSG00000061936	ENST00000261674,ENST00000535202,ENST00000535236,ENST00000535399,ENST00000537164,ENST00000537582,ENST00000538548,ENST00000539506,ENST00000540469,ENST00000541286,ENST00000542813	12.16	49.43	62.49	31.67	51.15	38.77	98.65	16.84	161.61	73.09	99.51	127.85	65.41	29.82	43.25	90	79.7	18.45	9.58	46.79	28.11	27.37	39.1	44.92
TNK2	ENSG00000061938	ENST00000316664,ENST00000333602,ENST00000381916,ENST00000392400,ENST00000411741,ENST00000416152,ENST00000420716,ENST00000424563,ENST00000427576,ENST00000428187,ENST00000430929,ENST00000433111,ENST00000438207,ENST00000439230,ENST00000447060,ENST00000464041,ENST00000468680,ENST00000468819,ENST00000478623,ENST00000478715,ENST00000481865,ENST00000486523,ENST00000489628,ENST00000495247	8.45	7.33	13.06	24.92	7.27	10.34	16.14	22.21	16.77	6.44	25.94	29.07	5.44	9.39	10.76	8.54	8.78	3.43	13.57	18.58	5.73	5.34	8.92	3.93
MON2	ENSG00000061987	ENST00000280379,ENST00000393629,ENST00000393630,ENST00000393632,ENST00000546600,ENST00000546751,ENST00000547095,ENST00000547287,ENST00000549286,ENST00000549378,ENST00000549539,ENST00000551307,ENST00000551397,ENST00000552115,ENST00000552738	17.91	37.41	25.82	47.79	39.1	24.91	46.55	44.36	111.28	77.23	48.6	111.08	67.17	39.23	40.05	40.64	72.96	35.49	11.31	88.98	35.4	52.47	59.99	34.03
CDH3	ENSG00000062038	ENST00000264012,ENST00000429102,ENST00000542274,ENST00000565453,ENST00000566808,ENST00000567674,ENST00000568292,ENST00000569036,ENST00000569080,ENST00000569117,ENST00000581171	19.77	14	11.21	15.92	98.07	12.28	24.13	9.99	6.73	18.89	24.03	13.24	51.02	26.89	3.63	35.68	14.14	20.7	39.46	47.04	9.65	6.38	7.46	6.78
ARSF	ENSG00000062096	ENST00000359361,ENST00000381127,ENST00000537104	0	0	0	0	0	0	0	0	0	0	1.43	0.4	0	0.03	0	0	0.01	0	0	0	0.01	0	0	0.06
GPBP1	ENSG00000062194	ENST00000264779,ENST00000309096,ENST00000424459,ENST00000454432,ENST00000506184,ENST00000511209,ENST00000513524,ENST00000513732,ENST00000514387,ENST00000515484,ENST00000538707	14.29	26.47	12.97	21.79	34.62	43.14	38.83	27.83	41.88	19.66	21.92	25.69	16.75	20.52	29.23	27.72	42.3	15.45	3.07	30.19	23.02	27.54	26.46	14.7
DGAT2	ENSG00000062282	ENST00000228027,ENST00000376262,ENST00000603276,ENST00000603363,ENST00000603865,ENST00000604733,ENST00000604935,ENST00000605099,ENST00000605608	0.29	0.98	0.75	2.18	0.36	3.4	0.25	4.19	1.25	35.26	15.34	11.3	1.81	2.12	10.55	4.08	1.79	0.65	1.81	0.19	3.72	4.21	2.05	1.93
ZNF112	ENSG00000062370	ENST00000337401,ENST00000354340,ENST00000536500,ENST00000587909,ENST00000588057,ENST00000590687,ENST00000592151	2.78	4.43	0.19	1.75	3.49	4.05	5.63	3.32	3.8	2.23	2.17	11.93	3.23	3.14	1.85	5.67	5.3	2.56	6.06	1.3	3.61	2.04	3.08	1.13
CS	ENSG00000062485	ENST00000351328,ENST00000542324,ENST00000546585,ENST00000546621,ENST00000546891,ENST00000546930,ENST00000547283,ENST00000547298,ENST00000547449,ENST00000547912,ENST00000548041,ENST00000548567,ENST00000548746,ENST00000548849,ENST00000549143,ENST00000549221,ENST00000550044,ENST00000550159,ENST00000550655,ENST00000550700,ENST00000550734,ENST00000550996,ENST00000551137,ENST00000551155,ENST00000551253…	42.93	39.49	44.02	47.5	64.58	31.95	67.82	44.86	49.91	66.97	79.41	41.51	56.76	40.9	48.61	79.06	67.7	33.13	24.55	100.42	33.85	33.33	38.99	30.83
LTK	ENSG00000062524	ENST00000263800,ENST00000355166,ENST00000453182,ENST00000561619,ENST00000563518,ENST00000569283	0.07	0.01	0.23	0.06	0.04	0	0.01	0.38	0.29	0.03	0.09	0.03	0.09	0.07	0.04	0.11	0.05	0.1	0.23	0.05	0.22	0.07	0.14	0.05
MRPS24	ENSG00000062582	ENST00000317534,ENST00000414932,ENST00000418740,ENST00000467084,ENST00000483330	1.23	7.49	5.94	6.23	10.72	6.91	33.48	3.09	4.54	5.18	0.77	7.8	10.43	8.04	7.54	9.5	6.77	10.96	12.43	14.44	3.84	1.66	2.2	4.75
ELMO2	ENSG00000062598	ENST00000290246,ENST00000352077,ENST00000372176,ENST00000396391,ENST00000425546,ENST00000439931,ENST00000445496,ENST00000450812,ENST00000452857,ENST00000454865,ENST00000460474,ENST00000462491,ENST00000462593,ENST00000464448,ENST00000467800,ENST00000469801,ENST00000480042,ENST00000481852,ENST00000487583,ENST00000488853,ENST00000497412	5.54	6.79	14.44	9.45	14.04	10.47	19.33	12.74	23.27	13.39	22.28	13.69	11.41	15.97	15.94	37.23	12.82	4.86	35.39	10.19	9.61	6.66	13.47	8.91
WAPL	ENSG00000062650	ENST00000263070,ENST00000298767,ENST00000372075,ENST00000484070,ENST00000489996,ENST00000495124	15.12	21.76	16.32	18.29	26.58	36.92	25.42	11.12	28.88	16.22	20.99	55.01	22.76	19.29	23.24	11.15	38.89	10.91	14.01	37.51	12.35	10.93	22.28	13.28
VMP1	ENSG00000062716	ENST00000262291,ENST00000536180,ENST00000537567,ENST00000539763,ENST00000545362,ENST00000585847,ENST00000586245,ENST00000587259,ENST00000587470,ENST00000587945,ENST00000588131,ENST00000588617,ENST00000588915,ENST00000589823,ENST00000591315,ENST00000591782,ENST00000591877,ENST00000592106,ENST00000592619,ENST00000592790,ENST00000593168	27.42	41.11	35.68	74.58	45.13	33.74	101.97	57.29	90.6	34.24	37.49	78.96	50.53	50.47	28.09	66.97	149.8	8.37	44.75	64	56.72	73.74	46.83	46.37
APPBP2	ENSG00000062725	ENST00000083182,ENST00000585368,ENST00000588668,ENST00000589341,ENST00000590244,ENST00000592995	18.35	19.3	9.89	31.2	28.17	16.33	34.71	20.68	22.84	25.31	41.4	49.76	28.36	19.48	16.06	23.53	22.15	11.15	0.06	28.19	17.71	10.84	17.95	12.63
POLD1	ENSG00000062822	ENST00000440232,ENST00000593407,ENST00000593887,ENST00000593981,ENST00000595904,ENST00000596221,ENST00000596425,ENST00000596648,ENST00000597963,ENST00000599857,ENST00000600746,ENST00000600859,ENST00000601098	1.21	4.56	3.28	1.48	2.7	9.85	8.28	2.18	2.96	0.98	3.45	4.42	2.51	2.18	6.06	5.8	11.09	1.6	5.4	1.66	2.63	1.56	1.63	1.39
SEZ6	ENSG00000063015	ENST00000317338,ENST00000335960,ENST00000360295,ENST00000442608,ENST00000535262,ENST00000539265,ENST00000540419,ENST00000540632,ENST00000544224,ENST00000585644	0	0.36	0.34	0.72	0.38	0.21	1.4	0.65	1.23	0.3	0.48	0.35	0.92	0.21	0.11	0.62	0.7	0.06	0	0.14	0.46	0.85	0.62	0.28
EIF4B	ENSG00000063046	ENST00000262056,ENST00000416762,ENST00000420463,ENST00000549077,ENST00000549481,ENST00000549592,ENST00000549645,ENST00000550025,ENST00000550390,ENST00000550704,ENST00000551002,ENST00000551527,ENST00000552490,ENST00000553209	153.81	169.15	69.44	112.95	185.53	65.93	143.64	100.42	215.44	173.68	121.44	124.98	168.7	148.01	77.85	208.5	198.73	122.4	115.8	305.88	77.36	94.52	82.46	110.6
SLC6A16	ENSG00000063127	ENST00000335875,ENST00000454748,ENST00000594180,ENST00000594917,ENST00000597969,ENST00000598221,ENST00000598828	0.59	0.34	0.83	0.27	0.66	1.23	1.99	0.28	3	1.19	3.97	4.53	1.06	0.77	0.15	1.13	0.63	0.6	0	0.78	0.41	1.55	0.87	0.38
GLTSCR1	ENSG00000063169	ENST00000396720,ENST00000594866,ENST00000602258	0.63	1.5	1.95	1.8	1.59	2.37	3.15	1.99	3.04	0.82	2.64	3.52	2.8	1.81	1.68	2.15	2.96	0.98	1.37	1.69	1.14	0.45	1.77	1.3
SPHK2	ENSG00000063176	ENST00000245222,ENST00000340932,ENST00000426514,ENST00000443164,ENST00000593308,ENST00000597434,ENST00000598088,ENST00000598574,ENST00000599029,ENST00000599033,ENST00000599748,ENST00000600537,ENST00000601704,ENST00000601712	2.31	2.05	1.38	2.91	2	4.06	2.9	3.34	3.23	1.56	3.01	4.15	2.2	1.63	2.08	3.25	2.67	3.05	0.9	1.73	1.61	1.32	2.49	1.53
RPL18	ENSG00000063177	ENST00000084795,ENST00000546623,ENST00000547892,ENST00000547897,ENST00000549273,ENST00000549370,ENST00000549533,ENST00000549920,ENST00000550645,ENST00000550671,ENST00000550973,ENST00000551749,ENST00000552347,ENST00000552588,ENST00000552705,ENST00000552851	142.84	317.67	264.79	247.79	226.76	420.02	768.82	256.69	438.41	281.82	644.7	426.55	163.96	325.44	188.53	289.39	407.86	198.37	477.74	404.08	133.82	106.78	105.06	196.07
CA11	ENSG00000063180	ENST00000084798,ENST00000594088,ENST00000596080,ENST00000599267	1.03	8.24	1.1	1.94	1.81	8.03	12.06	0.76	2.88	2.46	0.85	7.01	3.76	3.43	0.7	2.97	2.04	1.91	0	3.62	1.24	1.24	1.05	0.92
ISOC2	ENSG00000063241	ENST00000085068,ENST00000425675,ENST00000438389,ENST00000587226,ENST00000589080,ENST00000589108,ENST00000590921,ENST00000591718	0.89	1.44	0.76	0.95	1.04	2.46	3.84	0.5	0.96	1.12	1.73	0.88	1.01	0.85	1.24	2.02	1.85	0.35	4.85	2.03	0.73	2.06	0.86	1.06
U2AF2	ENSG00000063244	ENST00000308924,ENST00000450554,ENST00000587196,ENST00000587275,ENST00000588850,ENST00000590551,ENST00000592867,ENST00000592874	11.08	15.28	10.41	14.64	9.13	27.33	17.88	7.01	13.23	10.79	20.14	16.07	13.27	9.95	13.62	19.21	22.4	5.18	15.75	27.85	9.52	7.11	10.67	6.92
EPN1	ENSG00000063245	ENST00000085079,ENST00000270460,ENST00000411543,ENST00000586194,ENST00000589704,ENST00000591743	13.76	17.04	22.68	18.4	10.05	39.54	35.49	12.7	25.18	17.45	38.44	24.68	21.04	15.53	25.77	23.98	46.12	14.32	18.82	29.24	10.93	10.06	5.72	10.65
MED29	ENSG00000063322	ENST00000315588,ENST00000594368,ENST00000596297,ENST00000599213,ENST00000599417,ENST00000600973	1.52	4.08	3.77	2.62	4.59	3.55	6.58	2.07	4.9	4.29	5.47	3.88	5.54	4.47	2.2	7.72	4.73	3.45	0	2.51	1.15	0.58	1.37	2.89
AHRR	ENSG00000063438	ENST00000316418,ENST00000504625,ENST00000505113,ENST00000506456,ENST00000507048,ENST00000510400,ENST00000510910,ENST00000511487,ENST00000512529,ENST00000514523,ENST00000515206	0.56	0.3	0.56	0.51	0.13	0.46	0.28	0.3	0.15	0.36	1.21	0.49	0.36	0.21	0.47	2.91	0.26	0.06	0	0.55	0.28	0	0.83	0.08
GSC2	ENSG00000063515	ENST00000086933	0	0	0	0	0	0	0	0	0	0	0	0	0	0	0	0	0	0	0	0	0	0	0	0
ZNF275	ZNF275	ENSG00000063587	0.78	0.74	0.17	0.24	0.56	0.66	0.81	0.18	0.73	0.29	0.02	0.58	0.47	0.24	0.14	0.63	0.59	0.48	0.04	0.65	0.36	0.54	0.18	0.4
MTMR1	ENSG00000063601	ENST00000370387,ENST00000370390,ENST00000429965,ENST00000434699,ENST00000436701,ENST00000438018,ENST00000439546,ENST00000445323,ENST00000451863,ENST00000485376,ENST00000488357,ENST00000490316,ENST00000493480,ENST00000493995,ENST00000538506,ENST00000541925,ENST00000542156,ENST00000544228	8.91	15.39	5.83	5.67	17.34	14.28	9.03	4.26	13.64	6.69	13.85	15.63	5.87	5.02	6.71	5.38	13.52	1.95	4.57	15.12	5.55	2.04	6.88	3.42
GPC1	ENSG00000063660	ENST00000264039,ENST00000420138,ENST00000425056,ENST00000426280,ENST00000427506,ENST00000455111,ENST00000466624,ENST00000469694,ENST00000495100	7.48	1.38	2.25	11.82	3.32	6.36	4.7	8.57	1.28	7.1	9.34	5	11.44	3.02	8.51	8.25	7.83	2.36	2.79	10.85	3.8	2.66	2.32	5.86
ADCK1	ENSG00000063761	ENST00000238561,ENST00000341211,ENST00000393639,ENST00000555217,ENST00000555333,ENST00000556048,ENST00000556560,ENST00000557501	0.2	2.14	1.08	2.78	0.49	1.82	3.26	2.02	2.24	1.75	2.38	1.87	4.24	2.09	3.24	1.34	2.27	1.16	12.17	1.82	2.02	1.29	1.44	0.77
HAGH	ENSG00000063854	ENST00000397353,ENST00000397356,ENST00000455446,ENST00000564445,ENST00000564518,ENST00000565097,ENST00000566644,ENST00000566709,ENST00000567190,ENST00000567398,ENST00000569339,ENST00000569700	19.53	9.68	10.15	22.36	13.34	10.8	23.53	17.15	15.81	12.98	20.24	15.33	18.58	14.18	20.28	19.05	17.87	3.82	34.88	13.44	9.68	10.88	7.11	7.98
RNF4	ENSG00000063978	ENST00000314289,ENST00000502316,ENST00000503123,ENST00000503659,ENST00000504224,ENST00000504782,ENST00000506706,ENST00000507247,ENST00000507784,ENST00000508235,ENST00000509206,ENST00000509258,ENST00000509388,ENST00000511600,ENST00000511843,ENST00000511859,ENST00000511892,ENST00000513284,ENST00000513450,ENST00000513578,ENST00000513643,ENST00000541204	25.13	43.09	19.2	17.78	44.81	31.29	31.73	18.65	33.88	18.66	19.25	30.13	66.63	21.57	25.46	34.79	64.98	17.18	17.11	42.2	26.49	27.95	28.72	16.06
CASP8	ENSG00000064012	ENST00000264274,ENST00000264275,ENST00000323492,ENST00000339403,ENST00000358485,ENST00000392258,ENST00000392259,ENST00000392263,ENST00000392266,ENST00000413726,ENST00000424461,ENST00000429881,ENST00000432109,ENST00000437283,ENST00000440732,ENST00000444430,ENST00000447616,ENST00000450491,ENST00000471383,ENST00000490412,ENST00000490682	11.34	20.12	64.19	18.53	22.83	42.84	26.09	8.47	50.86	11.94	28.73	15.79	23.52	17.76	20.07	52.7	27.03	6.94	55.6	54.94	21.97	11.62	21.06	19.37
LIMCH1	ENSG00000064042	ENST00000313860,ENST00000381753,ENST00000396595,ENST00000446625,ENST00000503057,ENST00000505705,ENST00000508466,ENST00000508501,ENST00000509277,ENST00000509454,ENST00000509638,ENST00000511424,ENST00000511496,ENST00000512228,ENST00000512632,ENST00000512820,ENST00000512946,ENST00000513024,ENST00000514096,ENST00000514190,ENST00000515785,ENST00000515847	12.46	10.59	2.66	16.51	64.5	24.15	23.04	91.45	26.6	71.76	36.67	22.19	73.87	16.2	41.86	21.51	42.02	19.44	15.23	27.92	12.35	7.22	18.11	10.25
ASUN	ENSG00000064102	ENST00000261191,ENST00000536232,ENST00000537336,ENST00000538016,ENST00000538155,ENST00000538727,ENST00000538748,ENST00000539625,ENST00000542392,ENST00000544548	33.26	45.08	8.62	9.15	42.63	21.02	24.18	17.44	15.52	12.32	14.47	53.79	42.12	12.11	8.9	33.06	39.87	30.59	0.01	48.96	12.84	21.32	14.19	15.01
TM7SF3	ENSG00000064115	ENST00000343028,ENST00000512808,ENST00000535260,ENST00000535423,ENST00000535819,ENST00000537406,ENST00000539399,ENST00000539741,ENST00000541081,ENST00000542019,ENST00000542667,ENST00000543088,ENST00000543655,ENST00000543803,ENST00000543882,ENST00000544179,ENST00000545303,ENST00000545344,ENST00000545600	8.25	38.05	11.61	20.45	29.15	51.35	52.26	22.68	27.14	21.74	29.19	94.22	54.15	27.05	22.61	45.4	62.02	17.74	5.56	43.11	18.28	44.31	33.3	38.03
DLX3	ENSG00000064195	ENST00000434704,ENST00000512495	0	0.3	0.01	0.03	0.43	0.18	0.31	0.53	0.2	0.17	1.85	0.62	1.53	0.88	0.83	0.25	0	0	0.44	1.15	0.18	0	0.34	0.03
SPA17	ENSG00000064199	ENST00000227135,ENST00000524614,ENST00000529498,ENST00000532692	7.57	7.49	0.4	0.92	4.89	1.82	1.8	0.57	0.39	1.39	0	1.54	2.92	1.1	0.07	11.66	3.86	1.3	0	1.98	0.45	0.26	1.34	0.47
TSPAN32	ENSG00000064201	ENST00000182290,ENST00000339046,ENST00000381117,ENST00000381121,ENST00000437313,ENST00000446063,ENST00000451520,ENST00000461200,ENST00000479508,ENST00000483227,ENST00000484104,ENST00000484523,ENST00000486011,ENST00000493924,ENST00000493948,ENST00000498313	0.13	0.27	1.26	0.16	0.16	0.02	0.65	0.16	1.95	0.28	3.43	0.12	0.29	0.63	0.07	0.41	0.31	0.34	0	0.3	0.33	0.77	0.5	0.25
WISP2	ENSG00000064205	ENST00000190983,ENST00000372865,ENST00000372868,ENST00000465000,ENST00000471629,ENST00000497421	0.02	0.05	0	0.21	0.07	0.02	0.03	0.77	0.49	2.08	1.28	0.07	0.11	1.18	0.81	0.05	0.09	0.16	3.68	0.15	1.29	0.12	0	0.33
DMRT3	ENSG00000064218	ENST00000190165,ENST00000417254	0	0	0	0.03	0	0	0.08	0.1	0.37	0.15	0	0.23	0.06	0.07	0.01	0.09	0.15	0	0	0	0.02	0	0	0
ST3GAL6	ENSG00000064225	ENST00000265261,ENST00000394162,ENST00000460774,ENST00000462152,ENST00000465004,ENST00000466482,ENST00000468553,ENST00000469105,ENST00000474595,ENST00000476833,ENST00000477574,ENST00000477899,ENST00000480133,ENST00000483910,ENST00000485145,ENST00000485391,ENST00000486249,ENST00000486334,ENST00000489112,ENST00000490684,ENST00000491912,ENST00000492254,ENST00000493953,ENST00000495376,ENST00000495502…	13.3	10.59	11.01	1.57	15.99	14.79	31.84	2.12	15.94	13.52	15.51	44.1	11.62	6.08	3.58	17.15	8.43	13.07	51.45	21.74	13.08	13.45	2.18	18.39
ATP2C2	ENSG00000064270	ENST00000262429,ENST00000416219,ENST00000420010,ENST00000563340,ENST00000564099,ENST00000565546,ENST00000565631,ENST00000565927,ENST00000566874,ENST00000567222,ENST00000567629,ENST00000567892,ENST00000568160,ENST00000569207	1.29	1.36	0.97	4.45	1.42	0.28	1.3	4.16	0.32	0.76	6.7	8.04	0.89	0.22	16.94	2.63	0.99	0.63	55.29	0.88	0.16	1.35	0.25	0.15
NGFR	ENSG00000064300	ENST00000172229,ENST00000504201,ENST00000509200	0.19	0.08	0.03	1.07	0.11	0.02	0.04	0.65	2.09	3.97	0.01	0.52	0.33	1.47	1.34	0.1	0.59	0.07	1.26	0.03	0.41	0.19	0.48	0.78
CDON	ENSG00000064309	ENST00000263577,ENST00000392693,ENST00000525625,ENST00000527967,ENST00000531586,ENST00000531738,ENST00000531830,ENST00000534661,ENST00000534818	17.64	21.52	7.21	29.81	19.48	23.71	11.6	5.34	13.78	22.2	44.33	2.66	51.8	47.85	20.73	23.94	22.93	20.38	6.41	14.45	16.94	9.74	20.27	18.15
TAF2	ENSG00000064313	ENST00000378164,ENST00000519355,ENST00000521007,ENST00000523078,ENST00000523098,ENST00000523734,ENST00000523904,ENST00000526969,ENST00000529653	53.5	81.87	26.81	36.36	94.42	27.92	121.75	49.99	58.35	22.09	29.74	133.01	59.84	40.88	37.49	41.19	82.52	14.31	57.3	83.8	27.18	14.79	29.82	18.49
HIPK2	ENSG00000064393	ENST00000342645,ENST00000406875,ENST00000428878	20.9	13.46	10.75	19.33	33.61	11.94	28.11	9.16	20.38	18.1	13.52	19.1	32.48	11.84	14.89	30.22	16.73	7.9	1.15	32.71	8.37	7.15	14.4	9.43
TNPO3	ENSG00000064419	ENST00000265388,ENST00000393245,ENST00000471166,ENST00000471234,ENST00000482320	11.45	15.7	8.66	10.68	9.14	18.68	31.56	7.14	14.51	9.89	17.1	15.5	21.16	13.72	16.15	22.87	19.7	8.99	9.28	27.01	9.48	8.1	12.68	12.2
BORCS8-MEF2B	ENSG00000064489	ENST00000354191,ENST00000444486,ENST00000514819,ENST00000602276,ENST00000602438,ENST00000602689,ENST00000602804	0.16	3.25	3.69	3.97	3.03	6.68	8.79	2.06	8.86	4.46	0.01	7.18	4.19	3.35	2.71	6.23	5.07	2.68	7.04	4.72	2.93	1.85	2.09	2.46
RFXANK	ENSG00000064490	ENST00000303088,ENST00000353145,ENST00000392324,ENST00000407360,ENST00000421262,ENST00000456252,ENST00000535017,ENST00000536253,ENST00000540977,ENST00000540981,ENST00000541873,ENST00000543118,ENST00000543157,ENST00000544923,ENST00000545522,ENST00000593273	23.27	29.39	16.85	18.96	48.65	45.04	81.55	17.62	14.62	10.34	24.11	23.14	48.16	18.68	42.18	92.99	21.73	37.46	5.92	27.52	9.2	13.51	26.28	16.19
TMEM161A	ENSG00000064545	ENST00000162044,ENST00000450333,ENST00000586357,ENST00000587096,ENST00000587406,ENST00000587583,ENST00000587915,ENST00000587925,ENST00000587985,ENST00000589448,ENST00000590216,ENST00000591031,ENST00000591443,ENST00000592147,ENST00000592369	3.85	3.24	1.75	1.69	3.58	3.13	9.27	1.32	2.5	1.35	8.58	2.93	3.42	1.71	4.36	2.5	1.72	3.92	23.63	1.05	2.08	3.61	0.96	1.38
LPAR2	ENSG00000064547	ENST00000407877,ENST00000542587,ENST00000586703,ENST00000588233,ENST00000588461,ENST00000589311,ENST00000590629,ENST00000591042,ENST00000592061	0.23	0.52	1.7	1.22	1.54	1.95	3.41	0.79	1.45	0.45	2.65	0.67	0.82	0.58	0.94	1.91	0.72	1.05	0.96	1.26	0.65	1.18	0.9	0.6
CTSA	ENSG00000064601	ENST00000191018,ENST00000354880,ENST00000372459,ENST00000372484,ENST00000419493,ENST00000480961,ENST00000484855,ENST00000485627,ENST00000493522,ENST00000606000,ENST00000606066,ENST00000606394,ENST00000606782,ENST00000606788,ENST00000607187,ENST00000607212,ENST00000607482,ENST00000607814,ENST00000607841	69.83	50.08	204.45	71.53	116.65	101.06	138.67	46.93	110.9	81.99	169.16	95.98	75.79	124.96	256.66	204.62	103.12	36.45	84.73	55.25	130.55	104.47	92.91	98.34
SUGP2	ENSG00000064607	ENST00000330854,ENST00000337018,ENST00000452918,ENST00000456085,ENST00000593795,ENST00000594445,ENST00000594773,ENST00000597095,ENST00000597163,ENST00000597280,ENST00000598202,ENST00000598240,ENST00000598863,ENST00000600239,ENST00000600377,ENST00000601879	13.7	22.41	14.64	19.9	21.25	14.7	40.22	19.92	37.5	17.2	21.99	21.32	35.78	14.13	19.98	38.76	21.39	13.37	22.41	17.92	14.82	11.33	21.97	11.89
SLC12A2	ENSG00000064651	ENST00000262461,ENST00000343225,ENST00000502849,ENST00000504416,ENST00000507791,ENST00000509205,ENST00000509616	13.88	12.64	3.57	14.59	9.23	9.89	17.09	7.26	7.01	56.05	4.7	51.81	6.41	6.01	42.94	19.69	14	4.84	9.07	8.88	6.56	5.4	8.01	3.17
SNX24	ENSG00000064652	ENST00000261369,ENST00000395451,ENST00000502387,ENST00000503149,ENST00000506996,ENST00000507364,ENST00000510914,ENST00000511211,ENST00000511545,ENST00000513613,ENST00000513881,ENST00000515729	3.69	3.94	6.33	4.8	5.93	1.62	11.89	4.37	3.5	6.01	4.85	3.14	13.61	4.02	5.1	6.15	12.56	1.31	0.08	2.81	5.61	8.96	5.44	4.57
EYA2	ENSG00000064655	ENST00000317304,ENST00000327619,ENST00000357410,ENST00000458636,ENST00000471081,ENST00000475856,ENST00000479843,ENST00000497062,ENST00000497428	18.11	2.07	0.84	2.34	20.01	19.18	6.63	1.64	1.39	7.94	3.57	17.5	3.67	4.66	14.31	39.4	29.04	30.28	10.76	41.74	8.85	8.55	4.72	10.78
CNN2	ENSG00000064666	ENST00000263097,ENST00000348419,ENST00000562015,ENST00000562075,ENST00000562958,ENST00000564572,ENST00000565096,ENST00000566695,ENST00000568865,ENST00000569352,ENST00000606983,ENST00000607102	24.52	5.71	33.47	15.27	39.09	2.62	18.14	23.82	39.06	34.61	25.14	29.99	36.56	35.56	15.13	31.43	42.56	12.07	9.32	4.05	28.4	40.08	30.51	27.73
ABCA7	ENSG00000064687	ENST00000263094,ENST00000433129,ENST00000435683,ENST00000524383,ENST00000524850,ENST00000525073,ENST00000525238,ENST00000525939,ENST00000526885,ENST00000527496,ENST00000529442,ENST00000530092,ENST00000530703,ENST00000531467,ENST00000531478,ENST00000532194,ENST00000533574	1.32	1.27	3.35	4.74	0.94	1.45	3.13	5.38	11.6	3.99	9.19	3.82	0.93	3.31	6.3	5.03	1.68	0.85	2.36	3.21	4.07	2.76	3.98	2.69
SNCAIP	ENSG00000064692	ENST00000261367,ENST00000261368,ENST00000379533,ENST00000379536,ENST00000379538,ENST00000395466,ENST00000395469,ENST00000414317,ENST00000503116,ENST00000504884,ENST00000506272,ENST00000508017,ENST00000508681,ENST00000509023,ENST00000509154,ENST00000509652,ENST00000510003,ENST00000510658,ENST00000512146,ENST00000512385,ENST00000513719,ENST00000514467,ENST00000514497,ENST00000515215,ENST00000542191	8.93	5.95	2.09	3.54	7.69	2.91	2.01	12.68	41.75	15.39	10.33	1.11	17.32	18.51	1.69	17.7	10.92	9.06	1.25	1	3.87	1.39	11.1	7.32
DDX20	ENSG00000064703	ENST00000369702,ENST00000475700,ENST00000524894,ENST00000533164,ENST00000534200,ENST00000536167	1.47	3.86	1.46	2.81	3.95	3.46	2.91	1.18	5.21	1.91	1.55	5.58	5.32	1.87	3.76	2.77	5.19	1.2	15.78	4.87	2.13	0.96	2	1.28
BTBD1	ENSG00000064726	ENST00000261721,ENST00000379403,ENST00000558344,ENST00000559652,ENST00000560015	51.18	19.02	14.53	11.7	75.3	15.56	19.89	21.19	16.76	14.35	12.11	21.22	57.59	13.36	11.87	14.48	33.04	6.63	0.99	31.12	14.3	11.23	13.06	15.89
FAR2	ENSG00000064763	ENST00000182377,ENST00000536681,ENST00000547116,ENST00000547411,ENST00000547759,ENST00000549080,ENST00000550541,ENST00000551193,ENST00000551451,ENST00000552137	1.39	0.64	0.91	1.02	0.54	1.36	1.72	1.21	2.51	1.24	0.88	4.09	1.12	1.25	3.6	1.19	2.67	0.36	1.49	1.43	1.44	0.84	0.94	1.34
BCAS1	ENSG00000064787	ENST00000371435,ENST00000371440,ENST00000395961,ENST00000411563,ENST00000422805,ENST00000434986,ENST00000448484	2.91	0.07	0.1	9.72	1.69	0.09	0.11	6.33	0.28	2.97	2.17	0.22	1.37	0.32	0.53	0.05	1.29	0.04	4.78	0.3	1.33	0.38	0.27	0.15
POU1F1	ENSG00000064835	ENST00000344265,ENST00000350375,ENST00000560656,ENST00000561167	0	0.01	0.02	0	0	0.06	0.05	0	0.06	0.2	1.53	0.13	0	0.15	0.14	0.04	0	0	0	0.13	0.07	0	0	0.02
CHI3L2	ENSG00000064886	ENST00000369744,ENST00000369748,ENST00000445067,ENST00000466741,ENST00000467038,ENST00000472825,ENST00000474304,ENST00000477185,ENST00000486561,ENST00000497220,ENST00000497587,ENST00000524472,ENST00000526684,ENST00000528451,ENST00000529459,ENST00000530597,ENST00000533831	1.69	0.03	0.47	0.61	0.31	0.1	0.16	2.35	3.7	8.76	12.8	10.64	0	4.22	2.16	9.92	0.12	0.07	0	4.74	4.02	6.32	0.94	0.82
SBNO2	ENSG00000064932	ENST00000361757,ENST00000438103,ENST00000586109,ENST00000587024,ENST00000587655,ENST00000587673,ENST00000590176,ENST00000590446,ENST00000590998,ENST00000592222	3.84	2.11	21.01	7.34	6.57	5.2	11.01	4.97	9.58	5.65	10.07	8.11	3.97	6.22	9.7	9.78	5.1	1.36	12.67	6.28	5.67	4.22	7.18	3.85
PMS1	ENSG00000064933	ENST00000342075,ENST00000374826,ENST00000409593,ENST00000409823,ENST00000409985,ENST00000418224,ENST00000420421,ENST00000421722,ENST00000424059,ENST00000424307,ENST00000424766,ENST00000432292,ENST00000441310,ENST00000446877,ENST00000447232,ENST00000447734,ENST00000450931,ENST00000452382,ENST00000483293	40.23	38.99	7.65	36.39	27.11	51.71	73.43	30.74	55.51	39.66	23.42	87.39	63.03	55.5	10.79	136.22	99.84	13.29	95	59.19	35.62	25.2	32.34	24.68
HMG20B	ENSG00000064961	ENST00000262949,ENST00000333651,ENST00000416526,ENST00000417382,ENST00000435022,ENST00000453933,ENST00000461099,ENST00000464304,ENST00000470356,ENST00000483417,ENST00000486028,ENST00000487894,ENST00000488973,ENST00000493191,ENST00000585741,ENST00000585900	11.58	4.88	7.45	11.21	10.07	7.6	10.22	14.91	8.68	7.44	13.17	11.21	7.04	6.88	57.69	19.43	12.42	5.3	11.76	18.36	5.42	3.03	8.81	3.84
CALCRL	ENSG00000064989	ENST00000392370,ENST00000409998,ENST00000410068,ENST00000410102,ENST00000447403,ENST00000461244,ENST00000474212,ENST00000479784,ENST00000485973	2.14	1.32	0.8	3.83	4.33	2.56	3.09	4.35	9.86	9.82	4.84	8	4.81	15.32	7.45	3.76	6.57	2.01	0	2.05	9.21	5.83	6.56	8.75
TAF11	ENSG00000064995	ENST00000361288,ENST00000420584	12.22	6.28	6.41	7.36	25.26	8.09	13.66	9.77	9.38	3.94	12.16	13.38	4.37	6.05	6.83	13.65	9.73	3.83	0	11.68	4.84	6.05	8.01	3.84
ANKS1A	ENSG00000064999	ENST00000360359,ENST00000470698,ENST00000535627	5.65	5.18	2.79	3.4	9.37	7.28	8.92	3.5	6.92	4.9	7.58	8.6	3.46	3.73	3.13	7.49	5.84	3.59	2.87	8.73	3.47	2.39	4.13	3.43
AP3D1	ENSG00000065000	ENST00000345016,ENST00000350812,ENST00000355272,ENST00000356926,ENST00000585652,ENST00000586177,ENST00000586370,ENST00000589223,ENST00000589369,ENST00000590683,ENST00000591284,ENST00000591631,ENST00000591650,ENST00000592488	16.87	8.03	15.02	21.85	20.73	14.34	26.44	16.04	18.83	12.06	15.62	21.2	9.05	14.53	22.52	32.9	19.09	6.97	23.38	16.48	11.46	16.21	7.27	7.96
ZNF76	ENSG00000065029	ENST00000229405,ENST00000339411,ENST00000373953,ENST00000440666,ENST00000460229,ENST00000469195,ENST00000479226,ENST00000482946,ENST00000484932,ENST00000486891,ENST00000491400,ENST00000498555	13.28	5.68	4.32	6.02	10.31	8.34	12.22	5.52	12.19	6.68	14.71	12.69	3.89	5.93	5.97	11.65	8.84	3.46	11.04	12.92	5.54	3.38	5.6	3
SLC9A3R2	ENSG00000065054	ENST00000424542,ENST00000432365,ENST00000561844,ENST00000563587,ENST00000564033,ENST00000565086,ENST00000565855,ENST00000566198,ENST00000567504	7.87	5.75	0.28	12.35	4.7	5.7	12.77	4.97	5.39	6.79	8.47	5.21	4.68	7.2	12.23	11.11	8.55	3.97	31.83	13.37	2.88	1.76	2.19	2.77
NTHL1	ENSG00000065057	ENST00000219066,ENST00000561841,ENST00000561862,ENST00000562120,ENST00000562951,ENST00000565406,ENST00000566380,ENST00000567727,ENST00000568513	0.71	4.8	0.54	3.47	4.14	3.29	4.75	1.76	1.67	1.89	2.32	2.17	2.37	2.37	2.84	13.54	2.86	1.5	5.04	5.65	1.07	1.24	1.72	0.66
UHRF1BP1	ENSG00000065060	ENST00000192788,ENST00000452449	4.78	4.7	5.3	6.2	8.36	9.18	8.97	5.7	6.46	4.41	2.92	4.26	3.13	3.7	5.2	5.79	6.39	3.17	3.67	9.4	5.54	6.54	5.44	2.17
GNAI3	ENSG00000065135	ENST00000369851	4.85	4.61	4.38	2.21	10.28	4.29	7.43	3.42	3.83	4.07	8.1	6.73	6.42	5.56	4.94	4.36	5.97	2.46	1.18	7.17	3.53	3.95	3.97	3.47
IPO5	ENSG00000065150	ENST00000261574,ENST00000357602,ENST00000403772,ENST00000421861,ENST00000460070,ENST00000463157,ENST00000468620,ENST00000469360,ENST00000470493,ENST00000471898,ENST00000473582,ENST00000475420,ENST00000479736,ENST00000480611,ENST00000480641,ENST00000481455,ENST00000481689,ENST00000482642,ENST00000485433,ENST00000489058,ENST00000490369,ENST00000490680,ENST00000491555,ENST00000493122,ENST00000493281…	9.96	38.83	14.91	19.7	21.4	31.2	52.7	11.76	25	27.15	29.22	43.09	26.17	21.66	25.27	49.96	63.83	16.75	24.99	29.32	13.66	18.61	17.23	13.59
OAT	ENSG00000065154	ENST00000368845,ENST00000467675,ENST00000471127,ENST00000476917,ENST00000483711,ENST00000490096,ENST00000492376,ENST00000539214	22.65	17.58	32.89	39.78	30.61	32.25	32.49	27.21	32.56	44.32	46.23	29.12	31.85	44.87	239.96	26.68	51.15	12.88	28.7	27.45	19.68	13.9	16.23	25.45
WDR3	ENSG00000065183	ENST00000349139,ENST00000369441,ENST00000471680,ENST00000487202	16.62	27.98	4.58	9.35	43.04	24.14	34.45	10.12	12.08	14.52	12.4	19.72	15.49	11.34	11.73	24.54	22.03	6.23	5.25	39.31	9.21	5.03	8.92	11.16
PKN2	ENSG00000065243	ENST00000316005,ENST00000370505,ENST00000370513,ENST00000370521,ENST00000436111,ENST00000449189,ENST00000495119,ENST00000544045	34.48	37.5	19.49	19.23	66.02	29.77	27.38	22.18	52.76	33.5	23.53	118.55	38.34	27.76	23	26.81	59.91	13.14	17.45	57.2	18.65	16.45	24.02	17.88
WDR18	ENSG00000065268	ENST00000251289,ENST00000585809,ENST00000586317,ENST00000587001,ENST00000590354,ENST00000590397,ENST00000591155,ENST00000591276,ENST00000591985,ENST00000591997,ENST00000607440	0.25	1.11	1.12	1.4	1.94	1.5	2.18	1.5	1.66	2.04	2.74	1.22	1.68	1.01	4.15	3.9	0.76	0.67	0.75	1.4	1	2.01	1.03	0.46
TRAM2	ENSG00000065308	ENST00000182527	0.74	0.76	0.38	0.7	0.97	1.07	1.59	0.72	1.79	1.69	1.5	0.74	1.67	1.58	0.96	0.99	1.01	0.79	0	0.99	1.19	1.23	1.05	1.08
NTN1	ENSG00000065320	ENST00000173229,ENST00000436734,ENST00000538852,ENST00000546090	0.54	0.44	0.14	0.13	0.06	0.93	0.52	0.11	0.05	0.46	0.43	0.9	0.54	0.24	0.19	0.7	0.71	0.13	0.02	1.06	0.1	0.08	0.15	0.21
GLP2R	ENSG00000065325	ENST00000262441,ENST00000304773,ENST00000458005,ENST00000574745	0.5	0.29	0	0	0.18	0	0.01	0	1.23	0.12	0	0	0.03	0.14	0	0.02	0.11	0	0	0	0.22	0	0.21	0.08
MCM10	ENSG00000065328	ENST00000378694,ENST00000378714,ENST00000459751,ENST00000479669,ENST00000481292,ENST00000484800,ENST00000485659	2.55	3.66	1.39	0.55	12.3	8.6	13.32	0.78	0.87	1.02	3.84	6.29	3.76	1.09	5.94	16.43	6.15	0.37	3.69	4.28	1.22	0.16	3.11	0.33
DGKA	ENSG00000065357	ENST00000331886,ENST00000394147,ENST00000402956,ENST00000432422,ENST00000546878,ENST00000546895,ENST00000546995,ENST00000547015,ENST00000547324,ENST00000547358,ENST00000547535,ENST00000548047,ENST00000548378,ENST00000548407,ENST00000548479,ENST00000548491,ENST00000548549,ENST00000549079,ENST00000549085,ENST00000549097,ENST00000549323,ENST00000549368,ENST00000549629,ENST00000549986,ENST00000550115…	6.37	16.15	91.66	13.34	10.67	8.28	19.82	12.79	162.89	25.8	142.35	25.69	26.54	31.9	30.88	21.3	39.78	11.73	28.76	45.17	36.47	7.07	54.33	25.63
ERBB3	ENSG00000065361	ENST00000267101,ENST00000411731,ENST00000415288,ENST00000450146,ENST00000546748,ENST00000546884,ENST00000548709,ENST00000549061,ENST00000549205,ENST00000549282,ENST00000549472,ENST00000549644,ENST00000549672,ENST00000549832,ENST00000550070,ENST00000550828,ENST00000550869,ENST00000551085,ENST00000551176,ENST00000551242,ENST00000552691,ENST00000553131	74.19	36.69	2.55	206.75	62.33	44.14	40.91	54.11	0.2	35	51.63	89.34	59.54	38	139.3	34.15	63.68	9.47	65.88	148.58	13.58	6.03	14.05	1.84
ROPN1	ENSG00000065371	ENST00000184183,ENST00000405845,ENST00000459660,ENST00000460743,ENST00000467907,ENST00000479867,ENST00000484329,ENST00000487124,ENST00000495093,ENST00000496145	0.02	0.01	0.01	0.2	0.02	0	0.02	0	0	5.33	0	27.16	0.02	0	0	0	0.11	0	0	0	0.08	0	0	0
ANKRD44	ENSG00000065413	ENST00000282272,ENST00000328737,ENST00000337207,ENST00000409153,ENST00000409919,ENST00000422886,ENST00000424317,ENST00000443014,ENST00000447713,ENST00000448801,ENST00000450567,ENST00000463879,ENST00000473081,ENST00000477852,ENST00000486006,ENST00000493808,ENST00000539527	16.89	5.48	36.06	11.86	7.92	2.93	14.85	12.46	123.11	14.46	116.03	15.19	12.57	38.74	7.59	9.93	25.3	3.92	35.36	22.82	46.2	12.27	38.46	21.96
KARS	ENSG00000065427	ENST00000302445,ENST00000319410,ENST00000562875,ENST00000564578,ENST00000565738,ENST00000566249,ENST00000566560,ENST00000566772,ENST00000568378,ENST00000568682,ENST00000569298,ENST00000570215	58.92	129.73	78.96	31.29	184.91	119.16	331.84	54.86	91.57	75.9	133.33	95.96	74.83	70.93	59.2	175.26	92.94	78.73	71.96	107.1	49.87	24.59	62.44	44.25
ADAT1	ENSG00000065457	ENST00000307921,ENST00000562374,ENST00000564657,ENST00000565109,ENST00000566445,ENST00000566450,ENST00000567281,ENST00000568001,ENST00000568478,ENST00000568510	5.44	8.14	5.95	4.98	15.06	6.08	23.14	10.5	15.82	4	5.08	13.32	7.2	7.98	8.97	15.51	8.73	6.17	2.99	8.75	5.61	2.54	6.92	5.3
PDIA5	ENSG00000065485	ENST00000316218,ENST00000467157,ENST00000469649,ENST00000472319,ENST00000484644,ENST00000485208,ENST00000489923,ENST00000495004	11.82	20.48	5.92	13.12	31.13	24.55	58.64	17.75	26.12	18.52	20.1	21.57	41.27	14.17	35.3	67.98	26.9	23.62	25.47	27.3	15.75	8.14	11.24	13.92
TBC1D22B	ENSG00000065491	ENST00000373491	1.55	1.7	1.45	1.79	4.01	4.2	4.07	0.95	3.26	1.74	1.26	3.74	1.19	1.74	1.96	4.2	2.23	1.51	0.37	3.03	1.4	1.33	2.24	0.97
NDUFB4	ENSG00000065518	ENST00000184266,ENST00000461682,ENST00000485064,ENST00000491335,ENST00000492739,ENST00000496588	42.97	49.47	31.93	33.97	67.32	64.34	177.96	37.8	35.55	46.28	62.94	112.36	101.07	55.6	114.2	111.62	53.16	87.58	53.03	69.18	33.47	24.36	47.75	38
SPEN	ENSG00000065526	ENST00000375759,ENST00000438066,ENST00000442985,ENST00000471538,ENST00000487496	14.44	18.13	19.98	13.72	18.74	26.68	60.92	13.73	34.3	16.88	27.7	46.11	25.01	14.12	12.57	34.93	20.47	5.14	11.56	20.74	14.42	9.24	15.7	10.58
MYLK	ENSG00000065534	ENST00000346322,ENST00000354792,ENST00000359169,ENST00000360304,ENST00000360772,ENST00000418370,ENST00000464489,ENST00000475616,ENST00000503644,ENST00000504946,ENST00000506361,ENST00000508240,ENST00000510571,ENST00000510775,ENST00000511058,ENST00000513111,ENST00000514623,ENST00000514895,ENST00000515434,ENST00000578202,ENST00000583087	357.41	37.07	4.53	60.91	37.87	67.12	108.2	47.83	264.03	131.59	61.73	134.48	126.77	288.7	38.38	57.78	183.22	62.59	17.54	51.78	82.68	56.57	36.46	67.3
ZC3H15	ENSG00000065548	ENST00000337859,ENST00000421536,ENST00000437396,ENST00000445547,ENST00000468120,ENST00000477672,ENST00000481101,ENST00000496289,ENST00000498757,ENST00000544130	29.5	21.91	18.29	10.04	26.4	29.94	49.41	19.26	27.15	15.58	21.5	30.89	26.59	33.54	15.49	76.1	39.42	6.95	12.22	81.1	16.92	13.77	13.21	12.09
MAP2K4	ENSG00000065559	ENST00000353533,ENST00000415385,ENST00000536413,ENST00000538465,ENST00000579089,ENST00000581941,ENST00000582183,ENST00000582377,ENST00000582897,ENST00000585076,ENST00000602305,ENST00000602375,ENST00000602537,ENST00000602686,ENST00000602811	18.83	4.31	9.8	16.47	17.87	6.29	17.14	13.99	22.53	17.84	30.62	22.07	16.74	16.04	10.87	24.39	10.84	15.41	11.97	48.51	9.56	11.99	10.31	10.74
TMEM206	ENSG00000065600	ENST00000261455,ENST00000467822,ENST00000471937,ENST00000478166,ENST00000535273	0.8	3.51	4.26	3.13	3.66	1.86	3.72	1.31	2.16	1.22	2.23	3.5	3.59	2.18	5.62	4.45	1.6	1.21	0.11	2.29	3.61	0.39	1.24	1.65
SNAP91	ENSG00000065609	ENST00000195649,ENST00000369690,ENST00000369691,ENST00000369694,ENST00000428679,ENST00000437520,ENST00000439399,ENST00000518309,ENST00000518312,ENST00000519133,ENST00000519779,ENST00000519825,ENST00000520213,ENST00000520302,ENST00000521485,ENST00000521616,ENST00000521743,ENST00000521931,ENST00000522248,ENST00000523199,ENST00000523448,ENST00000523484,ENST00000523585,ENST00000523780	0.21	0.65	0	0.37	0.38	0.59	0.08	0.07	3.09	0.16	0	6.2	0.06	0.45	0	5.27	0.53	0.06	0	0	0.88	0	0.15	0.86
SLK	ENSG00000065613	ENST00000335753,ENST00000369755,ENST00000474260	25.41	9.45	6.83	7.44	13.25	10.52	12.36	5.91	15.56	11.76	16.56	17.97	11.4	9.02	10.59	4.79	23.15	4.97	6.93	12.07	5.52	3.83	4.55	6.35
CYB5R4	ENSG00000065615	ENST00000369679,ENST00000369681,ENST00000479164	3.21	2.42	9.34	4.57	1.81	4.38	4.51	0.73	3.84	3.45	4.81	4.4	2.99	6.12	5.04	2.39	4.31	1.9	0	3.39	4.26	3.49	2.52	2.21
COL17A1	ENSG00000065618	ENST00000353479,ENST00000369733,ENST00000393211,ENST00000433822,ENST00000480127,ENST00000483876,ENST00000488320	0.19	0.17	0.4	45.72	1.04	0.52	6.1	5.5	0.06	48.65	344.09	15.17	1.22	0.48	4.22	0.08	0.28	0.01	35.8	0.3	0.45	0.03	0.56	0.3
GSTO2	ENSG00000065621	ENST00000338595,ENST00000369707,ENST00000401888,ENST00000429569,ENST00000450629,ENST00000467629,ENST00000473401,ENST00000477078,ENST00000498052	8.05	5.31	0.23	5.53	5.06	2.52	9.47	1.45	0.1	4.48	3.34	13.71	5.42	0.83	4.41	2	3.26	2.95	0.05	6.93	0.37	0.38	0.07	0.67
SEC61A2	ENSG00000065665	ENST00000298428,ENST00000304267,ENST00000379017,ENST00000379020,ENST00000379033,ENST00000379051,ENST00000418772,ENST00000419021,ENST00000441368,ENST00000457034,ENST00000466451,ENST00000472221,ENST00000475268,ENST00000495368	4.38	18.52	22.01	26.43	26.72	31.54	27.64	13.78	34.83	16.49	7.74	45.1	11.07	11.02	14.54	28.92	18.54	2.99	12.33	25.17	17.57	7.92	8.33	7.31
PRKCQ	ENSG00000065675	ENST00000263125,ENST00000397176,ENST00000539722	0.58	3.66	8.16	1.24	2.29	7.42	1.96	0.34	13.38	0.99	9.91	1.43	4.1	2.74	0.16	2.22	6.55	0.33	0.11	6.7	3.96	0.99	4.27	3.94
TLE2	ENSG00000065717	ENST00000262953,ENST00000426948,ENST00000443826,ENST00000447365,ENST00000455444,ENST00000586422,ENST00000586492,ENST00000587137,ENST00000587217,ENST00000587672,ENST00000587770,ENST00000587893,ENST00000589205,ENST00000589291,ENST00000589364,ENST00000590101,ENST00000590183,ENST00000590536,ENST00000591457,ENST00000591529,ENST00000591720,ENST00000592305,ENST00000592584	4.1	2.32	1.48	11.63	8.28	0.12	9.72	7.63	20.81	7.19	6.52	37.2	3.85	8.29	10.57	10.52	10.4	1.47	28.27	8.23	2.28	1.11	6.11	2.49
ASB1	ENSG00000065802	ENST00000264607,ENST00000409297,ENST00000438264,ENST00000463352,ENST00000468122,ENST00000469885,ENST00000473306,ENST00000481566,ENST00000491653	7.28	5.56	2.62	2.36	1.8	2.61	3.85	1.73	7.65	4.46	6.73	2.97	3.64	3.17	4.28	6.52	3.29	1.95	8.53	7.02	2.47	2.12	1.79	2.14
FAM107B	ENSG00000065809	ENST00000181796,ENST00000378458,ENST00000378462,ENST00000378465,ENST00000378467,ENST00000378470,ENST00000442012,ENST00000452706,ENST00000464952,ENST00000468492,ENST00000468747,ENST00000471815,ENST00000472095,ENST00000474143,ENST00000475786,ENST00000475858,ENST00000478076,ENST00000479731,ENST00000481209,ENST00000482277,ENST00000487335,ENST00000488576,ENST00000489100,ENST00000491458,ENST00000492700…	31.37	8.53	53.25	9.78	151.57	7.57	17.83	76.96	53.49	31.49	28.43	19.62	20.14	27.62	12.55	34.1	30.59	5.76	34.74	22.79	18.93	5.71	19.52	16.84
ME1	ENSG00000065833	ENST00000369705,ENST00000541327,ENST00000543031	2.57	1.07	2.07	1.02	0.83	1.37	0.83	8.2	2.52	5.86	12.56	5.35	0.86	1.93	1.86	1.18	1.74	1.47	0.17	1.21	1.94	1.68	1.32	1.22
TBC1D1	ENSG00000065882	ENST00000261439,ENST00000401554,ENST00000402522,ENST00000405444,ENST00000406664,ENST00000407365,ENST00000421339,ENST00000443855,ENST00000446803,ENST00000469803,ENST00000475531,ENST00000491553,ENST00000492180,ENST00000508802,ENST00000509761,ENST00000510573,ENST00000511238,ENST00000513936	51.48	17.7	26.32	11.43	52.67	24.24	47.47	21.21	36.67	20.66	37.42	132.94	46.22	41.15	23.21	31.91	59.77	8.59	50.86	47.74	31.42	34.8	33.37	22.88
CDK13	ENSG00000065883	ENST00000181839,ENST00000340829,ENST00000465643,ENST00000478563,ENST00000484589	18.94	29.85	9.03	13.11	38.26	19.86	30.69	13.82	33.32	18.9	11.95	27.07	24.61	14.81	15.01	27.33	38.23	17.56	5.18	20.24	12.66	8.57	13.8	9.83
MTHFD2	ENSG00000065911	ENST00000264090,ENST00000394050,ENST00000394053,ENST00000409601,ENST00000409804,ENST00000462026,ENST00000470592,ENST00000477455,ENST00000488086,ENST00000489041	20.24	13.18	18.02	13.08	48.43	25.36	56.92	9.83	15.62	9.25	15.02	40.23	32.1	12.24	31.7	93.26	33.76	18.12	40.81	99.21	15.18	9.79	16.99	9.76
SLC9A7	ENSG00000065923	ENST00000328306,ENST00000464933,ENST00000489574,ENST00000491894	2.57	3.73	3.89	4.27	1.2	6.19	4.54	6.08	2.22	3.02	23.69	3.65	2.51	1.33	1.79	2.34	6.73	1.66	14.02	5.01	3.18	3.4	1.45	1.86
FOXJ2	ENSG00000065970	ENST00000162391,ENST00000428177,ENST00000539192	6.29	1.9	4.77	4.8	5.25	5.7	11.35	5.1	7.07	4.86	4.87	10.82	5.88	5.82	4.03	7.53	11.79	5.07	1.29	7.39	4.52	2.35	3.86	3.41
YBX1	ENSG00000065978	ENST00000321358,ENST00000332220,ENST00000436427,ENST00000467957	170.94	147.19	95.59	25.79	228.03	146.35	181.89	45.32	82.86	60.95	94.11	248.11	94.76	99.61	56.79	160.58	417.91	47.3	28.6	175.18	64.13	48.74	48.88	78.18
PDE4A	ENSG00000065989	ENST00000293683,ENST00000344979,ENST00000352831,ENST00000380702,ENST00000440014,ENST00000586275,ENST00000589073,ENST00000590407,ENST00000591971,ENST00000592685	1.82	0.87	4.76	3.76	1.15	0.85	3.12	3.05	6.52	3.25	5.36	1.2	1.2	2.66	2.06	2.33	2.9	0.59	6.6	3.63	3.51	2.19	1.57	2.3
PPP2R5A	ENSG00000066027	ENST00000261461,ENST00000479259,ENST00000498123,ENST00000498129,ENST00000537030	6.35	12.8	3.26	8.86	19.97	7.88	8.01	9.97	5.49	9.58	9.24	27.78	6.49	9.5	29.26	7.77	5.98	3.39	0.53	8.89	4.97	3.74	4.64	4.84
CTNNA2	ENSG00000066032	ENST00000343114,ENST00000361291,ENST00000402739,ENST00000409266,ENST00000409550,ENST00000409971,ENST00000451966,ENST00000465616,ENST00000466387,ENST00000467488,ENST00000467892,ENST00000493024,ENST00000496251,ENST00000496558,ENST00000497804,ENST00000508970,ENST00000540488,ENST00000541047	0.1	0.06	0	0	1.74	0.19	4.51	0	0.01	0.06	0	0.28	2.12	0.14	0	12.48	0.4	0.37	0	0.33	0.21	0	0.17	0.2
ELAVL1	ENSG00000066044	ENST00000351593,ENST00000407627,ENST00000593807,ENST00000595499,ENST00000596154,ENST00000596459	6.42	5.53	5.1	5.33	10.04	7.01	21.88	5.53	6.15	5.52	6.09	9.43	10.82	6.53	8.97	22.59	7.75	3.32	16.68	8.32	3.61	1.78	5.64	3.89
TIE1	ENSG00000066056	ENST00000372476,ENST00000433781,ENST00000441333,ENST00000461061,ENST00000471187,ENST00000473014,ENST00000480269,ENST00000485125,ENST00000488437,ENST00000492599,ENST00000492874,ENST00000538015	0.4	0.57	0.04	2.26	1.01	1.83	1.85	4.2	9.29	6.95	9.15	3.62	1.48	4.25	5.22	2.75	1.89	1.14	22.15	2.14	1.69	1.27	3.07	2.74
DIP2B	ENSG00000066084	ENST00000301180,ENST00000546719,ENST00000546732,ENST00000549620,ENST00000552328	7.7	7.34	11.34	13.27	7.11	14.75	15.03	18.83	14.95	13.64	26.16	18.42	16.37	11.63	10.39	14.55	15.35	4.53	11.97	15.15	8.64	8.48	9.06	7.45
SMARCD1	ENSG00000066117	ENST00000381513,ENST00000394963,ENST00000547247,ENST00000547637,ENST00000548573,ENST00000549274,ENST00000549526,ENST00000550280,ENST00000550477,ENST00000551352,ENST00000551497,ENST00000551966	2.93	9	6.68	7.2	4.88	9.24	8.45	5.56	13.61	8.19	24.59	7.23	18.16	6.65	6.34	19.85	10.56	3.9	23.35	11.82	7.23	2.01	8.37	5.59
KDM4A	ENSG00000066135	ENST00000372396,ENST00000463151,ENST00000472265,ENST00000481296,ENST00000485249	20.98	24.32	10.64	10.98	20.02	29.51	31.59	17.55	20.15	10.78	21.92	44.71	25.02	17.04	20.18	31.23	31.09	8.87	16.78	25.28	18.13	15.2	22.77	10.75
NFYC	ENSG00000066136	ENST00000308733,ENST00000372651,ENST00000372652,ENST00000372653,ENST00000372654,ENST00000372669,ENST00000414185,ENST00000416859,ENST00000424419,ENST00000425457,ENST00000427410,ENST00000440226,ENST00000447388,ENST00000453631,ENST00000456393,ENST00000467203,ENST00000483091,ENST00000488635,ENST00000496608,ENST00000525290,ENST00000525349,ENST00000530965,ENST00000531464,ENST00000534399	8.58	18.73	12.65	11.6	31.55	28.43	51.14	14.59	20.49	17.27	21.2	60.56	29.67	21.38	20.11	25.67	26.37	7.06	4.71	49.74	14.82	10.69	18.85	11.46
ZMYND12	ENSG00000066185	ENST00000372565,ENST00000433602,ENST00000461083,ENST00000475426	3.2	0.8	0.07	2.17	3.01	1.8	0.32	0.12	0.38	0.58	0	4	2.46	1.3	0.42	2.45	0.52	0.67	0	3.61	0.44	0.21	1.71	0.75
SLC9A3	ENSG00000066230	ENST00000264938,ENST00000507407,ENST00000514375	0.24	0.28	0.45	0.52	0.06	0.06	0.53	0.56	0.23	0.6	1.99	0.03	0.03	0.08	2.94	0.39	0.29	0.13	1.81	0.91	0.23	0.19	0.2	0.2
NGEF	ENSG00000066248	ENST00000264051,ENST00000373552,ENST00000409079,ENST00000414326,ENST00000416114,ENST00000420650,ENST00000424488,ENST00000458735,ENST00000461944,ENST00000489127,ENST00000539537	0.22	3.71	1.03	0.09	1.78	1.39	1.04	0.16	0	0.82	1.27	1.81	1.03	0.49	0.81	1.9	0.88	0.68	0	1.14	0.33	0.95	0.27	0.31
ASPM	ENSG00000066279	ENST00000294732,ENST00000367408,ENST00000367409	11.8	40.29	2.57	8.48	31.95	28.36	66.21	8.88	4.34	0.83	8.85	31.09	32.27	7.89	29.19	61.29	57.52	9.63	2.11	30.4	7.53	3.44	31.84	2.26
CD84	ENSG00000066294	ENST00000311224,ENST00000360056,ENST00000368047,ENST00000368048,ENST00000368051,ENST00000368054,ENST00000466767,ENST00000534968	2.54	1.6	47.85	2.11	1.98	1.11	6.67	3.18	26.48	7.53	15.91	5.79	5.89	15.17	9.88	0.91	10.6	0.36	2.19	6.9	22.93	22.56	9.21	17.08
ELOVL1	ENSG00000066322	ENST00000372458,ENST00000413844,ENST00000464204,ENST00000465321,ENST00000468865,ENST00000470769,ENST00000470968,ENST00000478481,ENST00000479439,ENST00000479686,ENST00000482302,ENST00000487209,ENST00000496932,ENST00000497050,ENST00000497569	13.14	10.51	17.25	11.82	16.6	23.11	40.13	9.96	7.94	10.48	44.15	23.09	15.27	24.01	31.67	14.67	15.28	8.18	16.19	24.28	12.72	11.65	10.08	15.35
SPI1	ENSG00000066336	ENST00000227163,ENST00000378538,ENST00000533030,ENST00000533968	5.83	3.35	90.27	2.32	3.46	3.22	4.55	7.84	13.57	4.9	23.45	2.82	5.72	11.91	6.51	2.21	7.75	1.29	6.2	7.47	13.19	10.25	9.5	10.71
ZNRD1	ENSG00000066379	ENST00000332435,ENST00000359374,ENST00000376782,ENST00000376785,ENST00000463141,ENST00000471008	3.39	3.49	2.42	2.91	4.01	2.63	7.16	1.92	3.24	2.5	12.08	1.41	1.09	3.34	5.33	5.77	2.14	2.44	0.09	8.52	2.26	1.44	1.79	1.83
MPPED2	ENSG00000066382	ENST00000358117,ENST00000448418,ENST00000524636,ENST00000524667,ENST00000525519,ENST00000526437,ENST00000528686,ENST00000529220	8	4.51	0.18	1.3	12.62	6.22	9.53	1.27	1.29	2.02	0	9.23	16.29	4.08	0.98	14.13	4.08	5.76	0	8.29	3.45	2.45	9.25	0.94
CLDN18	ENSG00000066405	ENST00000183605,ENST00000343735,ENST00000479660	0.08	0.02	0	0.03	0.06	0.08	0.04	0.16	0.15	0.14	0.11	0.19	0.01	0.06	0.01	0.02	0.17	0.09	0	0.04	0.22	0.22	0.07	0.05
ZBTB11	ENSG00000066422	ENST00000312938,ENST00000461821,ENST00000471673	3.24	3.52	4.16	3.24	6.92	3.44	8.87	3.7	6.95	4.48	7.06	9.69	5.44	3.73	4.85	5.83	7.22	1.82	1.73	6.56	3.04	2.06	3.51	2.7
ATXN3	ENSG00000066427	ENST00000340660,ENST00000359366,ENST00000393287,ENST00000429774,ENST00000454964,ENST00000502250,ENST00000503767,ENST00000504047,ENST00000506466,ENST00000507965,ENST00000511362,ENST00000515746,ENST00000526245,ENST00000526872,ENST00000532032,ENST00000545170,ENST00000553287,ENST00000553309,ENST00000553488,ENST00000553491,ENST00000553498,ENST00000553570,ENST00000553686,ENST00000554040,ENST00000554214…	8.69	29.17	26.64	18.71	41.28	42.5	65.23	18.78	43.34	51.45	83.34	90.03	41.72	35.93	25	22.75	43.93	24.66	0.01	48.51	25.01	16.06	27.94	21.93
GOLGA5	ENSG00000066455	ENST00000163416,ENST00000355976,ENST00000554700,ENST00000555793	18.37	10.84	6.9	10.21	33.23	15.32	46.45	17.91	15.85	13.26	13.23	28.61	27.13	12.97	20.83	9.2	21.16	7.98	13.76	21.83	8.83	8.68	10.18	9.85
FGFR2	ENSG00000066468	ENST00000336553,ENST00000346997,ENST00000351936,ENST00000356226,ENST00000357555,ENST00000358487,ENST00000359354,ENST00000360144,ENST00000369056,ENST00000369058,ENST00000369059,ENST00000369060,ENST00000369061,ENST00000429361,ENST00000457416,ENST00000463870,ENST00000467584,ENST00000478859,ENST00000490349,ENST00000491111,ENST00000491475,ENST00000604236	12.9	29.3	1.01	21.76	30.2	37.31	16.34	5.83	4.99	14.04	22.38	127.65	77.27	9.67	13.61	61.67	57.29	17.71	4.68	45.7	6.24	12.33	7.5	14.56
LRRC40	ENSG00000066557	ENST00000370952	2.95	3.07	3.79	1.87	3.66	2.59	4.67	2.73	4.11	4.14	2.28	12.54	3.27	3.72	4.84	3.03	4.19	0.78	1.14	2.98	2.49	2.7	2.73	2.57
ISOC1	ENSG00000066583	ENST00000173527,ENST00000514194	3.62	6.3	1.02	8.7	4.68	2	8.04	2.53	1.89	2.29	1.08	2.46	6.48	5.36	5.39	6.23	6.21	1.67	4.19	2.85	1.61	0.58	3.15	0.9
EML1	ENSG00000066629	ENST00000262233,ENST00000327921,ENST00000334192,ENST00000553313,ENST00000553720,ENST00000554111,ENST00000554386,ENST00000554479,ENST00000554553,ENST00000555096,ENST00000555145,ENST00000555277,ENST00000555812,ENST00000556199,ENST00000556714,ENST00000556758,ENST00000556835,ENST00000556947,ENST00000557313,ENST00000557741	5.21	15.4	3.81	4.65	18.23	9.69	12.44	15.06	11.45	17.67	10.32	10.12	19.05	11.74	14.39	11.7	21.07	3.17	0.73	21.15	8.67	8.1	2.19	12.5
TRMT11	ENSG00000066651	ENST00000334379,ENST00000368332,ENST00000444121,ENST00000446681,ENST00000450358,ENST00000453993,ENST00000461129,ENST00000466316,ENST00000468097,ENST00000473273,ENST00000479748,ENST00000489934	7.16	12.04	9.71	9.8	26.53	20.67	24.32	8.98	38.22	29.3	17.31	55.13	33.8	16.94	18.44	26.94	28.97	14.24	3.26	31.74	15.92	19.71	18.1	11.66
THUMPD1	ENSG00000066654	ENST00000381337,ENST00000396083,ENST00000431224,ENST00000565248,ENST00000569768,ENST00000570231	23.83	15.95	10.91	13.53	36.21	21.64	30.18	16.95	20.66	16.61	18.54	28.13	24.48	11.91	9.51	44.75	21.55	9.97	0.16	31.03	13.04	8.73	11.35	7.25
MSANTD3	ENSG00000066697	ENST00000374885,ENST00000374886,ENST00000395067,ENST00000398977,ENST00000489377	9.6	3.85	3.37	2.26	5.63	5.4	10.64	5	7.51	4.87	6.9	16.24	4.81	4.46	2.24	5.22	9.68	4.34	0.36	6.58	3.07	3.49	2.17	3.3
KIF26A	ENSG00000066735	ENST00000315264,ENST00000423312	0.02	0	0.02	0.07	0.01	0.03	0.03	0.07	0.14	0.2	0.2	0.07	0.01	0.12	0.29	0.04	0.06	0.01	0.21	0.04	0.06	0.04	0.05	0.07
ATG2B	ENSG00000066739	ENST00000261834,ENST00000359933,ENST00000473234,ENST00000488421,ENST00000553643,ENST00000554151,ENST00000555263	4.63	7.39	7.51	8.24	5.76	5.98	10.63	7.68	13.55	9.92	13.6	14.22	7.14	6.25	5.7	2.48	7.25	3.18	6.08	9.82	6.57	4.23	5.62	5.34
ARFGEF1	ENSG00000066777	ENST00000262215,ENST00000517631,ENST00000517955,ENST00000518230,ENST00000518290,ENST00000518789,ENST00000519436,ENST00000520381,ENST00000522878	34.42	35.02	18.55	26.99	116.15	57.51	74.9	41.76	54.28	20.36	37.48	44.64	29.95	21.28	16.18	47.95	56.76	17.04	13.85	79.72	28.04	13.6	19.76	20.05
ACSM2B	ENSG00000066813	ENST00000329697,ENST00000414188,ENST00000562026,ENST00000563943,ENST00000564849,ENST00000564855,ENST00000565232,ENST00000565322,ENST00000566384,ENST00000566998,ENST00000567001,ENST00000567288,ENST00000568098,ENST00000568882,ENST00000569131,ENST00000569163,ENST00000569327,ENST00000569344,ENST00000569364	0	0	0	0	0.09	0	0	0	0.01	0.01	0	0.01	0	0	0	0	0	0	0	0.08	0	0	0	0
ZFAT	ENSG00000066827	ENST00000377838,ENST00000429442,ENST00000517307,ENST00000518191,ENST00000518408,ENST00000519827,ENST00000520214,ENST00000520356,ENST00000520727,ENST00000521673,ENST00000522257,ENST00000522723,ENST00000522974,ENST00000523040,ENST00000523243,ENST00000523399,ENST00000523924	4.88	7.26	5.07	5.44	12.42	9.33	12.58	8.26	14.67	2.84	20.87	11.84	14.53	6.7	4.65	7.55	18.4	16.75	9.91	17.66	7.23	2.64	8.57	4.51
MTFR1	ENSG00000066855	ENST00000262146,ENST00000424808,ENST00000458689,ENST00000517944,ENST00000518352,ENST00000518636,ENST00000518800,ENST00000520398,ENST00000521247,ENST00000522239,ENST00000523158,ENST00000523170,ENST00000523222,ENST00000527155,ENST00000527553	9.23	6.35	2.7	7.15	15.61	6.47	31.17	12.86	10.87	6.74	18.1	16.92	13.58	6.89	11.1	15.81	14.9	4.68	32.7	10.29	6.42	4.6	8.04	3.73
STAG3	ENSG00000066923	ENST00000317296,ENST00000394018,ENST00000412190,ENST00000416412,ENST00000422690,ENST00000426455,ENST00000439782,ENST00000440830,ENST00000451963,ENST00000459699,ENST00000476057,ENST00000477469,ENST00000479359,ENST00000482546,ENST00000491498,ENST00000492674,ENST00000496157	1.81	2.8	3.04	2.44	3.77	8.31	1.23	4.26	4.44	3.44	1.38	10.85	4.49	2.01	10.83	2.85	2.38	2.7	8.57	6.98	3.09	1.86	3.6	1.33
FECH	ENSG00000066926	ENST00000262093,ENST00000382873,ENST00000585494,ENST00000585699,ENST00000585747,ENST00000585878,ENST00000591215,ENST00000591977,ENST00000592111,ENST00000592699	8.34	6.76	11.22	12.1	20.3	12.49	32.35	17.82	15.93	14.63	51.2	27.44	10.91	20.77	11.53	15.59	14.2	8.73	31.95	12.94	19.34	6.46	13.03	8.99
MYO9A	ENSG00000066933	ENST00000356056,ENST00000424560,ENST00000444904,ENST00000561618,ENST00000563071,ENST00000563542,ENST00000563648,ENST00000563925,ENST00000564571,ENST00000564699,ENST00000564931,ENST00000565528,ENST00000566744,ENST00000566885,ENST00000567095,ENST00000567560,ENST00000568042,ENST00000568438,ENST00000568481,ENST00000568781,ENST00000569314	23.61	11.5	9.44	17.01	40.07	33.7	21.53	32.3	35.4	30.6	39.07	39.97	15.17	23.77	12.3	13.38	40.89	8.6	10.53	43.39	15.77	8.87	9.8	18.3
DDX3Y	ENSG00000067048	ENST00000336079,ENST00000360160,ENST00000440554,ENST00000454054,ENST00000463199,ENST00000469101,ENST00000472510,ENST00000493363,ENST00000495478	0	0	0	0	0	0	0	0	0	0	0	0.17	0	0	0	0	0	0	0	0	0	0	0	0
PFKP	ENSG00000067057	ENST00000381072,ENST00000381075,ENST00000381125,ENST00000407806,ENST00000413079,ENST00000415005,ENST00000421751,ENST00000433193,ENST00000460445,ENST00000468050,ENST00000495715,ENST00000607886	16.92	35.58	21.63	9.49	142.53	9.21	93.39	9.71	27.5	28.33	55.89	16.45	29.11	36.76	17.58	80.57	14.96	4.29	8.25	53.41	13.64	8.72	26.46	14.2
IDI1	ENSG00000067064	ENST00000381344,ENST00000427898,ENST00000429642,ENST00000482091,ENST00000491735	10.91	11.16	25.55	12.84	46.26	28.14	26.64	15.56	19.05	17.75	31.03	44.4	15.32	19.37	20.63	14.51	28.94	3.1	3.5	17.03	8.34	9.81	11.86	8.28
SP100	ENSG00000067066	ENST00000264052,ENST00000340126,ENST00000341950,ENST00000409112,ENST00000409341,ENST00000409824,ENST00000409897,ENST00000413284,ENST00000427101,ENST00000431952,ENST00000432979,ENST00000452345,ENST00000459786,ENST00000462751,ENST00000466710,ENST00000470940,ENST00000488180,ENST00000492546,ENST00000494508,ENST00000494901	37.04	32.78	82.85	63.6	45.39	120.18	50.08	47.08	98.42	45.86	75.27	52	50.24	56.65	21.12	32.87	65.2	15.37	25.24	90.37	73.84	39.08	73.1	36.34
KLF6	ENSG00000067082	ENST00000173785,ENST00000380946,ENST00000461124,ENST00000469435,ENST00000492125,ENST00000497571,ENST00000542957	62.68	29.51	317.07	73.65	70.08	115.42	44.71	85.3	159.61	80.1	150.32	58.3	75.62	191.2	32.38	32.01	302.38	7.3	91.72	32.38	126.65	83.08	79.01	156.36
PLPP1	ENSG00000067113	ENST00000264775,ENST00000307259,ENST00000502907,ENST00000509667,ENST00000515132,ENST00000520263	8.62	2.11	1.61	8.73	2.03	2.77	4.24	6.38	11.78	12.06	8.45	13.21	5.27	15.23	9.76	2.28	9.65	2.03	1.19	1.87	6.41	5.87	5.51	6.4
NEO1	ENSG00000067141	ENST00000261908,ENST00000339362,ENST00000558485,ENST00000558807,ENST00000558886,ENST00000558964,ENST00000560262,ENST00000560328,ENST00000560352,ENST00000560407,ENST00000560808	47.05	15.84	3.45	19.89	64.62	32.61	67.8	11.94	16.71	14.33	30.06	20.19	27.87	20.86	8.79	47.4	28.51	12.16	37.42	66.89	10.37	8.88	16.29	10.86
TRAM1	ENSG00000067167	ENST00000262213,ENST00000518678,ENST00000520700,ENST00000521049,ENST00000521425,ENST00000536748	47.62	56.36	52.84	30.97	158.14	60.02	146.62	62.66	79.13	57.59	59.02	131.2	94.17	93.24	41.13	79.3	273.71	39.15	21	119.72	67.34	67.31	47.51	48.51
PHKA1	ENSG00000067177	ENST00000339490,ENST00000373539,ENST00000373542,ENST00000373545,ENST00000541944	1.82	6.37	1.53	8.59	7.71	6.92	14.17	7.63	2.7	6.96	9.66	17.02	4.51	2.63	9.18	6.84	6.37	5.41	10.14	11.57	2.64	0.6	2.44	2.61
TNFRSF1A	ENSG00000067182	ENST00000162749,ENST00000366159,ENST00000437813,ENST00000440083,ENST00000534885,ENST00000535038,ENST00000535958,ENST00000536194,ENST00000536717,ENST00000537842,ENST00000538363,ENST00000539372,ENST00000540022,ENST00000543048,ENST00000543359,ENST00000543995	66.44	26.11	54.29	46.95	77.66	140.66	101.09	47.98	115.09	87.99	133.86	60.55	75.78	79.38	45.21	103.65	178.29	54.43	55.14	104	72	68.14	66.27	67.68
CACNB1	ENSG00000067191	ENST00000344140,ENST00000394303,ENST00000394310,ENST00000492737,ENST00000536613,ENST00000539338,ENST00000577582,ENST00000577926,ENST00000582414,ENST00000582544,ENST00000582877	1.88	1.72	1.27	0.66	1.2	1.4	1.48	3.25	4.01	2.22	12.41	9.81	2.11	1.06	1.73	2.17	3.03	0.89	2.54	3.75	1.9	0.62	1.92	1.33
EVI5	ENSG00000067208	ENST00000370331,ENST00000466778,ENST00000468580,ENST00000474806,ENST00000491940,ENST00000492513,ENST00000492613,ENST00000540033,ENST00000543509	22.78	14.65	7.93	11.23	39.45	7.19	18.28	13.31	24.08	17.01	14.73	27.75	33.81	13.77	10.82	15.14	25.88	3.73	0.02	19.3	7.8	5.92	13.1	8.96
STOML1	ENSG00000067221	ENST00000316900,ENST00000316911,ENST00000359750,ENST00000541638,ENST00000561480,ENST00000561656,ENST00000562453,ENST00000563229,ENST00000564777,ENST00000565240,ENST00000566081,ENST00000567052,ENST00000567876	0.44	0.18	0.36	1.05	1.1	0.31	0.48	0.69	0.49	0.55	0.13	0.52	0.61	0.41	1.05	0.49	0.55	0.1	4.59	1.02	1.16	0.48	0.52	0.35
PKM	ENSG00000067225	ENST00000319622,ENST00000335181,ENST00000389093,ENST00000449901,ENST00000561609,ENST00000562784,ENST00000562997,ENST00000563275,ENST00000563986,ENST00000564178,ENST00000564276,ENST00000564440,ENST00000564993,ENST00000565143,ENST00000565154,ENST00000565184,ENST00000566809,ENST00000567087,ENST00000567118,ENST00000568459,ENST00000568743,ENST00000568883,ENST00000569050,ENST00000569857,ENST00000570166	279.57	209.1	363.45	178.18	1232.91	322.32	599.44	255.2	134.94	115.09	253.72	101.01	380.75	199.3	279.11	654.21	661.12	51.65	202.5	537.27	185.73	206.05	187.96	188.64
DHX29	ENSG00000067248	ENST00000251636,ENST00000504778,ENST00000508346,ENST00000513447	8.21	8.34	5.38	7.7	13.99	11.27	18.65	11.49	13.88	10.39	11.15	9.89	10.05	8.59	12.86	8.17	17.15	7.46	4.26	8.56	6.13	5.45	9.09	5.69
DNTTIP2	ENSG00000067334	ENST00000359208,ENST00000436063,ENST00000460191,ENST00000462746,ENST00000496535,ENST00000496672,ENST00000528680	22.81	26.81	20.3	16.01	53.36	20.4	36.1	21.47	25.05	22.1	18.5	47.44	36.89	21.55	23.17	23.72	34.38	16.42	33.52	34.65	14.2	11.18	19.15	14.3
METTL22	ENSG00000067365	ENST00000163678,ENST00000381920,ENST00000561758,ENST00000561993,ENST00000562151,ENST00000562973,ENST00000563037,ENST00000563501,ENST00000563958,ENST00000564107,ENST00000564133,ENST00000564554,ENST00000564624,ENST00000565866,ENST00000567295,ENST00000568967,ENST00000569597,ENST00000572956	11.44	17.8	9.43	8.41	12.08	14.34	14.12	8.41	17.98	19.17	13.65	32.03	8.84	9.17	11.79	35.7	30.26	4.25	21.67	17.83	10.06	5.74	10.65	9.49
TP53BP1	ENSG00000067369	ENST00000263801,ENST00000382039,ENST00000382044,ENST00000411772,ENST00000413546,ENST00000414758,ENST00000417342,ENST00000434561,ENST00000434595,ENST00000450115,ENST00000467474,ENST00000476454,ENST00000477089,ENST00000480860,ENST00000571145,ENST00000572085,ENST00000605155	32.55	50.91	9.36	18.54	38.21	25.78	37.97	27.23	38.29	21.3	31.4	32.24	31.14	23.99	16.75	33.54	33.94	11.6	25.73	28.68	20.24	16.27	23.17	17.06
TRO	ENSG00000067445	ENST00000173898,ENST00000319167,ENST00000375022,ENST00000375041,ENST00000399736,ENST00000411534,ENST00000416704,ENST00000420798,ENST00000427099,ENST00000430420,ENST00000431115,ENST00000440072,ENST00000440759,ENST00000442098,ENST00000445561,ENST00000449980,ENST00000452830,ENST00000453081,ENST00000469211,ENST00000474933,ENST00000475183,ENST00000484031,ENST00000492142,ENST00000492706	5.05	8.57	0.34	2.43	3.83	3.74	9.75	3.25	4.92	3.51	4.46	9.72	13.09	4.35	1.91	22.28	6.47	3.22	7.92	9.09	4.56	2.3	6.93	4.16
RRP15	ENSG00000067533	ENST00000366932,ENST00000491428	7.36	17.11	5.52	7.13	15.55	9.33	19.58	9.46	9.16	8.39	0.55	20.5	8.16	7.94	6.54	21.88	9.33	5.98	0.85	8.68	1.75	9.04	4.41	4.93
RHOA	ENSG00000067560	ENST00000265538,ENST00000418115,ENST00000422781,ENST00000431929,ENST00000445425,ENST00000454011	60.61	47.98	81.43	46.25	86.65	66.46	84.04	53.25	67.05	55.98	57.07	43.07	81.22	68.65	47.98	66.57	99.77	24.77	80.21	98.23	54.7	34.98	50.21	49.12
DHX8	ENSG00000067596	ENST00000262415,ENST00000540306,ENST00000587044,ENST00000587574,ENST00000589898,ENST00000592258,ENST00000605777	8.91	5.76	9.08	5.45	13.73	7.24	14.55	6.01	14.93	9.1	12.14	30.02	12.75	7.99	13.8	13.03	8.2	4.37	5.47	8.05	9.01	17.23	14.53	6.96
PMS2P4	ENSG00000067601	ENST00000275546,ENST00000412466,ENST00000414507	7.09	44.45	12.14	39.32	81.18	33	109.17	59.63	37.78	58.71	16.38	139.79	29.92	25.46	42.5	40.63	46.67	15.4	0	60.14	19.03	22.86	30.57	20.46
PRKCZ	ENSG00000067606	ENST00000378567,ENST00000400920,ENST00000400921,ENST00000419838,ENST00000461106,ENST00000461465,ENST00000466352,ENST00000466651,ENST00000468310,ENST00000470511,ENST00000470596,ENST00000470986,ENST00000471018,ENST00000472017,ENST00000478770,ENST00000479263,ENST00000479566,ENST00000481140,ENST00000482686,ENST00000484419,ENST00000486681,ENST00000495347,ENST00000496325,ENST00000497183,ENST00000503297…	6.7	6.93	1.02	3.53	13.59	9.43	15.18	2.35	3.55	3.41	10.22	7.96	3.48	1.94	7.52	12.2	3.45	2.7	5	16.38	2.41	3.12	2.52	1.71
ZFY	ENSG00000067646	ENST00000155093,ENST00000383052,ENST00000431102,ENST00000443793,ENST00000449237,ENST00000469869,ENST00000478783	0	0.03	0	0.03	0.03	0.03	0.03	0	0	0	0	0	0	0	0	0	0.23	0	0	0.01	0	0	0	0
IARS2	ENSG00000067704	ENST00000302637,ENST00000366922,ENST00000467924,ENST00000488777,ENST00000490891	10.38	36.32	7.02	17.37	45.39	14.82	40.34	18.33	10.71	13.61	12.38	25.76	19.26	17.69	25	44.64	19.69	12.8	22.52	29.95	9.67	11.19	8.03	9.24
SYT1	ENSG00000067715	ENST00000261205,ENST00000393240,ENST00000446242,ENST00000457153,ENST00000547046,ENST00000549454,ENST00000549559,ENST00000549671,ENST00000551304,ENST00000552074,ENST00000552624,ENST00000552744	0.07	0.38	0.39	0.32	1.86	0.26	0.73	3.95	0.15	1.42	0.9	0.76	0.64	1.41	0.01	1.29	0.29	0.6	0	0.15	1.71	0.19	1.42	0.28
NAV3	ENSG00000067798	ENST00000228327,ENST00000266692,ENST00000397909,ENST00000536525,ENST00000541270,ENST00000547725,ENST00000547884,ENST00000548948,ENST00000549369,ENST00000549464,ENST00000550503,ENST00000550673,ENST00000550788,ENST00000551162,ENST00000551277,ENST00000552300,ENST00000552895	11.2	3.13	0.13	9.11	5.74	2.18	2.09	5.73	6.32	9.84	5.74	6.29	3.64	4.3	2.57	3.46	8.6	3.25	0.01	3.97	3.91	6.04	2.09	6.34
IDH3G	ENSG00000067829	ENST00000217901,ENST00000370092,ENST00000370093,ENST00000427365,ENST00000444338,ENST00000444450,ENST00000454076,ENST00000461215,ENST00000491235,ENST00000495356,ENST00000497043	9.58	20.51	19.58	10.12	19.33	17.76	25.64	14.19	22.11	14.7	25.24	26.17	7.93	14.96	17.95	11.07	18.88	5.62	17.01	17.64	9.82	6.54	12.27	7.22
ROGDI	ENSG00000067836	ENST00000322048,ENST00000585653,ENST00000585871,ENST00000586153,ENST00000586336,ENST00000586504,ENST00000587377,ENST00000587711,ENST00000587843,ENST00000588201,ENST00000589543,ENST00000590198,ENST00000591292,ENST00000591392,ENST00000592019,ENST00000592112	2.52	5.88	3.36	10.66	5.59	5.42	4.44	10.08	2.37	2.74	1.77	9.84	3.76	2.72	9.62	8.76	8.08	2.9	0.66	5.67	1.57	4.08	4.68	3.07
PDZD4	ENSG00000067840	ENST00000164640,ENST00000393758,ENST00000468491,ENST00000475140,ENST00000480418,ENST00000480650,ENST00000483693,ENST00000484792,ENST00000544474	0.4	0.27	0.25	2.33	0.46	0.15	0.4	0.01	1.76	2.53	3.23	0.6	0.46	2	1.74	0.13	1.18	0.02	0	0.9	0.93	0.55	1.52	0.7
ATP2B3	ENSG00000067842	ENST00000263519,ENST00000349466,ENST00000359149,ENST00000370181,ENST00000370186,ENST00000393842,ENST00000460549,ENST00000496610	0.49	0.22	0	0	0.44	0.09	0.16	0	0.04	0.03	0	0.08	0.44	0.8	0.01	0.55	0.1	0.11	0	0.36	0.01	0.01	0	0.19
ROCK1	ENSG00000067900	ENST00000399799,ENST00000578051,ENST00000582445,ENST00000583556,ENST00000584687,ENST00000584875	24.95	30.04	36.06	24.52	25.88	21.52	17.79	16.53	52.54	32.48	56.88	45.29	25.71	29.69	9.31	16.96	63.24	12.48	3.57	34.61	19.66	23.44	18.44	20.45
CBFB	ENSG00000067955	ENST00000290858,ENST00000412916,ENST00000561924,ENST00000563939,ENST00000564034,ENST00000565389,ENST00000566281,ENST00000567947,ENST00000568858	21.81	28.18	27.9	15.09	47.91	19.74	67.07	22.56	38.2	24.93	40.71	41.26	18.27	28.61	27.92	30.82	37.16	10.09	21.91	17.1	25.24	14.67	22.97	15.05
PDK3	ENSG00000067992	ENST00000379162,ENST00000441463,ENST00000493226	1.14	0.95	2.16	2.23	1.3	0.18	2.92	2.07	2.87	6.47	5.14	9.53	1.1	2.82	13.88	0.87	3.02	0.95	0	0.56	2.11	1.5	1.8	1.65
HYAL2	ENSG00000068001	ENST00000357750,ENST00000395139,ENST00000415028,ENST00000424190,ENST00000426286,ENST00000428028,ENST00000442581,ENST00000447092,ENST00000458018,ENST00000481597	1.14	1.63	0.56	2.36	4.75	3.98	4.8	1.35	6.92	3.38	4.09	2.89	3.6	2.85	1.41	6.79	3.12	1.94	2.52	6.43	1.17	0.57	3.8	1.88
HDAC4	ENSG00000068024	ENST00000345617,ENST00000430200,ENST00000445704,ENST00000446876,ENST00000454542,ENST00000460235,ENST00000461113,ENST00000463007,ENST00000487617,ENST00000493582,ENST00000494800,ENST00000495497,ENST00000496347,ENST00000535493,ENST00000541256,ENST00000543185,ENST00000544989,ENST00000553145	23.26	18.94	15.43	22.47	13.84	22.07	22.56	17.91	29.72	13.57	19.67	31.22	20.5	20.93	14.88	30.55	17.74	8.85	8.37	42.93	11.29	24.76	18.11	10.73
RASSF1	ENSG00000068028	ENST00000327761,ENST00000357043,ENST00000359365,ENST00000395117,ENST00000395126,ENST00000478619,ENST00000482447,ENST00000488024,ENST00000494145	0.09	0.45	1.1	1.07	0.45	0.68	0.89	0.82	1.54	0.72	0.66	0.41	0.64	0.89	0.57	0.96	0.89	0.19	0.27	0.85	1.07	0.54	1.15	0.51
FGFR3	ENSG00000068078	ENST00000260795,ENST00000340107,ENST00000352904,ENST00000412135,ENST00000440486,ENST00000469068,ENST00000474521,ENST00000481110,ENST00000507588	0.47	0.19	0.01	1.3	0.31	0.08	1.31	2.34	0.56	0.52	6.76	1.83	6.15	1.3	5.8	3.63	0.53	0.27	5.52	0.98	0.56	0.09	0.44	0.06
IFI35	ENSG00000068079	ENST00000246911,ENST00000396722,ENST00000415816,ENST00000438323,ENST00000534876,ENST00000536969,ENST00000538473,ENST00000546325	13.07	2.31	10.21	9.33	3.35	16.58	9.1	2.9	4.61	2.01	7.91	3.89	3.39	6.31	4.07	3.52	2.45	0.97	12.2	4.46	8.53	3.1	12.32	2.81
HEATR6	ENSG00000068097	ENST00000184956,ENST00000585712,ENST00000585976,ENST00000587003,ENST00000587314,ENST00000590587,ENST00000591074,ENST00000591683,ENST00000592664,ENST00000593097,ENST00000593228	2.86	6.68	1.93	5.35	4.4	1.98	6.29	2.81	2.96	1.89	4.85	4.55	3.82	3.04	1.97	3.14	3.39	1.4	2.08	4.84	3.71	2.81	2.89	2
COASY	ENSG00000068120	ENST00000393818,ENST00000420359,ENST00000421097,ENST00000449624,ENST00000585811,ENST00000585909,ENST00000586771,ENST00000587157,ENST00000587214,ENST00000587858,ENST00000588353,ENST00000588757,ENST00000590958,ENST00000591583,ENST00000591753,ENST00000591779	3.74	2.89	2.21	1.9	4.45	3.14	8.09	5.58	2.48	2.7	7.19	6.92	4.38	1.89	3.52	4.67	2.96	1.61	5.86	3.99	2.06	1.15	2.3	1.4
PLEKHH3	ENSG00000068137	ENST00000293349,ENST00000412503,ENST00000456950,ENST00000587627,ENST00000591022,ENST00000591196,ENST00000591476,ENST00000591490,ENST00000591544,ENST00000592974	1.46	0.85	0.03	0.65	0.67	0.71	1.74	1.76	0.64	1.01	1.13	1.87	1.24	0.83	1.41	1.31	1.07	0.15	1.37	1.49	0.62	0.15	0.79	0.34
MEF2A	ENSG00000068305	ENST00000338042,ENST00000354410,ENST00000449277,ENST00000453228,ENST00000557785,ENST00000557942,ENST00000558049,ENST00000558812,ENST00000558856,ENST00000558983,ENST00000559036,ENST00000559903,ENST00000560493,ENST00000561125	55.02	20.98	50.08	35.09	63.14	25.52	23.24	15.01	67.5	47.13	22.15	148.42	92.81	35.57	11.06	22.38	106.53	13.08	8	82.05	28.84	28.1	18.5	29.11
OTUD5	ENSG00000068308	ENST00000156084,ENST00000376488,ENST00000396743,ENST00000428668,ENST00000455452,ENST00000481142,ENST00000484499	11.25	11.69	10.59	9.67	11.07	28.22	17.08	8.97	19.67	9.63	15.16	19.66	12.75	10.83	7.57	10.7	18.23	7.09	18.91	24.33	9.64	5.52	8.15	7.39
TFE3	ENSG00000068323	ENST00000315869,ENST00000481606,ENST00000487451,ENST00000493583,ENST00000495940	4.82	2.46	4.79	3.07	4.51	6.73	9.68	3	7.03	6.22	14.29	6.74	3.57	6.25	2.58	4.57	6.21	1.57	8.07	6.37	2.86	3.59	2.23	4.19
TBC1D25	ENSG00000068354	ENST00000376771,ENST00000418627,ENST00000476141,ENST00000481090,ENST00000494495,ENST00000537536	4.76	2.81	3.95	4.51	2.6	15.95	13.36	2.46	6.77	3.51	10.79	7.54	5.16	4.29	4.06	4.05	5.61	4.02	0.09	7.01	2.47	0.63	2.39	3.36
ACSL4	ENSG00000068366	ENST00000340800,ENST00000348502,ENST00000439581,ENST00000469796,ENST00000469857,ENST00000502391,ENST00000504383,ENST00000504980,ENST00000505075,ENST00000505855,ENST00000508092,ENST00000514500	9.86	3.54	11.46	2.58	8.41	7.01	8.55	2.59	16.07	16.37	11	7.97	8.37	8.37	6.14	13.47	15.61	3.5	6.28	14.55	6.98	8.18	6.48	7.58
INPP5A	ENSG00000068383	ENST00000342652,ENST00000368593,ENST00000368594,ENST00000423490,ENST00000445580,ENST00000487614,ENST00000498337	5.93	3.62	2.49	5.35	4.01	6.49	9.44	3.32	5.23	8.34	3.36	2.7	7.85	6.37	8.51	2.99	6.06	1.62	12.84	7.22	4.59	1.02	2.74	3.63
GPKOW	ENSG00000068394	ENST00000156109	1.01	2.69	2.95	3.81	3.4	4.92	8.47	1.86	3.96	2.54	9.56	4.27	3.11	3.46	3.47	4.49	3.87	2.15	6.24	5.94	2.91	1.89	2.54	2.13
GRIPAP1	ENSG00000068400	ENST00000376423,ENST00000376425,ENST00000376441,ENST00000376444,ENST00000473581,ENST00000474512,ENST00000480041,ENST00000488361,ENST00000495258	4.7	9.57	16.54	14.02	10.64	47.23	31.59	6.02	22.37	10.57	22.62	17.51	11.04	12.91	8.36	18.61	15.43	7.64	5.48	15.56	11.88	1.86	10.82	7.82
FTSJ1	ENSG00000068438	ENST00000019019,ENST00000348411,ENST00000396894,ENST00000456787,ENST00000466371,ENST00000467954,ENST00000473235,ENST00000475806,ENST00000485486,ENST00000487353,ENST00000489599,ENST00000490202,ENST00000492562,ENST00000496365	13.62	5.59	6.29	4.23	4.73	13.26	13.06	5.05	9.3	5.97	9.06	8.57	5.42	4.53	7.04	5.84	8.65	3.7	17.37	6.37	6.74	4.46	5.94	4.89
PRR11	ENSG00000068489	ENST00000262293,ENST00000577457,ENST00000578542,ENST00000578777,ENST00000580177,ENST00000581182,ENST00000582004,ENST00000582995	3.81	19.74	4.71	3.46	14.71	6.37	41.15	4.29	2.69	1.03	4.09	21.76	18.11	6.38	8.36	30.69	34.15	3.95	0.45	12.34	2.52	2.88	6.42	2.06
REEP1	ENSG00000068615	ENST00000165698,ENST00000428491,ENST00000437769,ENST00000453231,ENST00000473407,ENST00000475475,ENST00000489855,ENST00000490915,ENST00000535845,ENST00000538924,ENST00000540790,ENST00000541910	4.3	1.23	0.6	11.29	1.53	0.28	1.7	0.28	4.8	8.59	0	5.94	1.11	6.18	21.53	0.18	4.23	3.81	0	1.47	0.24	0	0.73	0.74
ATP11A	ENSG00000068650	ENST00000283558,ENST00000375630,ENST00000375645,ENST00000415301,ENST00000418678,ENST00000419448,ENST00000419631,ENST00000459011,ENST00000459908,ENST00000466946,ENST00000471555,ENST00000479193,ENST00000487903,ENST00000489577,ENST00000493489,ENST00000495930	27.01	11.63	14	3.25	11	15.82	20.8	5.25	17.76	12.33	20.61	11.85	23.32	10.48	9.72	22.7	25.23	6.01	19.71	11.75	11.78	10.94	10.87	9.47
POLR1A	ENSG00000068654	ENST00000263857,ENST00000409024,ENST00000409681,ENST00000424089,ENST00000462078,ENST00000471427,ENST00000483538,ENST00000486964,ENST00000492034,ENST00000496892	15.12	12.69	4.46	8.91	18.44	16.34	17.03	7.95	9.38	6.43	16.49	12.51	11.47	9.16	9.69	25.94	20.55	7.61	17.67	17.7	5.9	4.35	6.32	6.92
LAPTM4A	ENSG00000068697	ENST00000175091,ENST00000483117	358.48	780.83	341.05	422.23	1033.8	706.19	531.12	321.13	678.81	498.68	306.55	712.76	814.57	614.25	316.26	581.92	1019.63	170.76	214.85	694.27	405.59	349.99	370.95	377.37
TTC7A	ENSG00000068724	ENST00000263737,ENST00000319190,ENST00000394850,ENST00000409245,ENST00000409825,ENST00000440051,ENST00000441914,ENST00000461601,ENST00000474321,ENST00000484061,ENST00000484337,ENST00000491786,ENST00000496991,ENST00000536057	4.56	3.22	11.73	3.02	4.61	5.8	6.19	5.26	9.36	8.2	17.66	9.33	5.46	6.57	3.37	5	9.85	2.16	10.78	5.26	7.43	5.03	4.95	5.26
IP6K2	ENSG00000068745	ENST00000328631,ENST00000340879,ENST00000412795,ENST00000412850,ENST00000413298,ENST00000413654,ENST00000416707,ENST00000417896,ENST00000424035,ENST00000431721,ENST00000432678,ENST00000433104,ENST00000434860,ENST00000436134,ENST00000437427,ENST00000440424,ENST00000443853,ENST00000443964,ENST00000446860,ENST00000449563,ENST00000449610,ENST00000450045,ENST00000453202,ENST00000454335,ENST00000455545…	30.79	39.6	19.15	30.77	48.13	62.74	53.95	34.72	52.16	29.48	48.25	72.57	51.11	29.89	43.62	70.75	78.05	15.48	5.79	74.1	29.49	7.51	41.23	24.27
STON1-GTF2A1L	ENSG00000068781	ENST00000309827,ENST00000394751,ENST00000394754,ENST00000402114,ENST00000405008,ENST00000463040,ENST00000470560	1.83	6.36	0.36	0.51	3.85	6.87	0.67	0.79	3.19	2.31	1.19	4.76	3.74	4.03	0.79	1.82	5.36	2.05	0	3.1	2.78	3.01	1.59	1.89
SRBD1	ENSG00000068784	ENST00000263736,ENST00000461805,ENST00000475073,ENST00000490133,ENST00000493649,ENST00000535761	5.91	13.55	6.32	13.52	32.8	9.84	12.4	9.99	25.49	9.97	6.68	20.17	13.08	9.02	8.45	20.98	17.82	6.44	4.14	19.93	10.31	12.73	11.62	4.29
NA	ENSG00000068793	ENST00000313077,ENST00000435939,ENST00000557859,ENST00000557890,ENST00000558430,ENST00000558549,ENST00000558826,ENST00000559393,ENST00000560848,ENST00000561020,ENST00000561185,ENST00000561263,ENST00000561274,ENST00000561296	29.67	30.33	55.93	25.51	49.56	42.32	48.29	33.02	45.86	43.82	50.34	32.84	34.1	54.34	43.34	52.59	88.23	21.37	14.21	38.09	30.49	38.13	21.68	39.53
KIF2A	ENSG00000068796	ENST00000381103,ENST00000401507,ENST00000407818,ENST00000504883,ENST00000506857,ENST00000509624,ENST00000509663,ENST00000512006,ENST00000512541,ENST00000514082	28.75	26.79	16.16	9.55	43.24	20.3	60.5	12.25	51.03	18.66	22.29	26.9	23.03	19.49	17.26	33.28	28.81	10.29	0.42	32.51	17.81	10.62	26.78	11.31
RASGRP2	ENSG00000068831	ENST00000354024,ENST00000377485,ENST00000377486,ENST00000377487,ENST00000377489,ENST00000377494,ENST00000377497,ENST00000394428,ENST00000394429,ENST00000394430,ENST00000394432,ENST00000419843,ENST00000421556,ENST00000430645,ENST00000431822,ENST00000441258,ENST00000445445,ENST00000464324,ENST00000465852,ENST00000480443,ENST00000488071,ENST00000494001,ENST00000497441	1.07	0.45	28.97	4.16	1.47	0.66	3.53	1.1	25.49	6.09	8.44	2.72	1.86	8.94	2.54	4.38	3.99	0.93	0.03	2.26	6.88	1.6	14.17	4.65
PSME4	ENSG00000068878	ENST00000389993,ENST00000404125,ENST00000421748,ENST00000461810,ENST00000466539,ENST00000475694,ENST00000476586,ENST00000478731,ENST00000481518,ENST00000488687	17.16	20.51	18.19	18.08	54.4	25.05	30.08	12.22	26.98	19.57	29.14	51.34	30.62	16.18	29.81	37.95	33.59	10.4	11.77	28.98	13.27	20.68	12.2	18.01
IFT80	ENSG00000068885	ENST00000326448,ENST00000461213,ENST00000463240,ENST00000465537,ENST00000465972,ENST00000466326,ENST00000467254,ENST00000468218,ENST00000468327,ENST00000472555,ENST00000472773,ENST00000475677,ENST00000477495,ENST00000478278,ENST00000478370,ENST00000478460,ENST00000478536,ENST00000482317,ENST00000483325,ENST00000483465,ENST00000484963,ENST00000486856,ENST00000487943,ENST00000489004,ENST00000496589…	71.55	79.32	8.5	24.98	92.95	59.29	150.06	102.85	71.52	34.59	65.34	348.27	165.49	31.27	24.42	114.4	107.24	33.23	0	74.12	42.05	53.37	114.23	29.75
SIRT2	ENSG00000068903	ENST00000249396,ENST00000358931,ENST00000381766,ENST00000392081,ENST00000407552,ENST00000414941,ENST00000420440,ENST00000423526,ENST00000437828,ENST00000443898,ENST00000447739,ENST00000451193,ENST00000462654,ENST00000476771,ENST00000479290,ENST00000481381,ENST00000491960,ENST00000496069	2.26	5.66	5.72	4.19	4.83	5.08	8.49	3.07	7.44	7.24	7.74	10.53	7.03	8.08	4.24	6.25	5.66	1.93	11.78	3.58	4.99	2.79	3.52	3.55
ERLEC1	ENSG00000068912	ENST00000185150,ENST00000378239,ENST00000405123,ENST00000494373	20.16	14.67	6.44	9.69	50.18	13.67	27.67	11.67	21.34	15.9	20.43	30.97	41.11	17.78	22.75	27.61	23.98	12.12	9.94	18.75	10.34	17.27	9.9	11.44
PPP2R5B	ENSG00000068971	ENST00000164133,ENST00000413292,ENST00000526559,ENST00000528530,ENST00000532850	7.59	2.38	3.02	2.9	4.18	4.99	5.73	3.04	4.53	4.17	15.87	5.47	4.37	2.98	6.3	6.06	2.84	1.5	3.55	1.33	2.23	4.25	3.69	2.63
PYGM	ENSG00000068976	ENST00000164139,ENST00000377432,ENST00000460413,ENST00000462303,ENST00000483742	1.14	0.24	4.18	0.59	1.26	0.6	20.82	0.79	4.5	3.11	1.27	3.13	1.03	3.64	0.95	3.11	2.52	0.58	0	3.86	1.6	0.55	2.19	1.36
PAGE1	ENSG00000068985	ENST00000376150	0	0	0	0	0	0	0	0	0	0	0.28	0	0	0	0	0	0	0	0	0	0	0	0	0
PITX1	ENSG00000069011	ENST00000265340,ENST00000502676,ENST00000503586,ENST00000504936,ENST00000506438,ENST00000507253	2.29	0.02	0.3	8.43	6.16	0.17	2.07	12.15	0.1	0.13	6.8	7.47	0.52	5.3	2.16	0.26	5.19	1.89	3.37	11.99	0.28	0	0.45	0.66
TRPC7	ENSG00000069018	ENST00000352189,ENST00000355180,ENST00000378459,ENST00000426057,ENST00000502753,ENST00000503275,ENST00000509288,ENST00000513104,ENST00000514282,ENST00000514963	0	0	0	0	0.03	0	0	0	0	0	0	0.03	0	0	0.11	0	0.06	0.05	0	0	0	0	0	0.04
MAST4	ENSG00000069020	ENST00000261569,ENST00000403625,ENST00000403666,ENST00000404260,ENST00000405643,ENST00000406039,ENST00000406374,ENST00000407621,ENST00000411628,ENST00000432426,ENST00000432817,ENST00000434115,ENST00000436277,ENST00000443808,ENST00000447738,ENST00000450827,ENST00000451144,ENST00000452953,ENST00000470421,ENST00000478569,ENST00000485768,ENST00000490016	26.78	21.01	6.32	30.91	21.88	17	12.73	31.4	74.26	36.23	36.93	8.85	21.97	23.31	15.39	18.33	43.37	7.85	12.04	38.86	14.86	19.62	19.36	17.17
ADGRF5	ENSG00000069122	ENST00000265417,ENST00000283296,ENST00000362015,ENST00000456426,ENST00000478711,ENST00000498632,ENST00000545669	1.2	1.68	0.07	4.88	3.54	2.77	4.42	3.5	26.07	14.82	12.74	6.35	4.39	9.03	5.23	6.22	6.75	0.96	6.46	2.74	5.22	2.59	4.73	4.55
SDK2	ENSG00000069188	ENST00000388726,ENST00000392650,ENST00000410094,ENST00000424778,ENST00000479356,ENST00000585283	0.33	0.57	0.14	0.64	0.57	0.24	0.28	0.41	0.43	0.89	0.31	2.05	0.61	0.15	0.12	1.39	0.08	1.11	0.54	1.79	0.14	0.02	0.27	0.23
ADAM7	ENSG00000069206	ENST00000175238,ENST00000380789,ENST00000441335,ENST00000520720	0	0	0	0	0	0	0	0	0	0	0	0	0	0	0	0	0	0	0	0	0	0	0	0
NUP133	ENSG00000069248	ENST00000261396,ENST00000366678,ENST00000485119,ENST00000490352,ENST00000537506	6.42	13.51	5.59	7.93	24.23	9.91	38.56	7.74	9.28	6.75	14.74	18.98	13.8	7.59	9.23	20.6	7.91	6.55	5.71	13.98	7.91	5.98	9.11	5.51
NUCKS1	ENSG00000069275	ENST00000367142,ENST00000464938	112.49	125.13	16.88	35.21	266.99	48.13	79.2	40.43	59.57	25.37	15.34	97.64	111.66	29.44	43.97	110	130.12	32.17	6.23	91.8	32.58	18.33	26.72	24.02
VPS35	ENSG00000069329	ENST00000299138,ENST00000561713,ENST00000562420,ENST00000563884,ENST00000563984,ENST00000565228,ENST00000568191,ENST00000568612,ENST00000568642,ENST00000568784,ENST00000569950	79.99	45.38	32.89	23.59	150.63	65.62	128.09	30.21	43.09	47.1	31.69	92.27	54.25	43.74	144.64	91.66	80.04	30.7	60.31	93.79	28.82	39.2	42.76	30.02
DNAJA2	ENSG00000069345	ENST00000317089,ENST00000563158,ENST00000566791,ENST00000569553	16.68	11.09	6.38	7.14	21.46	12.13	23.26	7.49	13.61	8.72	14.05	14.54	15.54	7.82	14.04	13.89	14.97	3.74	2.71	21.91	6.65	5.91	6.63	5.88
BCL3	ENSG00000069399	ENST00000164227,ENST00000403534,ENST00000444487,ENST00000464319,ENST00000473468,ENST00000473473,ENST00000474300,ENST00000477832,ENST00000487394	3.52	2.11	13.19	8.17	4.15	5.62	8.41	10.36	13.29	6.2	11.73	1.86	2.63	2.86	6.04	4.53	2.06	0.46	3.1	4.13	4.36	2.37	4.31	2.07
KCNAB2	ENSG00000069424	ENST00000164247,ENST00000341524,ENST00000352527,ENST00000378083,ENST00000378087,ENST00000378092,ENST00000378097,ENST00000378111,ENST00000389632,ENST00000428161,ENST00000435937,ENST00000445501,ENST00000458166,ENST00000459822,ENST00000462676,ENST00000472700,ENST00000478098,ENST00000481789,ENST00000493807,ENST00000602612	1.45	1.81	28.67	1.49	2.37	2.77	6.01	1.53	12.13	5.31	16.92	2.77	2.73	7.12	6.36	3.26	3.91	0.7	4.81	4.15	8.27	7.85	5.37	7.65
ABCC9	ENSG00000069431	ENST00000261200,ENST00000261201,ENST00000326684,ENST00000345162,ENST00000538350,ENST00000544039	5.89	1.16	0.02	2.86	2.01	4.02	2.17	3.44	37.37	14.54	7.03	2.22	7.07	15.96	6.32	4.76	13.16	0.7	3.2	8.55	14.91	9.51	6.24	12.76
GAL	ENSG00000069482	ENST00000265643,ENST00000538401	0	0.25	0.57	0.08	0.58	0.2	0.15	0	0.03	0.82	1.6	1.03	0.29	0.16	0.17	1.27	0.45	0.06	0	3	0	0	0.61	0.16
CLEC2D	ENSG00000069493	ENST00000261339,ENST00000261340,ENST00000290855,ENST00000325960,ENST00000430909,ENST00000444971,ENST00000460309,ENST00000466035,ENST00000476198,ENST00000479877,ENST00000487752,ENST00000492359,ENST00000536355,ENST00000543300,ENST00000544322,ENST00000545918	7.44	5.59	14.18	7.77	2.76	4.9	12.98	4.86	33.31	5.91	12.19	17.39	9.61	10.72	5.15	4.71	14.53	2.97	0.03	9.84	13.82	18.95	12.32	7.84
FUNDC1	ENSG00000069509	ENST00000378045,ENST00000483115	9.16	4	1.38	1.73	15.33	7.47	9.84	6.45	3.33	2.71	3.07	10.41	4.34	4.05	4.57	10.68	9.34	5.25	2.81	9.5	3.04	1.03	1.71	2.26
MAOB	ENSG00000069535	ENST00000378069,ENST00000468431,ENST00000487544,ENST00000536181,ENST00000538942	6.28	2.33	0.45	1.43	1.07	3.62	0.66	12.21	2.41	5.74	2.22	3.34	1.82	5.64	8.36	1.74	1.99	6.63	12.4	1.53	0.99	0.4	1.42	1.25
RORA	ENSG00000069667	ENST00000261523,ENST00000309157,ENST00000335670,ENST00000449337,ENST00000551975,ENST00000557822,ENST00000558234,ENST00000558904,ENST00000559145,ENST00000559343,ENST00000559587,ENST00000560004,ENST00000560300,ENST00000561093	6.8	2.76	13.79	5.43	4.57	1.95	4.99	5.8	15.83	7.94	40.29	8.91	5.73	6.28	2.92	2.61	13.77	2.09	7.95	6.1	5.28	3.98	5.2	6.74
DRD4	ENSG00000069696	ENST00000176183,ENST00000528733	0.7	0.71	0.86	0.62	0.59	1.93	0.92	0.76	0.73	0.63	2.28	1.58	1.69	0.59	0.41	1.65	0.89	1.13	0	1.64	0.47	1.44	1.93	0.68
TGFBR3	ENSG00000069702	ENST00000212355,ENST00000370399,ENST00000417833,ENST00000465892,ENST00000468996,ENST00000470600,ENST00000525962,ENST00000529608,ENST00000532540,ENST00000533089,ENST00000533370	33.62	17.77	8.9	24.73	23.07	44.2	9.81	38.73	91.04	81.59	26.79	498.98	40.7	41.73	10.65	25.21	41.08	10.42	19.69	44.72	15.62	4.53	14.46	13.98
KIAA1107	ENSG00000069712	ENST00000370378,ENST00000409154	0.93	2.65	0.32	0.98	4.11	2.26	3.24	1.91	2.38	1.69	0.68	9.59	4.18	1.7	1	1.68	2.27	1.01	0.51	6.3	1.73	0.93	2.41	1.24
PLA2G10	ENSG00000069764	ENST00000438167,ENST00000567462	0.24	0.28	0.04	0.16	0.03	0.53	0.42	0.52	0.02	0.05	0	0.57	0.21	0.04	0.3	0.32	0.08	0.12	0	0.07	0.05	0.25	0.13	0
HES2	ENSG00000069812	ENST00000377834,ENST00000377836,ENST00000377837,ENST00000471190,ENST00000487437,ENST00000489730	0	0.03	0	0.01	0	0.06	1.82	0.02	0	0	0	0	0	0.03	0	0.16	0.07	0.01	0	0.11	0	0	0.02	0.06
ATP1B3	ENSG00000069849	ENST00000286371,ENST00000462082,ENST00000465172,ENST00000466678,ENST00000475483,ENST00000482635,ENST00000484727,ENST00000486782,ENST00000487199,ENST00000495216,ENST00000539728	23.45	18.07	18.29	12.6	15.53	14.68	10.91	8.78	14.59	16.6	12.57	37.22	23.08	32	9.57	13.51	57.07	15.11	48.39	31.42	5.38	4.73	10.05	19.01
NEDD4	ENSG00000069869	ENST00000338963,ENST00000435532,ENST00000502612,ENST00000503468,ENST00000506154,ENST00000507063,ENST00000508075,ENST00000508342,ENST00000508871,ENST00000513957,ENST00000514893,ENST00000557845	10.03	1.37	3.38	6.7	3.63	3.96	3.35	9.97	17.53	11.98	13.5	9.37	9.88	10.01	4.47	3.91	14.12	1.96	10.11	9.26	6.16	3	2.98	5.02
PIGB	ENSG00000069943	ENST00000164305,ENST00000539642,ENST00000562751,ENST00000563742,ENST00000565367,ENST00000565402,ENST00000565502,ENST00000566072,ENST00000566999,ENST00000569823,ENST00000569909,ENST00000570059	4.29	1.23	3.41	2.28	5.14	4.54	2.9	5.42	6.06	4.33	7.5	6.05	5.57	3.48	3.15	2.12	3.75	1.72	0	3.65	4.32	5.63	5.62	3.07
MAPK6	ENSG00000069956	ENST00000261845,ENST00000558063,ENST00000558100,ENST00000558841,ENST00000558891,ENST00000560254,ENST00000560774,ENST00000560802	11.61	8.89	7.91	2.6	10	3.85	7.09	6.13	7.26	4.38	8.31	6.88	8.04	4.06	3.88	6.46	8.09	1.43	2.44	9.38	3.31	4.3	3.57	3.79
GNB5	ENSG00000069966	ENST00000261837,ENST00000358784,ENST00000396335,ENST00000557936,ENST00000558122,ENST00000558519,ENST00000559348,ENST00000559541,ENST00000560075,ENST00000560085,ENST00000560116,ENST00000561313	5.94	7.17	2.83	2.21	2.12	2.19	2.56	5.49	4.53	2.61	5.57	2.09	4.55	3.5	2.05	2.58	4.52	1.06	7.98	12.64	2.92	4.55	4.33	2.36
RAB27A	ENSG00000069974	ENST00000336787,ENST00000396307,ENST00000561545,ENST00000563262,ENST00000564609,ENST00000565776,ENST00000565972,ENST00000566877,ENST00000567380,ENST00000567639,ENST00000568803,ENST00000569493	11.59	3.97	8.86	8.29	8.57	13.16	10.92	14.29	23.06	11.78	24.04	15.96	9.69	16.21	10.62	9.33	27.03	3.32	0.01	18.14	15.71	6.57	12.94	10.3
CECR5	ENSG00000069998	ENST00000155674,ENST00000336737,ENST00000399852,ENST00000463033,ENST00000477157,ENST00000480451,ENST00000486462	1.1	2.22	1.38	1.43	0.84	2.87	2.97	2.2	0.84	1.12	2.94	2.53	1.48	1.1	1.29	2.33	1.34	1.11	7.37	1.36	0.77	0.13	0.87	1.05
UFD1L	ENSG00000070010	ENST00000263202,ENST00000360834,ENST00000399523,ENST00000421968,ENST00000447868,ENST00000459854,ENST00000466373,ENST00000474226,ENST00000484101,ENST00000489406,ENST00000494054	3.01	10	20.25	9.71	9.28	16.65	22.29	5.82	14.64	12	22.38	11.88	25.25	11.92	15.38	20.9	26.06	9.06	20.24	12.39	13.57	7.87	10.43	8.12
LRP6	ENSG00000070018	ENST00000261349,ENST00000535731,ENST00000538239,ENST00000540415,ENST00000540527,ENST00000543091,ENST00000545658	22.73	43.81	2.74	25.98	71.78	46.66	40.58	29.23	31.5	41.7	14.69	279.66	69.44	26.71	15.1	107.83	101.11	33.59	4.55	78.71	15.67	13.53	25.9	17.11
GUCY2C	ENSG00000070019	ENST00000261170,ENST00000535803	0	0.15	0	0.21	0.46	0.32	0.27	1.65	0.06	0.09	0.12	0.46	0.29	0.05	0.31	0.36	0.71	0.35	0	2.17	0.1	0.71	0.22	0.18
SCT	ENSG00000070031	ENST00000176195	0	0	0.05	0.18	0	0.07	0	0.22	0	0	0	0.43	0	0	0	0	0.12	0.16	0	0	0.24	0	0.12	0.22
PHRF1	ENSG00000070047	ENST00000264555,ENST00000413872,ENST00000416188,ENST00000532550,ENST00000533464,ENST00000534320	6.68	4.79	8.93	6.4	6.03	15.9	7.79	5.21	12.24	7.03	11.06	11.46	8.16	6.67	7.62	10.75	9.59	4.38	10.37	9.67	5.05	2.82	7.68	3.25
IKBKAP	ENSG00000070061	ENST00000374647,ENST00000467959,ENST00000495759,ENST00000537196	26.46	41.67	10.22	41.47	30.74	31.97	40.84	25.74	51.26	29.01	24.74	67.4	24.17	23.22	35.37	24.65	33.81	15.83	15.22	31.18	25.2	14.48	22.72	20.26
NUCB2	ENSG00000070081	ENST00000323688,ENST00000458064,ENST00000525637,ENST00000526120,ENST00000527580,ENST00000527735,ENST00000528644,ENST00000529010,ENST00000529313,ENST00000530527,ENST00000530964,ENST00000531172,ENST00000531242,ENST00000532240,ENST00000533511,ENST00000533738,ENST00000533773,ENST00000533926	42.4	21.88	11.42	31.51	41.64	10.46	23.21	29.02	39.43	21.18	5.85	31.94	38.77	26.2	70.04	64.54	38.03	29.66	0.9	48.85	14.03	8.7	16.13	11.46
PFN2	ENSG00000070087	ENST00000239940,ENST00000423691,ENST00000452853,ENST00000460404,ENST00000461868,ENST00000461930,ENST00000468323,ENST00000475518,ENST00000481275,ENST00000481767,ENST00000489155,ENST00000490975,ENST00000494827,ENST00000497060,ENST00000497148,ENST00000498169,ENST00000498307	11.01	13.43	1.66	6.03	21.15	3.04	19.09	6.7	4.01	4.25	4.74	22.13	26.31	6.19	7.87	12.58	29.24	8.89	1.43	21.12	4.9	4.7	14.62	4.45
PTPN3	ENSG00000070159	ENST00000262539,ENST00000374541,ENST00000394827,ENST00000412145,ENST00000446349,ENST00000447271,ENST00000497739	6.26	4.31	1.49	4.92	6.38	6.82	14.54	8.66	1.17	4.68	9.27	14.3	3.92	2.47	2.97	5.38	9.14	2.59	11.28	9.15	1.27	2	4.98	1.06
SPTB	ENSG00000070182	ENST00000342835,ENST00000389720,ENST00000389721,ENST00000389722,ENST00000542694,ENST00000542895,ENST00000553938,ENST00000556227,ENST00000556626	0.17	0.6	0.22	0.83	1.36	0.92	1.43	1.59	0.43	1.64	0.67	1.39	2.28	1.11	0.73	0.83	3.23	0.77	1.41	2.76	0.61	0.51	0.48	0.42
DAPP1	ENSG00000070190	ENST00000296414,ENST00000507994,ENST00000512369,ENST00000514301	4.48	0.52	7.71	1.89	5.85	4.35	2.76	1.57	10.72	1.52	6.63	0.91	0.74	4.42	1.37	2.97	3.47	0.38	4.63	3.08	3.57	0.95	2.97	1.67
FGF10	ENSG00000070193	ENST00000264664,ENST00000513107	1.19	0.04	0	5.5	0.34	0.01	0	2.9	3.01	7.69	0	0.6	0.41	0.53	0.93	0.01	1.12	0.07	0	0	1.05	0.07	0.26	0.52
SLC44A1	ENSG00000070214	ENST00000343170,ENST00000374720,ENST00000374723,ENST00000374724,ENST00000436716,ENST00000470972,ENST00000607692,ENST00000607701	8.31	13.38	2.48	9.16	15.11	14.53	25.32	14.85	11.91	10.51	14.18	36.5	13.9	12.67	11.24	9.87	23.29	7.13	19.11	23.83	10.11	14.07	10.54	10.6
TMEM260	ENSG00000070269	ENST00000261556,ENST00000536419,ENST00000538838,ENST00000539559,ENST00000553335,ENST00000554981,ENST00000555046,ENST00000555497,ENST00000555905,ENST00000556079,ENST00000556422,ENST00000556648,ENST00000556810,ENST00000556929,ENST00000556975,ENST00000557626,ENST00000557657	8.24	7.31	3.07	7.2	10.53	9.11	8.72	2.78	8.37	4.76	15.1	10.89	11.88	5.7	9.15	8.24	8.31	3.16	15.88	12.29	5.99	5.5	5.92	5.73
SMG6	ENSG00000070366	ENST00000263073,ENST00000354901,ENST00000536871,ENST00000544865,ENST00000570606,ENST00000570659,ENST00000570668,ENST00000570756,ENST00000570874,ENST00000571442,ENST00000572205,ENST00000572369,ENST00000573153,ENST00000573166,ENST00000573827,ENST00000574501,ENST00000575176,ENST00000575338,ENST00000575454,ENST00000575663,ENST00000576218	3.96	4.89	8.49	6.58	4.51	7.58	5.75	5.77	12.47	7.83	16.04	8.37	6.15	9.18	8.53	8.38	6.13	5.21	12.62	9.1	8.82	2.64	5.37	3.92
EXOC5	ENSG00000070367	ENST00000340918,ENST00000413566,ENST00000554011,ENST00000554598,ENST00000554934,ENST00000555148,ENST00000555749,ENST00000556318,ENST00000556629,ENST00000556911	22.11	14.93	8.8	11.01	35.84	18.19	32.47	16.2	23.02	18.18	23.62	39.25	33.34	20.96	21.76	25.76	35.11	4.85	0.98	26.81	12.29	9.67	12.63	10.76
CLTCL1	ENSG00000070371	ENST00000263200,ENST00000353891,ENST00000412649,ENST00000413132,ENST00000427926,ENST00000442042,ENST00000449918,ENST00000458188,ENST00000505027,ENST00000536806,ENST00000538828,ENST00000540896	0.34	2.59	0.24	0.95	1.34	2.92	4.37	2.81	2.37	4.64	4.3	0.93	1.34	2.02	0.76	0.79	3.19	1.33	15.06	0.97	1.14	1.16	1.77	2.29
FGF22	ENSG00000070388	ENST00000166133,ENST00000215530,ENST00000586042,ENST00000591390	0	0.18	0.01	0	0	0.05	0	0	0.06	0	0	0.05	0	0.08	0.02	0	0.01	0	0	0.01	0.22	0.09	0	0.04
FSTL3	ENSG00000070404	ENST00000166139,ENST00000588773,ENST00000589185,ENST00000591552,ENST00000591573,ENST00000592058,ENST00000592947,ENST00000605925,ENST00000606071	1.13	0.58	1.7	2.38	2.7	1.14	2.3	2.95	4.55	4.69	9.95	0.93	1.26	2.09	2.57	2.44	5.7	0.17	4.92	0.48	2.15	1.49	2.79	4.76
DGCR2	ENSG00000070413	ENST00000263196,ENST00000389262,ENST00000467659,ENST00000473832,ENST00000537045,ENST00000545799,ENST00000608548	2.56	7.74	5.7	10.3	6.01	21.06	12.74	8.02	9.28	6.62	15.83	6.51	9.92	8.25	5.29	10.01	9.13	5.9	1.66	9.71	5.45	5.83	6.2	4.32
RNF126	ENSG00000070423	ENST00000292363,ENST00000586749,ENST00000589762,ENST00000590885,ENST00000591356,ENST00000591394,ENST00000591452,ENST00000592418,ENST00000592626,ENST00000605891,ENST00000606702,ENST00000606896	3.28	1.78	5.48	4.15	2.8	3.13	3.98	2.1	2.78	2.17	8.6	3.75	2.56	1.66	3.5	4.89	1.41	0.46	6.08	3.04	1.23	1.21	3.17	0.76
MNT	ENSG00000070444	ENST00000174618,ENST00000571232,ENST00000571836,ENST00000572892,ENST00000573384,ENST00000574559,ENST00000575374,ENST00000575394,ENST00000575402	1.57	4.43	7.48	4.28	3.73	5.95	5.4	2.86	8.19	2.23	2.75	2.47	3.88	4.24	1.06	8.07	4.47	2.34	4.52	6.76	4.31	1.12	1.85	2
ZXDC	ENSG00000070476	ENST00000336332,ENST00000389709,ENST00000514463,ENST00000515545	2.7	4.58	3.85	4.53	2.83	7.93	8.52	5.15	6.27	3.95	3.31	8.17	3.6	3.49	4.76	5.5	6.21	2.52	7.74	6.36	2.24	1.5	4.24	2.37
JMJD6	ENSG00000070495	ENST00000303996,ENST00000397625,ENST00000445478,ENST00000542934,ENST00000585429,ENST00000589982,ENST00000591460	4.44	4.1	12.64	3.76	4.89	2.58	7.72	4.36	3.93	3.7	3.14	4.76	2.27	5.83	8.33	4.78	4.04	0.89	2.15	4.6	3.49	2.99	3.08	1.95
POLB	ENSG00000070501	ENST00000265421,ENST00000517393,ENST00000518579,ENST00000518925,ENST00000519094,ENST00000519524,ENST00000519771,ENST00000520008,ENST00000521290,ENST00000521418,ENST00000521492,ENST00000522297,ENST00000522610,ENST00000523465,ENST00000524208,ENST00000530566,ENST00000532157,ENST00000538005	10.2	10.6	9.35	23.2	24.45	10.11	28.05	36.69	10.73	10.58	24.35	16.16	17.17	12.11	28.63	20.34	12.87	11.34	11.63	20.51	7.38	16.49	12.48	5.49
ST6GALNAC1	ENSG00000070526	ENST00000156626,ENST00000359088,ENST00000585633,ENST00000588375,ENST00000589004,ENST00000589813,ENST00000589992,ENST00000590784,ENST00000590878,ENST00000590915,ENST00000592042	20.4	6.56	4.35	1.44	148.93	10.8	106.99	0.42	5.1	3.05	0.01	0.41	16.4	1.63	1.23	89.04	4.95	13.31	0	89.67	9.05	7.81	15.53	5.01
WIPI1	ENSG00000070540	ENST00000262139,ENST00000546360,ENST00000585393,ENST00000586815,ENST00000587731,ENST00000589316,ENST00000589459,ENST00000590402,ENST00000591494,ENST00000591744,ENST00000592645	17.6	3.49	13.16	16.6	13.25	8.47	21.78	18.47	12.48	14.3	19.09	14.01	19.43	8.91	24.17	6.61	14.18	4.59	19.72	7.01	6.22	9.72	5.1	8.08
FRMPD1	ENSG00000070601	ENST00000359927,ENST00000377765,ENST00000536622,ENST00000539465,ENST00000541302	1.41	0.12	0.01	0.48	0.51	1.14	1.4	0.04	0.18	0.15	0.55	0.07	0.18	0.32	0.02	1.63	0.12	0.81	10.64	1.77	0.16	0.03	0.1	0.15
GBA2	ENSG00000070610	ENST00000378088,ENST00000378094,ENST00000378103,ENST00000467252,ENST00000485259,ENST00000486797,ENST00000488292,ENST00000489025,ENST00000545786	18.7	38.85	14.99	40.77	43.02	43.27	65.81	17.88	56.02	27.38	54.23	29.66	25.44	22.49	24.9	36.07	65.59	9.6	30.34	60.81	28.77	22.01	18.59	15.03
NDST1	ENSG00000070614	ENST00000261797,ENST00000518299,ENST00000518346,ENST00000519157,ENST00000521752,ENST00000522491,ENST00000523767,ENST00000524161	17.17	8.5	3.42	20.94	12.96	11.47	17.02	16.73	18.95	24.56	22.42	26.15	25.1	13.42	11.92	13.77	27.62	10.25	18.95	14.58	7.92	9.07	9	9.4
ASNS	ENSG00000070669	ENST00000175506,ENST00000394308,ENST00000394309,ENST00000414884,ENST00000422745,ENST00000437628,ENST00000437657,ENST00000442734,ENST00000444334,ENST00000448127,ENST00000451771,ENST00000453600,ENST00000454046,ENST00000455086,ENST00000462436,ENST00000487714,ENST00000495255	4.99	14.11	6.82	10.03	6.86	9.24	26.18	2.85	11.22	10.58	6.92	8.64	26.23	9.76	8.04	28.13	13.63	10.26	10.19	16.22	4.86	3.95	15.78	6.22
AP3M2	ENSG00000070718	ENST00000174653,ENST00000396926,ENST00000517499,ENST00000517865,ENST00000517922,ENST00000517969,ENST00000518421,ENST00000520685,ENST00000520689,ENST00000521235,ENST00000521280,ENST00000521899,ENST00000522288,ENST00000522320,ENST00000522606,ENST00000523249,ENST00000530375	1.4	8.23	6.13	6.72	12.56	10.13	20.03	10.31	13.83	8.49	12.73	6.51	14.23	6.91	13.56	21.31	13.89	6.97	1.34	24.46	7.95	4.58	6.49	2.96
CNGB1	ENSG00000070729	ENST00000251102,ENST00000311183,ENST00000562761,ENST00000564448,ENST00000564450,ENST00000564654,ENST00000565942,ENST00000567568,ENST00000569643	0.96	0.26	0.08	0	2.13	0.57	11.23	0	0.08	0.04	0.62	0.71	5.23	0.04	0	2.33	0.59	0.6	0	6.26	0.54	0	0.45	0.01
ST6GALNAC2	ENSG00000070731	ENST00000225276,ENST00000585390,ENST00000585736,ENST00000586520,ENST00000588005,ENST00000588120,ENST00000588920,ENST00000589997,ENST00000592508,ENST00000592979	2.71	19.3	2.05	50.87	23.61	1.62	20.09	4.52	1.28	7.19	2.81	6.28	14.01	0.37	21.55	17.88	4.48	6.83	1.48	16.17	2.93	2.01	3.48	4.62
CHAT	ENSG00000070748	ENST00000337653,ENST00000339797,ENST00000351556,ENST00000395559,ENST00000395562,ENST00000455728,ENST00000460699,ENST00000466590,ENST00000481336,ENST00000490270	0	0.19	0	0	1.01	0	0	0	0	0	0	0	0.13	0.03	0	0.3	0	0	0	0.01	0	0.21	0	0.07
PABPC1	ENSG00000070756	ENST00000318607,ENST00000517403,ENST00000517921,ENST00000517990,ENST00000518196,ENST00000518293,ENST00000518716,ENST00000519004,ENST00000519100,ENST00000519363,ENST00000519596,ENST00000519622,ENST00000519848,ENST00000520142,ENST00000520804,ENST00000520868,ENST00000521067,ENST00000521865,ENST00000522387,ENST00000522658,ENST00000522720,ENST00000523555,ENST00000523636	2656.26	3492.8	940.22	1070.2	2479.26	1283.31	3141.57	1121.11	1377.98	804.48	1499.43	5017.55	3795.52	1695.66	660.6	1056.87	3989.48	850.88	1382.49	5005.74	787.79	589.78	601.12	941.34
TESK2	ENSG00000070759	ENST00000341771,ENST00000372084,ENST00000372086,ENST00000451835,ENST00000486676,ENST00000493974,ENST00000538496	0.12	1.42	2.06	3.73	2.57	1.57	2.28	4.23	5.27	2.35	6.59	8.93	3.68	1.73	4.64	4.51	3.1	0.2	3.8	2.5	2.12	1.72	3.81	2.12
CFAP20	ENSG00000070761	ENST00000262498,ENST00000562443,ENST00000562622,ENST00000564150,ENST00000565880,ENST00000567092,ENST00000567660	3.28	14.31	6.26	8.47	23.69	8.25	35.39	4.71	15.13	11.78	17.44	17.43	16.74	8.04	5.07	14.21	17.08	8.11	0.23	17.9	7.19	6.81	10.9	7.52
CSNK2A2	ENSG00000070770	ENST00000262506,ENST00000562367,ENST00000563307,ENST00000565188,ENST00000566813,ENST00000567730	41.36	34.86	25.59	15.91	79.89	28.68	102.01	13.56	42.82	28.19	73.82	39.19	47.12	27.89	14.63	36.2	37.85	11.83	29.47	38.99	15.49	7.42	20.93	19.02
PTPN21	ENSG00000070778	ENST00000328736,ENST00000536337,ENST00000553531,ENST00000554178,ENST00000554270,ENST00000554628,ENST00000555243,ENST00000556564,ENST00000557249	5.74	3.08	0.71	3.21	4.65	4.77	7.17	5.4	5.68	8.55	4.16	6.62	6.59	5.42	2.09	2.15	5.7	2.79	3.5	5.4	2.55	1.69	4.66	3.07
EIF2B3	ENSG00000070785	ENST00000360403,ENST00000372182,ENST00000372183,ENST00000439363,ENST00000477953,ENST00000480675,ENST00000486491,ENST00000487532,ENST00000497010	3.65	6.59	4.69	6.29	8.17	11.08	10.03	7.6	16.45	14.07	14.82	29.18	9.43	9.62	14.93	14.52	8.21	4.11	3.26	13.37	7.17	2.72	7.32	9.2
CAMK2A	ENSG00000070808	ENST00000348628,ENST00000351010,ENST00000398376,ENST00000507995,ENST00000508662,ENST00000510347,ENST00000515758	0.39	0.13	1.11	0.05	0.02	0.1	0.02	1.01	0.11	0.59	0	0.24	2.07	0.56	0.2	0.01	0.28	0.02	0	0.28	0.14	0.93	0.17	0.09
TCOF1	ENSG00000070814	ENST00000323668,ENST00000377797,ENST00000394269,ENST00000427724,ENST00000439160,ENST00000445265,ENST00000451292,ENST00000504761,ENST00000506063,ENST00000506630,ENST00000506767,ENST00000513346,ENST00000513538,ENST00000514442,ENST00000515035,ENST00000515516	72.62	52.54	42.25	20.4	105.21	34.46	69.62	38.49	57.76	19.62	26.77	33.56	79.74	31.26	19.35	44.19	91.73	18.78	62.25	49.74	19.55	10.64	30.75	19.61
CDC42	ENSG00000070831	ENST00000315554,ENST00000344548,ENST00000400259,ENST00000411827,ENST00000421089,ENST00000498236	39.89	55.57	110.2	45.58	96.67	100.98	138.55	59.17	86.14	70.12	65.19	81.47	87.75	109.91	162.18	134.44	122.39	35.67	9.01	77.74	66.28	60.62	60.96	69.51
OSBPL3	ENSG00000070882	ENST00000313367,ENST00000352860,ENST00000353930,ENST00000396429,ENST00000396431,ENST00000409069,ENST00000409452,ENST00000409555,ENST00000409759,ENST00000409863,ENST00000415162,ENST00000415952,ENST00000431825,ENST00000441059,ENST00000459987,ENST00000461835,ENST00000487020	36.15	35.68	22.69	4.66	86.55	26.8	38.8	12.55	49.43	14.6	51.44	12.63	69.29	19.31	7.53	19.23	38.5	7.59	7.06	20.98	20.22	6.82	68.65	14.55
EPHA8	ENSG00000070886	ENST00000166244,ENST00000374644,ENST00000538803	0	0	0.01	0.01	0	0	0	0	0	0	0	0	0	0	0.02	0.02	0	0	0	0.01	0	0	0	0.01
SLC12A3	ENSG00000070915	ENST00000262502,ENST00000438926,ENST00000563236,ENST00000563352,ENST00000566786,ENST00000569002	0	0.02	0.54	1.12	0	0	0.03	0.04	1.05	0	5.2	0.11	0	0.28	0.25	0.02	0.15	0.02	0	0.09	0.35	0.13	0.32	0.08
RAD18	ENSG00000070950	ENST00000264926,ENST00000413832,ENST00000415439,ENST00000418463,ENST00000421052,ENST00000427329,ENST00000429790,ENST00000469793,ENST00000473069,ENST00000495087	3.28	7.64	4.9	5.55	5.65	22.96	16.06	5.89	5.75	4.72	11.59	11.36	8.17	4.76	71.06	11.44	12.1	2.55	4.88	12.75	4.6	14.06	5.93	4.43
ATP2B1	ENSG00000070961	ENST00000261173,ENST00000348959,ENST00000359142,ENST00000393164,ENST00000428670,ENST00000549585,ENST00000549727,ENST00000550716,ENST00000551009,ENST00000551310,ENST00000552275	33.11	44.18	48.78	18.35	41.01	23.07	32.35	12.25	52.04	20.53	47.31	34.18	47.84	18.98	12.62	37.28	49.28	10.36	20.85	65.38	17.52	18.55	28.13	19.34
TRPM5	ENSG00000070985	ENST00000155858,ENST00000452833,ENST00000528453,ENST00000533060,ENST00000533881	0.17	0.02	0.01	0.01	0.22	0.07	0.02	0	0.02	0.02	0	0.07	0.02	0.02	0.01	0.58	0.01	0	0	0.05	0	0.01	0.01	0.02
NCK2	ENSG00000071051	ENST00000233154,ENST00000393348,ENST00000393349,ENST00000425756,ENST00000451463,ENST00000522586	3.02	6.15	8.65	3.58	10.48	12.1	16.66	8.16	13.33	8.21	6.54	19.96	7.09	8.14	9.71	16.41	13.55	3.44	2.54	8.13	4.36	2.16	6.17	6.23
MAP4K4	ENSG00000071054	ENST00000302217,ENST00000324219,ENST00000347699,ENST00000350198,ENST00000350878,ENST00000413150,ENST00000417294,ENST00000418101,ENST00000421882,ENST00000425019,ENST00000427603,ENST00000456652,ENST00000476609,ENST00000477711,ENST00000489490,ENST00000491743,ENST00000496989,ENST00000498066	35.96	17.35	26.26	17.25	62.77	24.66	100.31	24.93	105.89	55.6	75.99	44.18	59.15	37.35	40.5	116.77	67.68	9.27	17.77	25.39	46.72	34.15	41.43	37.78
MGAT4A	ENSG00000071073	ENST00000264968,ENST00000393487,ENST00000409391,ENST00000414521,ENST00000460768,ENST00000461884,ENST00000484936,ENST00000492163,ENST00000495056	5.35	3.84	13.78	18.47	19.74	2.4	10.87	10.49	10.36	7.41	10.89	11.59	14.84	10.75	10.58	7.82	10.16	2.92	9.12	9.48	15.8	9.52	11.56	9.86
RPL31	ENSG00000071082	ENST00000264258,ENST00000409000,ENST00000409028,ENST00000409038,ENST00000409320,ENST00000409650,ENST00000409711,ENST00000409733,ENST00000419276,ENST00000441435,ENST00000456292	191.91	345.44	119.85	157.16	316.44	220.23	609.43	169.22	267.42	222.13	198.1	238.72	220.89	185.83	128.5	290.3	194.94	174.67	156.42	381.16	139.15	139.05	156.64	171.08
WDR1	ENSG00000071127	ENST00000264785,ENST00000382451,ENST00000382452,ENST00000499869,ENST00000502702,ENST00000502962,ENST00000504739,ENST00000505543,ENST00000505851,ENST00000506246,ENST00000508079,ENST00000508949,ENST00000509600,ENST00000509695,ENST00000510848,ENST00000514319,ENST00000515018,ENST00000515743	134.29	137.65	81.75	69.78	94.74	92.1	192.03	58.29	114.08	97.9	93.54	87.05	249.1	132.5	96.34	223.24	231.54	59.21	120.67	122.87	121.15	42.22	90.3	71.55
SNX13	ENSG00000071189	ENST00000409076,ENST00000409389,ENST00000409604,ENST00000428135,ENST00000444712,ENST00000471744,ENST00000474067,ENST00000475800,ENST00000482558,ENST00000492626,ENST00000494402,ENST00000496855,ENST00000498463	41.69	39.14	16.44	25.01	52.26	21.51	24.79	20.52	46.52	31.07	31.97	43.69	78.81	26.79	24.01	24.87	44.98	24.4	17.14	29.5	20.17	12.69	20.7	18.42
MS4A12	ENSG00000071203	ENST00000016913,ENST00000525951,ENST00000526784,ENST00000530007,ENST00000537076	0	0	0	0	0	0	0	0	0	0	0	0	0	0	0	0	0	0	0	0	0	0	0	0
ARHGAP10	ENSG00000071205	ENST00000336498,ENST00000414545,ENST00000506020,ENST00000506054,ENST00000507661,ENST00000510076,ENST00000510379,ENST00000513548	4.35	3.69	6.93	5.51	4.29	1.47	1.68	3.19	25.27	16.74	11.27	9.42	4.12	7.91	6.64	5.75	5.86	2.27	1.37	2.87	7.6	3.5	3.45	5.21
RPS6KA2	ENSG00000071242	ENST00000265678,ENST00000366863,ENST00000366865,ENST00000405189,ENST00000481261,ENST00000491836,ENST00000503859,ENST00000506565,ENST00000507350,ENST00000507371,ENST00000509742,ENST00000510118,ENST00000511034,ENST00000512860	3.28	1.25	3.39	3.59	3.73	4.55	4.39	2.07	7.65	7.33	5.92	2.72	7.54	7.08	3.58	3.49	10.34	2.5	7.97	6.7	4.85	2.93	1.64	3.25
ING3	ENSG00000071243	ENST00000315870,ENST00000339121,ENST00000427726,ENST00000431467,ENST00000445699,ENST00000497502	5.51	4.93	4.68	3.29	2.48	9.5	6.79	2.45	9.56	5.32	3.59	5.61	5.48	5.21	6.26	8.22	5.85	2.88	0	6.87	2.49	4.48	5.25	3.5
VASH1	ENSG00000071246	ENST00000167106,ENST00000553518,ENST00000554237,ENST00000554743,ENST00000556038	2.6	5.31	5.43	1.87	5.41	2.27	5.22	6.48	8.21	6.84	7.12	5.72	6.14	7.02	6.75	3.99	5.49	4.1	11.92	13.14	8.18	10.97	9.73	6.31
LMCD1	ENSG00000071282	ENST00000157600,ENST00000397386,ENST00000415597,ENST00000426878,ENST00000454244,ENST00000456506,ENST00000470776,ENST00000535732	5.35	1.99	1.67	3.38	5.19	8.14	10.61	7.44	9.04	10.81	3.77	7.11	9.24	11.05	3.61	10.17	17.27	5.11	5.78	1.98	7.09	1.53	4.48	14.72
WBSCR22	ENSG00000071462	ENST00000265758,ENST00000421304,ENST00000421744,ENST00000423166,ENST00000423497,ENST00000428163,ENST00000430270,ENST00000430446,ENST00000432522,ENST00000436944,ENST00000441822,ENST00000442099,ENST00000453316,ENST00000463307,ENST00000464615,ENST00000471215,ENST00000478670,ENST00000487006,ENST00000496153	5.31	15.47	14.75	9.72	24.02	14.12	43.52	6.14	10.05	12.88	13.56	24.76	18.06	12.48	28.54	26.97	23.15	5.97	24.58	24.55	8.65	8.65	7.81	6.64
SEL1L	ENSG00000071537	ENST00000336735,ENST00000554293,ENST00000554744,ENST00000555824,ENST00000555923,ENST00000557372	16.35	9.01	10.63	8.72	20.61	8.27	13.15	17.69	32.91	12.36	15.19	14.53	16.14	13.8	12.61	10.21	19.13	8.14	9.71	17.98	11.98	14.87	10.86	10.29
TRIP13	ENSG00000071539	ENST00000166345,ENST00000508430,ENST00000508456,ENST00000509210,ENST00000510412,ENST00000512024,ENST00000513435	1.34	4.81	0.86	0.42	1.86	5.4	9.86	0.56	0.29	0.52	4.59	1.89	1.81	0.67	3.52	7.08	2.5	0.89	1.52	5.46	1.34	1.01	1.34	0.55
ATP6AP1	ENSG00000071553	ENST00000369762,ENST00000422890,ENST00000429585,ENST00000439372,ENST00000446552,ENST00000449556,ENST00000455205,ENST00000484908,ENST00000491569	12.29	14.48	18.86	18.56	17.32	16.99	30.11	10.62	8.82	6.5	14.72	14.36	10.4	14.02	33.68	8.87	10.9	5.21	21.29	12.23	15.91	8.61	7.48	9.67
TCF3	ENSG00000071564	ENST00000262965,ENST00000344749,ENST00000395423,ENST00000453954,ENST00000585731,ENST00000585855,ENST00000586164,ENST00000586318,ENST00000586410,ENST00000587235,ENST00000587425,ENST00000588136,ENST00000590436,ENST00000590605,ENST00000590684,ENST00000592395,ENST00000592628,ENST00000593064	4.18	4.12	2.6	4.28	4.98	5.29	5.39	3.81	5.98	3.37	7.27	5.03	3.5	4.26	6.53	13.16	4.27	2.01	7.11	6.11	2.97	3.25	5.43	2.25
TRIB2	ENSG00000071575	ENST00000155926,ENST00000381465,ENST00000405331,ENST00000483034	19.89	27.41	8.12	7.09	12.9	24.61	15.91	11.88	14.9	16.43	5.73	11.51	9.22	11.48	28.37	21.07	19.89	6.17	1.35	24.89	12.72	15.41	15.7	7.96
DAZAP1	ENSG00000071626	ENST00000233078,ENST00000336761,ENST00000585485,ENST00000586579,ENST00000587079,ENST00000587833,ENST00000589484,ENST00000589874,ENST00000590419,ENST00000591999,ENST00000592453,ENST00000592522	16.03	18.32	14.72	12.48	21.68	20.25	40.98	12.87	17.53	16.3	17.85	22.28	20.57	17.5	20.61	32.7	32.68	13.45	16.17	28.75	13.58	14.89	22.41	9.27
MBD3	ENSG00000071655	ENST00000156825,ENST00000434436,ENST00000585903,ENST00000585967,ENST00000589064,ENST00000589901,ENST00000590550,ENST00000590830,ENST00000592012,ENST00000592361,ENST00000592965	0.43	2.61	1.33	1.23	1.59	0.85	1.52	0.36	3.74	1.3	2.28	8.92	1.53	1.36	2.08	3.84	2.53	1.62	0.44	1.2	0.53	5.11	7.13	1.27
PRLH	ENSG00000071677	ENST00000165524	0	0	0	0	0	0	0	0	0	0	0	0	0	0	0	0	0	0	0	0	0	0	0	0
HLTF	ENSG00000071794	ENST00000310053,ENST00000392912,ENST00000465259,ENST00000467858,ENST00000472830,ENST00000481663,ENST00000493881,ENST00000494055,ENST00000497427	5.6	7.48	1.35	6.12	19.96	16.05	43.24	9.27	7.87	5.91	7.8	24.68	31.08	8.02	17.19	23.31	16.62	8.56	17.06	13.51	7.51	5.11	12.12	6.22
FAM50A	ENSG00000071859	ENST00000158526,ENST00000393600,ENST00000464419,ENST00000478509,ENST00000481619,ENST00000490480,ENST00000494278	44.71	12.88	44.51	25.16	58.92	49.15	60.1	34.4	57.4	29.78	48.39	38.56	50.83	31.96	38.22	36.41	38.11	17.28	100.51	13.12	33.88	15.91	13.88	21.08
FAM3A	ENSG00000071889	ENST00000322269,ENST00000359889,ENST00000369641,ENST00000369643,ENST00000393572,ENST00000412894,ENST00000416319,ENST00000419205,ENST00000421517,ENST00000426266,ENST00000433619,ENST00000434658,ENST00000440318,ENST00000442929,ENST00000447601,ENST00000449971,ENST00000457212,ENST00000469041,ENST00000475657,ENST00000492763,ENST00000497506	11.73	11.78	2	4.84	10.22	7.64	12.91	4.9	7.52	3.98	3.02	7.89	4.93	4.84	4.92	5.87	6.62	3.07	18.39	9.56	3.27	4.84	2.3	1.48
CPSF1	ENSG00000071894	ENST00000349769,ENST00000526271,ENST00000527827,ENST00000527916,ENST00000529288,ENST00000531042,ENST00000531480,ENST00000531683,ENST00000531727,ENST00000532560,ENST00000532725,ENST00000532935,ENST00000533492	15.17	41.09	8.71	21.48	31.68	20.53	30.58	74.87	27.92	13.8	22.16	53.74	24.11	28.25	18.46	21.7	41.86	10.03	39.54	98.23	17.21	13.69	27.4	13.05
MYO3B	ENSG00000071909	ENST00000317935,ENST00000334231,ENST00000408978,ENST00000409044,ENST00000409940,ENST00000438642,ENST00000442690,ENST00000469359,ENST00000484338,ENST00000602629	0.07	0.42	0.1	0.01	3.27	5.11	5.66	0.59	0.23	0.25	0.17	2.02	11.12	1.28	0.04	4.52	1.12	0.17	0	7.19	0.7	0.14	2.21	0.22
CYBRD1	ENSG00000071967	ENST00000321348,ENST00000375252,ENST00000409484,ENST00000445146,ENST00000468308,ENST00000474182,ENST00000494587	21.1	14.93	7.12	47.03	12.97	20.54	7.14	59.76	58.06	87.28	41.85	52.28	33.99	121.12	25.23	6.53	51.69	9.66	21.5	141.72	44.22	53.52	15.61	45.58
CDH19	ENSG00000071991	ENST00000262150,ENST00000454642,ENST00000540086,ENST00000579658,ENST00000580157	0	0	0.04	0.07	0	0	0	0.04	0.06	1.82	0.02	0.13	0.09	0.26	0.01	0.01	0.23	0.09	0	0	0.01	0.04	0.01	0.25
PDCD2	ENSG00000071994	ENST00000167218,ENST00000392090,ENST00000443345,ENST00000453163,ENST00000537445,ENST00000538195,ENST00000539212,ENST00000541970,ENST00000542896,ENST00000543284,ENST00000544336,ENST00000544755,ENST00000544866,ENST00000545869	17.97	11.1	5.62	7.45	30.33	21.8	12.41	9.45	15.87	10.51	19.78	19.25	27.8	12.42	12.5	8.79	32.02	10.2	7.85	28.52	6.8	5.14	7.41	6.55
SLC6A15	ENSG00000072041	ENST00000266682,ENST00000309283,ENST00000450363,ENST00000547240,ENST00000548267,ENST00000549540,ENST00000551010,ENST00000551388,ENST00000551612,ENST00000551818,ENST00000552192	0	2.85	0.31	0	2.49	0	0.07	0.08	0	0.15	3.48	3.27	1.17	0.03	0	3.05	0.04	0.06	0	0	0.18	0	0.21	0
RDH11	ENSG00000072042	ENST00000381346,ENST00000428130,ENST00000553384,ENST00000553578,ENST00000553816,ENST00000554035,ENST00000554731,ENST00000556692,ENST00000557273,ENST00000557331,ENST00000557726	7.16	8.18	13.14	8.61	27.03	13.54	18.3	11.02	11.35	9.59	18.26	13.79	14.51	16.06	19.97	10.84	15.36	5.8	7.25	21.34	11.37	10.35	8.48	7.04
PRKACA	ENSG00000072062	ENST00000308677,ENST00000350356,ENST00000536649,ENST00000587372,ENST00000587533,ENST00000588209,ENST00000589284,ENST00000589994,ENST00000590853,ENST00000593092	22.79	19.69	30.66	17.54	20.75	30.56	42.01	21.89	27.64	27.41	30.41	29.16	34.46	32.01	42.29	29.46	20.63	17.61	24.39	19.06	18.29	15.74	17.77	18.33
ADGRL1	ENSG00000072071	ENST00000340736,ENST00000361434,ENST00000588677,ENST00000589616,ENST00000590223,ENST00000591528,ENST00000592164,ENST00000593005	1.68	3.32	0.62	1.58	1.79	5.86	4.53	3.16	2.25	2.62	6.47	6.26	3.97	2.8	2.46	3.78	1.46	1.56	5.46	1.1	1.53	0.99	2.25	1.74
SPP2	ENSG00000072080	ENST00000168148,ENST00000373368,ENST00000425558,ENST00000492481	0	0	0	0	0	0.23	0	0	0	0	0	0	0.38	0	0	0	0	0	0	0	0	0	0	0
ACTN1	ENSG00000072110	ENST00000193403,ENST00000376839,ENST00000394419,ENST00000438964,ENST00000538545,ENST00000544964,ENST00000553290,ENST00000553370,ENST00000553659,ENST00000553779,ENST00000553882,ENST00000554158,ENST00000554508,ENST00000555075,ENST00000555616,ENST00000556083,ENST00000556203,ENST00000556343,ENST00000556432,ENST00000556433,ENST00000556571	42.14	17.71	17.13	31.08	44.82	32.74	45.78	46.62	46.16	57.75	29.95	88.89	47.21	52.89	26.67	33.47	101.02	20.04	55.83	49.45	28.82	27.66	19.96	36.92
ZFYVE26	ENSG00000072121	ENST00000347230,ENST00000394455,ENST00000553399,ENST00000554523,ENST00000554557,ENST00000554783,ENST00000555452,ENST00000557204,ENST00000557306,ENST00000557366,ENST00000557407	19.65	15.26	29.69	32.58	39.83	91.86	31.24	27.52	76.67	24.02	44.56	48.24	28.73	22.26	26.22	18.34	40.04	7.52	73.99	43.51	35.96	25.46	25.05	29.77
RPS6KA6	ENSG00000072133	ENST00000262752,ENST00000460730,ENST00000495332,ENST00000543399	2.95	2.51	0.23	4.2	2.08	0.65	2.73	2.55	0.79	3.42	2.79	6.84	0.8	1.23	1.78	1.19	2.91	0.67	0	0.18	0.77	0.08	1.59	0.68
EPN2	ENSG00000072134	ENST00000314728,ENST00000347697,ENST00000395618,ENST00000395620,ENST00000395626,ENST00000395628,ENST00000399085,ENST00000399086,ENST00000441293,ENST00000494192,ENST00000495155,ENST00000571254,ENST00000572627,ENST00000575595,ENST00000577195,ENST00000577244,ENST00000577692,ENST00000580579,ENST00000581024,ENST00000582015,ENST00000582234,ENST00000582659,ENST00000582969,ENST00000583197,ENST00000584150…	5.12	5.23	1.15	5.5	6.57	3.52	6.42	8.23	16.7	7.17	16.57	9.68	6.67	6.35	6.88	11.55	7.81	3.29	3.24	6.49	3.36	2.28	4.05	4
PTPN18	ENSG00000072135	ENST00000175756,ENST00000347849,ENST00000409022,ENST00000420717,ENST00000428843,ENST00000460992,ENST00000462321,ENST00000462996,ENST00000464576,ENST00000479295,ENST00000481492,ENST00000483617,ENST00000489215,ENST00000490137,ENST00000490812,ENST00000495400	12.26	8.11	6.45	12.97	5.29	10.51	6.07	7.72	6.69	5.88	10.3	13.19	3.28	7.64	11.59	5.92	7.8	2.37	3.82	12.1	5.3	1.36	9.53	4.91
LIMS2	ENSG00000072163	ENST00000324938,ENST00000355119,ENST00000409254,ENST00000409286,ENST00000409455,ENST00000409754,ENST00000409808,ENST00000410011,ENST00000410038,ENST00000413578,ENST00000426981,ENST00000466410,ENST00000469300,ENST00000476932,ENST00000484252,ENST00000494613,ENST00000545738,ENST00000582671	2.5	0.91	0.21	2.61	1.27	1.37	3.5	1.88	4.84	7.15	2.48	1.83	1.96	7.24	2.4	2.49	3.15	1.91	0.83	1.41	2.04	3.46	1.56	2.62
ASIC4	ENSG00000072182	ENST00000347842,ENST00000358078,ENST00000461395,ENST00000473709,ENST00000474489	0.2	0	0.03	0	0	0	0.02	0.05	0.04	0.02	0	0.52	0.01	0.12	0.03	0.17	0.03	0.01	0	0.01	0.01	0.42	0.02	0.02
SPEG	LOC100996693	ENSG00000072195	2.66	7.61	0.79	1.2	1.17	5.45	1.41	5.19	1.78	5.75	1.05	11.61	4.11	7.37	2.96	0.66	6.98	1.28	0.09	8.95	4.68	2.61	2.54	3.64
LNX1	ENSG00000072201	ENST00000263925,ENST00000306888,ENST00000504299,ENST00000504605,ENST00000507168,ENST00000510143,ENST00000511398,ENST00000512247,ENST00000513421	2.42	1.38	0.21	3.58	2.09	1.36	1.95	2.48	1.07	2.23	6.32	5.8	2.91	0.86	1.32	1.67	1.47	0.47	0.01	1.5	0.61	0.51	0.97	0.57
ALDH3A2	ENSG00000072210	ENST00000176643,ENST00000339618,ENST00000395575,ENST00000446398,ENST00000467473,ENST00000472059,ENST00000476965,ENST00000571163,ENST00000571537,ENST00000573505,ENST00000573565,ENST00000573947,ENST00000574078,ENST00000574597,ENST00000575384,ENST00000578614,ENST00000578696,ENST00000579403,ENST00000579855,ENST00000580550,ENST00000581518,ENST00000582991,ENST00000584332	46.21	30.12	18.63	17.32	30.93	20.8	36.86	58.27	46.04	61.1	73.05	61.22	35.84	35.26	22.95	31.04	41.39	14.7	54.73	56.3	38.23	23.48	29.65	25.51
TFRC	ENSG00000072274	ENST00000360110,ENST00000392396,ENST00000420415,ENST00000421258,ENST00000426789,ENST00000463047,ENST00000463356,ENST00000464011,ENST00000464368,ENST00000465288,ENST00000475593,ENST00000477148,ENST00000482479,ENST00000483983,ENST00000491658,ENST00000535031,ENST00000540528	84.62	45.06	188.58	25.74	80.97	40.11	114.85	59.05	35.94	23.25	39.25	66.83	49.08	87.24	54.16	75.58	157.81	13.1	143.97	80.08	25.44	41.74	44.86	27.4
SREBF1	ENSG00000072310	ENST00000261646,ENST00000338854,ENST00000355815,ENST00000395751,ENST00000395756,ENST00000395757,ENST00000423161,ENST00000435530,ENST00000447641,ENST00000469356,ENST00000470247,ENST00000471445,ENST00000476994,ENST00000478616,ENST00000485080,ENST00000486311,ENST00000487401,ENST00000490796,ENST00000577897,ENST00000578469,ENST00000580540,ENST00000581707,ENST00000583080,ENST00000583732,ENST00000584760	26.49	6.98	42.87	33.64	18.27	12.96	19.55	104.46	57.42	34.24	84.65	119.8	9.13	16.97	39.13	16.31	41.32	2.61	440.08	29.2	32.98	15.67	15.26	11.17
TRPC5	ENSG00000072315	ENST00000262839	0	0.04	0.02	0.06	0.02	0.03	0.01	0	0.04	0.01	0	0.02	0.04	0.04	0.01	0.02	0.03	0	0	0.04	0.01	0	0.02	0.05
AFF4	ENSG00000072364	ENST00000265343,ENST00000378593,ENST00000378595,ENST00000421773,ENST00000425658,ENST00000465484,ENST00000477369,ENST00000478588,ENST00000491831	71.81	39.85	36.28	45.73	84.43	36.61	59.95	48.79	72.33	50.05	34.13	63.85	84.36	42.37	28.08	61.06	102.98	15.49	90.06	31.33	29.27	16.75	31.58	31.63
UBE2D1	ENSG00000072401	ENST00000373910,ENST00000473824,ENST00000606483	1.4	4.84	8.7	3.54	13.61	8.63	5.28	4.35	6.12	6.3	18.28	6.65	8.02	11.37	4.04	8.74	8.15	2.09	0.01	7.61	7.46	4.29	4.54	7.52
MPP5	ENSG00000072415	ENST00000261681,ENST00000554208,ENST00000554911,ENST00000555925,ENST00000556345,ENST00000557237,ENST00000557783	10.08	3.54	1.82	2.75	6.98	6.45	3.86	4.23	4.8	5.16	11.91	14.99	8.13	3.25	5.17	5.1	8.72	2.38	1.58	11.76	2.26	2.87	2.12	3.22
RHOBTB1	ENSG00000072422	ENST00000337910,ENST00000357917,ENST00000461910,ENST00000483488,ENST00000490827,ENST00000496237	4.3	1.85	1	1.53	3.65	1.31	1.96	3.16	3.08	2.28	5.08	2.12	3.57	3.25	1.22	4.52	3.23	3.41	1.13	3.91	2.61	3.64	2.19	1.6
NA	ENSG00000072444	ENST00000420079,ENST00000426610	1.78	0.1	0	0	0.73	0.27	0.54	0	0.1	0.59	0	1.7	0	0.26	0.02	0.36	0.33	0.25	0	1.71	0.18	0	0.88	0.13
SMC1A	ENSG00000072501	ENST00000322213,ENST00000375340,ENST00000428014,ENST00000463684,ENST00000469129,ENST00000470241	57.53	57.53	34.58	48.54	81.49	60.77	113.55	45.16	122.71	44.88	68.9	129.32	93.46	52.14	53.62	115.64	174.71	31.27	69.96	109	36.6	20.09	39.71	24.26
HSD17B10	ENSG00000072506	ENST00000168216,ENST00000375298,ENST00000375304,ENST00000477706,ENST00000495986	10.79	8.53	9.13	9.93	9.56	14.06	40.56	9.92	7.68	7.51	30.84	14.16	13.08	10.53	26.7	13.98	8.21	10.42	13.42	15.18	6.52	3.18	8.62	7.17
MARK2	ENSG00000072518	ENST00000315032,ENST00000350490,ENST00000361128,ENST00000377809,ENST00000377810,ENST00000402010,ENST00000408948,ENST00000413835,ENST00000425897,ENST00000502399,ENST00000508192,ENST00000509502,ENST00000512060,ENST00000513765,ENST00000535116,ENST00000540169,ENST00000543220,ENST00000543674	36.14	18.69	16.87	28.66	59.21	40.52	42.63	11.35	23.55	24.36	24.92	68.73	34.71	21.08	35.09	30.59	29.03	4.34	12.91	44.85	17.41	10.49	16.03	13.04
HMMR	ENSG00000072571	ENST00000353866,ENST00000358715,ENST00000393915,ENST00000432118,ENST00000517936,ENST00000520345,ENST00000521108,ENST00000522094	9.87	2.75	0.63	1.2	0.93	2.45	24.71	3.17	0.72	0.13	2.18	5.77	1.79	2.19	4.77	16.68	3.52	2.08	1.87	4.9	0.58	0.44	4.64	0.2
CHFR	ENSG00000072609	ENST00000266880,ENST00000315585,ENST00000432561,ENST00000443047,ENST00000450056,ENST00000499045,ENST00000502279,ENST00000511001,ENST00000535181,ENST00000535527,ENST00000535897,ENST00000536196,ENST00000536843,ENST00000536932,ENST00000537522,ENST00000537551,ENST00000538235,ENST00000540537,ENST00000540963,ENST00000541341,ENST00000541817,ENST00000541837,ENST00000542714,ENST00000544093,ENST00000544268…	16.99	5.84	28.47	9.12	10.48	11.54	29.47	5.87	31.85	13.68	30.03	17.42	18.58	20.08	23.6	24.93	13.01	5.1	47.53	12.93	15.37	17.13	19.07	11.81
TRHDE	ENSG00000072657	ENST00000261180,ENST00000547300,ENST00000548156,ENST00000549138,ENST00000549401,ENST00000549922,ENST00000552503	3.07	0.47	0.04	1.33	0.69	0.32	10.69	3.79	1	4.2	0	0.64	3.8	0.62	0.53	11.16	1.75	2.41	0.03	0.4	0.09	1.68	9.85	2.39
P4HA2	ENSG00000072682	ENST00000166534,ENST00000360568,ENST00000379086,ENST00000379100,ENST00000379104,ENST00000395164,ENST00000401867,ENST00000416053,ENST00000417528,ENST00000418055,ENST00000428369,ENST00000428841,ENST00000431054,ENST00000439698,ENST00000453286,ENST00000467587,ENST00000471826,ENST00000474628,ENST00000478055,ENST00000481636,ENST00000506807	4.19	4.08	3.7	4.11	12.65	2.29	14.52	12.68	4.37	6.38	3.21	4.55	17.95	11.29	6.84	7.97	10.81	1.88	13.15	13.22	5.21	7.77	4.08	7.47
FCGR2B	ENSG00000072694	ENST00000236937,ENST00000358671,ENST00000367960,ENST00000367961,ENST00000367962,ENST00000403078,ENST00000428605,ENST00000480308,ENST00000485778	11.27	4.11	117.11	4.66	21.2	4.07	9.62	3.13	26.14	9.42	38.86	5.37	3.22	20.24	10.28	6.02	14.98	2.79	4.08	21.45	82	30.18	20.55	31.83
NFATC3	ENSG00000072736	ENST00000329524,ENST00000346183,ENST00000349223,ENST00000379165,ENST00000535127,ENST00000539828,ENST00000549350,ENST00000553077,ENST00000561714,ENST00000562171,ENST00000562926,ENST00000563288,ENST00000563319,ENST00000563796,ENST00000565750,ENST00000566301,ENST00000566893,ENST00000567152,ENST00000568466,ENST00000569766,ENST00000570212,ENST00000575270	20.54	10.35	9.06	5.69	19.12	13.98	24.87	10.4	33.7	14.62	14.34	20.59	16.82	11.9	6.58	16.96	14.46	4.28	1.08	13.1	12.17	17.85	17.33	8.48
TRNT1	ENSG00000072756	ENST00000251607,ENST00000280591,ENST00000339437,ENST00000397779,ENST00000402675,ENST00000413000,ENST00000420393,ENST00000434583,ENST00000465998,ENST00000469632,ENST00000482311	17.71	9.85	3.81	7.03	16.35	19.94	16.14	4.57	16.7	9.89	17.6	12.24	9.59	8.18	4.51	15.47	18.84	4	0.02	19.41	6.63	7.05	11.85	5.9
ACADVL	ENSG00000072778	ENST00000322910,ENST00000350303,ENST00000356839,ENST00000542255,ENST00000543245,ENST00000577191,ENST00000577433,ENST00000577857,ENST00000578033,ENST00000578269,ENST00000578319,ENST00000578421,ENST00000578579,ENST00000578711,ENST00000578809,ENST00000578824,ENST00000579286,ENST00000579391,ENST00000579425,ENST00000579546,ENST00000579886,ENST00000579894,ENST00000580263,ENST00000580365,ENST00000581378…	93.87	86.94	184.79	160.45	110.71	111.77	184.69	78.07	252.62	213.66	251.34	118.18	133.83	210.97	166.86	271.02	105.81	96.54	278.27	118.91	145.46	98.62	145.51	95.95
STK10	ENSG00000072786	ENST00000176763,ENST00000517360,ENST00000517381,ENST00000517524,ENST00000517527,ENST00000517775,ENST00000518267,ENST00000519269,ENST00000519441,ENST00000519710,ENST00000520476,ENST00000521322,ENST00000522879,ENST00000522936,ENST00000523603,ENST00000523615	1.12	1.13	45.51	3.2	2.42	2.52	3.25	3.78	16.18	4.61	13.39	2.7	2.1	6.88	2.43	3.13	3.45	1.82	2.25	4.76	4.6	3.36	3.75	3.54
FBXW11	ENSG00000072803	ENST00000265094,ENST00000296933,ENST00000393802,ENST00000425623,ENST00000517395,ENST00000518106,ENST00000518752,ENST00000519693,ENST00000520376,ENST00000522376,ENST00000522507,ENST00000522891,ENST00000523843	21.25	18.6	6.34	10.98	33.16	15.47	26.74	11.6	17.22	13.91	16.68	14.77	21.14	13.42	8.05	33.86	14.57	15.02	2.7	30.17	7.84	6.21	12.25	9.16
ACAP1	ENSG00000072818	ENST00000158762,ENST00000570439,ENST00000570457,ENST00000570504,ENST00000571220,ENST00000571471,ENST00000573893,ENST00000574499,ENST00000575415,ENST00000575425,ENST00000576594,ENST00000576628	1.57	1.28	14.13	2.17	1.18	0.33	4.36	1.31	18.73	3.7	11.37	2.7	1.07	5.87	1.3	1.84	2.68	0.55	2.78	3.19	7.28	1.86	8.39	2.21
CRMP1	ENSG00000072832	ENST00000324989,ENST00000397890,ENST00000506216,ENST00000511535,ENST00000512574,ENST00000513911	0.36	0.99	0.08	0.21	0.89	0.61	0.41	0.39	1.18	0.41	0.18	0.38	1.41	0.97	0.06	0.78	1.58	0.38	0	0.95	0.41	0.12	0.66	0.75
EVC	ENSG00000072840	ENST00000264956,ENST00000382674,ENST00000506240,ENST00000509451,ENST00000514919,ENST00000515113	25.82	31.12	1.27	9.56	17.45	14.85	10.77	18.85	19.29	17.75	14.49	14.08	26.43	18.37	10.27	14.07	28.89	6.02	1.43	20.61	18.8	9.37	9.61	12.68
DERL2	ENSG00000072849	ENST00000158771,ENST00000570848,ENST00000571476,ENST00000571968,ENST00000571971,ENST00000572834,ENST00000573547,ENST00000573637,ENST00000574700,ENST00000574952,ENST00000575209,ENST00000575605,ENST00000576551	3.9	3.06	8.94	3.93	9.54	6.76	12.26	4.68	7.94	5.98	5.04	5.23	13.87	10.52	7.95	12.1	6.57	8.03	0	7.94	5.56	4.81	4.54	6.97
SIDT1	ENSG00000072858	ENST00000264852,ENST00000393830,ENST00000463226,ENST00000465803,ENST00000468728,ENST00000480746,ENST00000481891,ENST00000483946,ENST00000488390,ENST00000491730,ENST00000492863,ENST00000498152	0	0.35	3.26	16.43	0.06	0.92	0.55	3.72	4.41	1.52	1.8	0.34	1.11	1.26	15.65	0.12	0.61	0.25	11.64	3.1	2.38	0.76	5.01	1.19
NDE1	ENSG00000072864	ENST00000342673,ENST00000396353,ENST00000396354,ENST00000396355,ENST00000570727,ENST00000571896,ENST00000572503,ENST00000572756,ENST00000572967,ENST00000573203,ENST00000573694,ENST00000574109,ENST00000574163,ENST00000576502,ENST00000577101	11.94	19.72	26.28	13.82	15.23	15	93.26	35.8	61.04	22.17	50.6	61.94	19.05	22.67	28.98	69.71	50.1	8.88	27.96	23.58	18.37	15.06	16.75	10.22
MRVI1	ENSG00000072952	ENST00000421747,ENST00000423302,ENST00000424001,ENST00000436272,ENST00000526414,ENST00000527509,ENST00000529068,ENST00000529448,ENST00000529471,ENST00000529547,ENST00000531107,ENST00000531308,ENST00000531786,ENST00000532037,ENST00000533631,ENST00000534266,ENST00000541483,ENST00000545852,ENST00000547195,ENST00000552103,ENST00000558540	9.49	1.78	0.6	2.87	6.14	0.82	3.04	3.2	8.78	8.95	3.5	1.42	7.14	12.17	1.61	2.19	14.01	2.05	0.66	1.61	8.09	6.3	5.88	6.47
TMEM38A	ENSG00000072954	ENST00000187762,ENST00000595452,ENST00000599479	0.06	0.13	0.02	0.04	0.23	0.48	1.04	0.21	0.06	0.26	0.24	0.49	0.36	0.19	0.43	0.59	0.19	0.17	0	0.4	0.01	0.32	0.36	0.09
AP1M1	ENSG00000072958	ENST00000291439,ENST00000429941,ENST00000444449,ENST00000541844,ENST00000586461,ENST00000586543,ENST00000586957,ENST00000589782,ENST00000589822,ENST00000589991,ENST00000590263,ENST00000590756,ENST00000590945,ENST00000591775,ENST00000591966,ENST00000592703	8.11	9	15.46	8.62	7.47	12.56	19.67	7.08	14.06	11.15	11.97	9.17	14.06	16.62	15.45	15.65	8.52	3.81	10.64	6.82	9.39	12.73	8.94	8.68
PVR	ENSG00000073008	ENST00000187830,ENST00000344956,ENST00000403059,ENST00000406449,ENST00000425690,ENST00000587785	7.37	5.04	1.56	1.33	5.55	6	11.08	9.56	3.93	7.26	4.61	5.63	6.25	3.72	1.98	4.05	10.52	1.62	3.85	5.91	0.87	3.09	2.35	1.58
NA	ENSG00000073009	ENST00000263518,ENST00000369601,ENST00000369602,ENST00000369606,ENST00000369607,ENST00000369609,ENST00000393549,ENST00000413620,ENST00000422680,ENST00000424839,ENST00000440286,ENST00000445622,ENST00000455588,ENST00000470142,ENST00000479063,ENST00000490409,ENST00000492469	1.23	4.91	10.73	7.34	2.9	4.65	9.07	3.43	9.36	3.6	27.78	7.91	2.14	5.45	9.7	7.13	5.35	1.22	1.38	12.22	4.79	1.13	6.03	1.37
XRCC1	ENSG00000073050	ENST00000262887,ENST00000543982,ENST00000594107,ENST00000594511,ENST00000595789,ENST00000597811,ENST00000598165,ENST00000598422,ENST00000599693	13.9	6.05	2.87	5.82	4.06	7.82	8.4	5.29	6.59	3.11	9.71	4.73	5.36	3.96	4.1	6.76	5.54	4.29	16.76	3.93	4.55	0.77	4.27	2.57
SCARB1	ENSG00000073060	ENST00000261693,ENST00000339570,ENST00000376788,ENST00000415380,ENST00000535005,ENST00000538291,ENST00000539320,ENST00000540495,ENST00000541205,ENST00000541661,ENST00000544327,ENST00000545305,ENST00000545493,ENST00000546215	4.92	5.2	5.59	5.99	6.63	5.71	9.47	7.02	15.07	19.95	29.32	38.43	5.95	8.94	11.15	6	5.92	8.93	44.09	11.73	9.63	12	3.17	9.17
CYP2W1	ENSG00000073067	ENST00000308919,ENST00000340150,ENST00000415893,ENST00000462453,ENST00000468456	0	0.51	0.16	0.2	0.29	0.41	0.39	0.34	0.31	0	0.71	0.06	0.73	0.13	0.1	0.39	0.28	0.06	0.43	0.49	0.01	0	0.08	0.19
MCM2	ENSG00000073111	ENST00000265056,ENST00000468414,ENST00000468659,ENST00000472731,ENST00000473785,ENST00000474964,ENST00000477668,ENST00000480910,ENST00000491422	6.7	4.27	1.14	2.44	2.88	10.85	13.64	2.79	1.18	0.55	4.18	6.71	4.36	1.02	5.75	9.63	6.98	2.21	10.04	4.46	1.1	1.41	4.07	0.73
MOV10L1	ENSG00000073146	ENST00000262794,ENST00000354853,ENST00000395843,ENST00000395852,ENST00000395854,ENST00000395858,ENST00000419054,ENST00000434497,ENST00000475190,ENST00000540615,ENST00000545383	0.75	0.7	0	0.25	1.72	0.17	0.48	0.12	0.71	0.11	0.02	0.32	0.8	0.13	0	0.31	0.78	0.1	0.03	0.36	0.54	1.09	1.13	0.55
PANX2	ENSG00000073150	ENST00000159647,ENST00000395842,ENST00000402472	0.58	0.01	0.07	0.37	0.04	0.55	0.23	0.02	0.06	0.1	0.29	1.35	0.11	0.11	0.07	0.07	0.15	0.06	0	0.52	0.07	0.03	0.02	0.03
SELO	ENSG00000073169	ENST00000380903,ENST00000492092	1.35	1.1	2.4	4.04	1.28	1.85	1.34	2.62	3.93	2.11	4.27	3.15	1.33	1.55	2.49	1.46	1.81	0.84	4.29	2.78	1.25	0.49	1.66	1.12
TP63	ENSG00000073282	ENST00000264731,ENST00000320472,ENST00000354600,ENST00000382063,ENST00000392460,ENST00000392461,ENST00000392463,ENST00000418709,ENST00000434928,ENST00000437221,ENST00000440651,ENST00000449992,ENST00000456148,ENST00000460036,ENST00000486398	0	0.38	0.21	12.8	1	0.14	0.26	0.59	4.01	7.48	91.35	2.25	0.42	0.38	0.85	0.41	0.34	0.49	15.82	0.49	0.31	1.33	0.56	0.29
ALPK1	ENSG00000073331	ENST00000177648,ENST00000426472,ENST00000458497,ENST00000502366,ENST00000504176,ENST00000504488,ENST00000504745,ENST00000505127,ENST00000505176,ENST00000505912,ENST00000508589,ENST00000509209,ENST00000509688,ENST00000509722,ENST00000512847,ENST00000514594,ENST00000515106,ENST00000515330	10.22	3.81	7.73	7.06	6.28	9.2	9.88	6.28	14.2	7.45	8.73	21.73	6.36	5.77	2.13	18.77	6.24	2.09	3.56	12.87	6.47	6.95	8	3.88
LLGL2	ENSG00000073350	ENST00000167462,ENST00000375227,ENST00000392550,ENST00000545227,ENST00000577200,ENST00000577211,ENST00000577500,ENST00000578034,ENST00000578363,ENST00000578536,ENST00000578638,ENST00000578719,ENST00000579092,ENST00000579392,ENST00000580027,ENST00000580578,ENST00000580925,ENST00000581713,ENST00000582393,ENST00000582860,ENST00000583514,ENST00000583658	2.91	12.07	2.74	15.55	6.48	4.72	10.26	4.62	3.27	2.31	3.45	3.05	4.15	1.27	21.13	7.83	24.67	1.17	19.43	8.65	2.09	2.03	0.98	0.52
PDE8A	ENSG00000073417	ENST00000310298,ENST00000339708,ENST00000394553,ENST00000478717,ENST00000485596,ENST00000557819,ENST00000557954,ENST00000557957,ENST00000558543,ENST00000559086,ENST00000559742,ENST00000560333,ENST00000560789,ENST00000561024,ENST00000561105,ENST00000561374	13.66	7	14.24	12.84	25.06	11.75	15.16	18.01	35.79	24.22	13.49	21.76	39.04	13.65	7.35	9.38	38.01	2.42	11.01	35.59	8.27	7.71	11.64	13.72
CLCN4	ENSG00000073464	ENST00000380829,ENST00000380833,ENST00000421085,ENST00000454850	0.01	1.7	0.4	0.87	0.9	0.49	1.09	0.91	2.69	2.43	5.49	4.01	3.94	0.67	0.59	1.99	1.86	1.92	0.05	0.92	0.94	0.98	0.15	1.35
NLE1	ENSG00000073536	ENST00000360831,ENST00000442241,ENST00000586869,ENST00000588019,ENST00000588642,ENST00000589367,ENST00000593176	1.27	1.6	0.8	1.39	0.71	1.42	3.31	2.55	1.34	2.05	0.86	4.25	2.01	1.12	1.23	2.15	1.5	1.55	6.19	2.79	0.62	0.26	0.64	0.61
SDHA	ENSG00000073578	ENST00000264932,ENST00000502379,ENST00000503674,ENST00000504309,ENST00000504824,ENST00000505555,ENST00000507266,ENST00000507522,ENST00000509082,ENST00000509420,ENST00000509564,ENST00000509632,ENST00000510361,ENST00000511810,ENST00000512962,ENST00000514027,ENST00000514233,ENST00000515752,ENST00000515815	45.93	106.18	56.5	40.53	43.14	78.51	250.82	47.63	75.03	63.5	103.92	128.47	52.49	60.02	93.68	129.9	87.8	26.48	160.32	98.86	60.63	47.53	58.84	34.6
SMARCE1	ENSG00000073584	ENST00000264640,ENST00000348513,ENST00000377808,ENST00000400122,ENST00000431889,ENST00000447024,ENST00000469334,ENST00000474246,ENST00000478349,ENST00000481231,ENST00000493660,ENST00000544009,ENST00000577721,ENST00000578044,ENST00000578112,ENST00000578995,ENST00000580419,ENST00000580654,ENST00000582955,ENST00000583294	56.37	19.03	15	21.91	102.12	21.37	38.92	29.99	45.32	20.94	31.64	59.81	47.91	26.42	20.44	58.46	36.92	13.6	14.36	26.06	14.79	5.48	16.74	13.29
FNDC8	ENSG00000073598	ENST00000158009	0	0.09	0.08	0.12	0.36	0.16	0.31	0	0.1	0.25	0	0.31	0	0	0.27	0.06	0.2	0.08	0	0.12	0.61	0	0.65	0.17
GSDMB	ENSG00000073605	ENST00000309481,ENST00000360317,ENST00000394175,ENST00000394179,ENST00000418519,ENST00000464556,ENST00000468820,ENST00000477054,ENST00000479136,ENST00000486560,ENST00000519429,ENST00000520542,ENST00000522564,ENST00000523371,ENST00000524039	1.28	4.89	3.82	3.24	7.33	10.82	11.13	9.98	14.5	4.27	26.84	28.68	6.78	3.37	2.47	5.94	5.28	1.91	3.04	8.97	5.42	3.75	6.48	2.44
KDM5A	ENSG00000073614	ENST00000382815,ENST00000399788,ENST00000535014,ENST00000535269,ENST00000536014,ENST00000540156,ENST00000540168,ENST00000540838,ENST00000541335,ENST00000543507,ENST00000544760,ENST00000544777	35.97	25.54	43.24	38.4	68.28	67.59	74.02	23.83	82.64	34.32	86.86	118.84	67.67	38.79	18.92	101.9	111.81	27.45	7.75	121.93	45.55	28.47	38.13	26.37
ADAM11	ENSG00000073670	ENST00000200557,ENST00000355638,ENST00000535346,ENST00000587773,ENST00000588363	0	0.05	0.02	0.05	0.1	0.15	0.16	0	0.24	0.11	0.19	0.32	0.12	0.17	0.17	0.4	0.08	0.04	0	0.19	0	0.01	0.03	0.06
PPP2R3A	ENSG00000073711	ENST00000264977,ENST00000334546,ENST00000447251,ENST00000469270,ENST00000490467,ENST00000492624	5.72	6.16	0.89	2.15	4.61	8.14	8.65	5.06	2.2	7.36	9.47	20.86	6.79	3.98	10.59	8.08	9.19	6.17	3.82	3.92	2.1	2.51	3.43	3.16
FERMT2	ENSG00000073712	ENST00000341590,ENST00000343279,ENST00000395631,ENST00000399304,ENST00000553373,ENST00000553663,ENST00000553768,ENST00000554152,ENST00000554288,ENST00000554712,ENST00000555546,ENST00000555692,ENST00000557255,ENST00000557562	8.1	10.53	2.24	5.69	9.64	6.86	10.27	9.11	20.64	24.11	5.5	10.92	17.65	17.51	5.18	9.34	20.87	5.45	4.87	8.71	10.07	18.24	7.14	10.9
ABCB11	ENSG00000073734	ENST00000263817,ENST00000439188,ENST00000478354	0	0.08	0	0.15	0.53	0.16	0.37	0	0.59	0.01	0	0.14	0.03	0.1	0.03	0.06	0	0	0	0.03	0.06	0.21	0.03	0.04
DHRS9	ENSG00000073737	ENST00000327239,ENST00000357546,ENST00000412271,ENST00000421653,ENST00000428522,ENST00000432060,ENST00000436483,ENST00000450153,ENST00000602501	0	0.05	1.07	0.65	1.14	1.57	0.3	0.12	1.26	0.36	4.39	0.29	0.29	1.52	1.37	0.03	0.15	0.09	0	0.08	4.4	0.02	0.55	1.09
CD5L	ENSG00000073754	ENST00000368174,ENST00000484609	0	0	0.05	0	0	0	0	0	2.18	0.04	0	0	0	0	0	0.01	0	0	0	0	0	0	0	0.02
PTGS2	ENSG00000073756	ENST00000367468,ENST00000466691,ENST00000490885,ENST00000559627,ENST00000559800	6.13	0.78	13.22	5.36	1.01	0.92	1.27	5.97	22.41	2.92	14.71	0.55	2.01	11.78	1.27	15.3	2.3	1.66	0	0.08	1.87	2.18	1.16	1.33
IGF2BP2	ENSG00000073792	ENST00000346192,ENST00000382199,ENST00000421047,ENST00000457616,ENST00000461957,ENST00000464166,ENST00000466214,ENST00000466476,ENST00000493302,ENST00000494906,ENST00000496495	16.26	48.94	7.32	0.13	128.19	119.04	143.88	0.24	8.06	15.72	5.82	0.2	212.4	9.86	3.78	180.87	101.08	15.26	20.45	103.01	12.64	18.54	30.82	11.45
MAP3K13	ENSG00000073803	ENST00000265026,ENST00000420577,ENST00000424227,ENST00000428617,ENST00000433092,ENST00000438053,ENST00000438798,ENST00000439882,ENST00000443863,ENST00000446828,ENST00000447637,ENST00000448876,ENST00000454237,ENST00000455188,ENST00000477582,ENST00000535426	8.52	9.98	2.66	7.74	11.66	32.63	32.22	15.2	10.58	9.16	10.34	33.43	7.24	5.27	10.65	20.19	22.7	3	0.01	18.55	6.85	7.19	9.97	4.74
ST6GAL1	ENSG00000073849	ENST00000169298,ENST00000416235,ENST00000417392,ENST00000423451,ENST00000427315,ENST00000430309,ENST00000438590,ENST00000440338,ENST00000442023,ENST00000446170,ENST00000448044,ENST00000448408,ENST00000448449,ENST00000455441,ENST00000457772,ENST00000458216,ENST00000463542,ENST00000464827,ENST00000468614,ENST00000470633,ENST00000485105,ENST00000487031	18.55	13.3	4.94	2.43	59.43	23.38	61.65	38.06	36.49	13.11	22.37	16.41	23.91	20.69	8.28	79.14	14.93	11.22	4.51	27.8	16.3	15.97	25.7	12.07
TBX21	ENSG00000073861	ENST00000177694,ENST00000581328	0.02	0.11	0.57	0.12	0.02	0.03	0.2	0	0.57	0.16	0.63	0.09	0.1	0.46	0.46	0.03	0.02	0.04	0	0.07	0.38	0.06	0.27	0.13
VDAC1P1	ENSG00000073905	ENST00000439229	0	0.61	0.09	0	0.22	0.12	0.62	0.25	0.06	0.33	0.14	0.16	0.3	0.17	0.06	0.2	0.39	0.15	0.17	0.03	0.03	0.03	0.02	0.03
FRY	ENSG00000073910	ENST00000380217,ENST00000380250,ENST00000436046,ENST00000463566,ENST00000477712,ENST00000542859,ENST00000602645	6.36	5.51	3.63	8.83	6.7	6.35	4.46	9.96	14.44	13.18	16.11	11.85	17.9	16.17	8.59	5.06	15.67	4.33	24.48	4.36	9.24	5.59	6.91	10.04
PICALM	ENSG00000073921	ENST00000356360,ENST00000393346,ENST00000525162,ENST00000526033,ENST00000526548,ENST00000526907,ENST00000526961,ENST00000528256,ENST00000528398,ENST00000528411,ENST00000529016,ENST00000529760,ENST00000530542,ENST00000530692,ENST00000531558,ENST00000531771,ENST00000531930,ENST00000532041,ENST00000532317,ENST00000532603,ENST00000533350,ENST00000534375,ENST00000534412	128.38	229.76	252.77	138.43	223.85	181.92	186.74	160.43	327.29	264.65	184.27	438.49	241.21	266.99	197.77	272.9	605.53	137.26	121.79	230.01	192.92	148.86	158.47	198.84
NSF	ENSG00000073969	ENST00000225282,ENST00000398238,ENST00000465370,ENST00000486366,ENST00000571172,ENST00000571864,ENST00000575068,ENST00000576040,ENST00000576346	26.55	47.98	108.12	52.26	86.19	55.3	274.56	77.6	194.23	49.67	32.49	84.08	69.62	55.34	68.74	28.4	48.91	55.54	39.03	46.43	102.38	41.3	63.07	34.22
GLI2	ENSG00000074047	ENST00000314490,ENST00000341310,ENST00000360874,ENST00000361492,ENST00000418323,ENST00000433812,ENST00000435313,ENST00000437950,ENST00000438299,ENST00000445186,ENST00000452319,ENST00000452692,ENST00000472722,ENST00000482119	4.39	2.01	0.21	1.32	1.1	4.71	0.49	2.85	5.06	2.54	0.99	1.73	1.42	2.04	0.51	2.46	2.94	2.76	0	2.12	1.4	0.9	0.67	1.66
CLASP1	ENSG00000074054	ENST00000263710,ENST00000397587,ENST00000409078,ENST00000418989,ENST00000430234,ENST00000449975,ENST00000452274,ENST00000455322,ENST00000463621,ENST00000472776,ENST00000474065,ENST00000480007,ENST00000485112,ENST00000491646,ENST00000541377,ENST00000541859,ENST00000545861	28.26	34.06	22.34	24.29	28.99	34.75	40.01	28.99	65.57	36.6	55.74	81.25	39.86	35.25	13.63	43.37	47.73	18.08	20.36	36.5	43.62	13.96	30.05	20.91
MRPS34	ENSG00000074071	ENST00000177742,ENST00000397375,ENST00000569585	18.28	20.72	6.4	16.28	19.19	8.98	13.24	13.72	10.72	7.26	11.95	12.52	11.34	5.74	18.44	25.93	38.66	4.46	5.99	24	5.56	0.73	6.19	3.2
NOTCH3	ENSG00000074181	ENST00000263388,ENST00000595045,ENST00000595514,ENST00000597756,ENST00000600841,ENST00000601011	19.4	7.41	1.02	22	15.48	8.66	34.73	14.01	24.11	32.53	31.32	25.31	43.47	25.7	26.05	32.36	18.21	5.37	29.49	9.01	11.35	5.11	11.4	10.05
CLNS1A	ENSG00000074201	ENST00000263309,ENST00000525064,ENST00000525359,ENST00000525428,ENST00000526009,ENST00000526761,ENST00000527133,ENST00000527265,ENST00000527299,ENST00000528364,ENST00000532069,ENST00000533957	41.06	49.52	20.79	22.61	37.59	62.58	32.9	82.63	22.78	17.63	27.72	46.46	48.68	24.4	24.48	83.44	73.44	42.79	22.99	55.91	14.54	7.24	22.7	21.78
PPP2R2C	ENSG00000074211	ENST00000314348,ENST00000335585,ENST00000382599,ENST00000506140,ENST00000507028,ENST00000507294,ENST00000509917,ENST00000513943,ENST00000515571	1.35	0.2	0.1	0.17	0.08	0	0.3	5.97	0.11	0.37	13.66	2.25	0.15	4.45	0.79	0.49	0.8	0.89	0	4.94	0.36	0	0.17	0.11
TEAD2	ENSG00000074219	ENST00000311227,ENST00000377214,ENST00000539846,ENST00000593945,ENST00000595233,ENST00000596757,ENST00000598397,ENST00000598810,ENST00000598823,ENST00000601519	8.14	8.5	0.56	2.25	14.44	37.52	56.08	11.57	10.81	9.63	15.95	28.05	14.83	14.93	17.38	25.08	12.91	5.41	48.71	18.79	4.35	8.88	14.66	4.93
EED	ENSG00000074266	ENST00000263360,ENST00000327320,ENST00000351625,ENST00000524673,ENST00000525244,ENST00000527888,ENST00000528180,ENST00000528250,ENST00000533228,ENST00000534564,ENST00000534595	2.27	9.28	4.27	4.77	3.42	4.71	4.91	3.29	7.48	4.58	5.34	9.63	6.2	3.64	6.26	10.09	13.6	3.98	1.15	10.01	4.39	3.38	4.34	3.4
CDHR2	ENSG00000074276	ENST00000261944,ENST00000416365,ENST00000506348,ENST00000508085,ENST00000510124,ENST00000510636,ENST00000513031	0	0.11	0.03	0.02	0.52	0.16	4.75	0	0.21	0.17	0.04	0.05	0.67	0.14	0.07	0.44	0.01	0.13	0	0.36	0.37	0.01	0.2	0.08
SNCB	ENSG00000074317	ENST00000310112,ENST00000393693,ENST00000506696,ENST00000508006,ENST00000510387	0	0	0.1	0	0.16	0	0.16	0.1	0	0	0	0	0	0	0.53	0.13	0.07	0	0	0	0.13	0	0	0.29
TSG101	ENSG00000074319	ENST00000251968,ENST00000357193,ENST00000438874,ENST00000535077,ENST00000536719,ENST00000540555,ENST00000542488,ENST00000543054,ENST00000543087,ENST00000544804,ENST00000545247,ENST00000580814,ENST00000584526	14.06	33.28	23.05	31.93	55.76	23.14	47.61	17.25	30.94	29.75	47.71	42.72	97.76	32.59	48.6	28.54	27.08	42.71	49.24	56.37	22.44	21.67	26.22	19.64
NCBP3	ENSG00000074356	ENST00000158149,ENST00000389005,ENST00000574379,ENST00000574911,ENST00000575815,ENST00000576523,ENST00000577169	8.26	11.08	7.27	4.36	11.31	6.17	7.15	9.09	15.47	9.78	14.45	10.03	13.98	7.12	7.88	18.82	11.87	8.24	6.45	9.57	6.03	2.76	6.96	6.61
ATP2A3	ENSG00000074370	ENST00000309890,ENST00000352011,ENST00000359983,ENST00000397035,ENST00000397039,ENST00000397041,ENST00000397043,ENST00000570773,ENST00000570845,ENST00000571245,ENST00000572116,ENST00000572176,ENST00000572694,ENST00000574202,ENST00000574999,ENST00000576957	0.82	0.43	15.88	7.39	0.75	0.2	2.32	9.25	21.51	13.79	18.2	3.19	2	7.97	22.31	1.89	1.71	0.37	172.64	2.34	6.96	6.41	8.29	2.99
CA12	ENSG00000074410	ENST00000178638,ENST00000344366,ENST00000422263,ENST00000558287,ENST00000560293,ENST00000560666	2.56	1.34	7.57	66.11	4.78	0.26	6.09	216.73	0.84	11.1	62.03	0.35	4.5	2.35	13.26	7.16	1.04	0.2	15.59	99.03	1.31	1.83	1.67	1.01
MGLL	ENSG00000074416	ENST00000265052,ENST00000398101,ENST00000398104,ENST00000434178,ENST00000453507,ENST00000465597,ENST00000476654,ENST00000476682,ENST00000479967,ENST00000484451,ENST00000487473,ENST00000493611,ENST00000494830,ENST00000496306	32.43	3.92	42.37	14.56	10.43	8.54	20.8	18.28	19.56	60.11	52.16	5.31	9.25	21.53	30.46	11.03	59.07	18.98	19.79	58.07	21.26	28.21	10.88	21.38
NTN4	ENSG00000074527	ENST00000343702,ENST00000344911,ENST00000538383,ENST00000547980,ENST00000550074,ENST00000552603,ENST00000553059	5.04	3.07	0.6	9.1	2.66	1.91	3.33	11.57	3.38	14.67	9.46	2.76	4.21	4.22	1.15	1.3	5.34	1.73	6.94	9.12	1.44	2.39	1.75	2.64
BCS1L	ENSG00000074582	ENST00000359273,ENST00000392109,ENST00000392110,ENST00000392111,ENST00000412366,ENST00000423377,ENST00000426649,ENST00000428880,ENST00000430322,ENST00000431802,ENST00000436603,ENST00000439945,ENST00000443791,ENST00000456050,ENST00000460579,ENST00000465706,ENST00000471576,ENST00000477422,ENST00000490188,ENST00000493376	13.73	17.32	5.55	17.6	11.52	12.94	19.33	12.68	13.27	10.78	17.3	13.6	9.01	8.48	9.68	28.19	14.69	13.58	27.22	27.93	9.79	4.81	7.24	10.32
NUAK1	ENSG00000074590	ENST00000261402,ENST00000548902,ENST00000549704,ENST00000553094	0.97	0.89	0.27	0.71	2.99	0.91	4.34	3.19	2.88	4.06	4.58	1.45	8.06	6.84	3.23	2.41	8.59	0.75	0.48	1.87	7.3	16.93	5.28	6.26
DPP8	ENSG00000074603	ENST00000300141,ENST00000321118,ENST00000321147,ENST00000339244,ENST00000341861,ENST00000358939,ENST00000395652,ENST00000558363,ENST00000558529,ENST00000558559,ENST00000558786,ENST00000559233,ENST00000559526,ENST00000560048,ENST00000560194,ENST00000560436,ENST00000560597,ENST00000560665	16.68	5.17	7.75	6.71	12.59	9.21	10.29	14.78	14.11	10.13	12.22	9.63	8.56	8.58	7.65	8.79	12.83	4.57	3.22	17.17	7.62	6.82	7.51	5.79
SLC24A1	ENSG00000074621	ENST00000261892,ENST00000339868,ENST00000399033,ENST00000425561,ENST00000434116,ENST00000449142,ENST00000505666,ENST00000535950,ENST00000537259,ENST00000539516,ENST00000544319,ENST00000546330	26.25	18.54	9.48	21.61	53.74	27.58	20.83	25.42	43.75	17.57	10.02	30.05	27.33	18	8.81	40.64	35.23	26.87	0.03	73.42	12.92	8.83	8.24	11.56
ZNF532	ENSG00000074657	ENST00000336078,ENST00000585662,ENST00000586085,ENST00000586158,ENST00000586723,ENST00000586997,ENST00000587755,ENST00000588456,ENST00000588543,ENST00000588601,ENST00000588956,ENST00000589131,ENST00000589156,ENST00000589288,ENST00000589403,ENST00000589481,ENST00000590157,ENST00000590285,ENST00000590287,ENST00000590442,ENST00000591049,ENST00000591083,ENST00000591230,ENST00000591808,ENST00000592249…	20.34	30.13	14.01	23.54	71.35	41.25	66.69	37.19	86.64	49.37	45.11	114.84	42.3	43.35	17.42	73.23	79.11	15.39	7.93	40.41	42.53	39.27	31.1	32.19
SCARF1	ENSG00000074660	ENST00000263071,ENST00000348987,ENST00000434376,ENST00000570902,ENST00000571272,ENST00000573852,ENST00000573867,ENST00000574545,ENST00000576012	1.2	0.16	1.34	0.9	0.45	0.33	0.38	0.37	2.22	1.56	3.09	0.42	0.51	1.28	0.9	0.94	0.55	0.27	0	0.87	1.55	0.77	1.23	0.57
LMAN1	ENSG00000074695	ENST00000251047,ENST00000587561,ENST00000587918,ENST00000587940,ENST00000592562	51.68	50.29	42.58	55.88	185.62	67.3	111.26	37.87	102.7	51.96	39.8	122.51	68.79	55.45	27.12	148.13	116.91	37.45	50.67	114.51	44.23	67.23	57.13	43.13
HACD3	ENSG00000074696	ENST00000261875,ENST00000442729,ENST00000561763,ENST00000562832,ENST00000562901,ENST00000565299,ENST00000566074,ENST00000566239,ENST00000566511,ENST00000568793,ENST00000569894	14.3	4.25	2.47	17.14	24.41	13.8	16.54	23.81	5.66	7.81	8.96	11.09	22.43	9.79	11.46	15.69	12.79	11.66	4.08	11.84	6.06	5.76	4.21	5.53
IPCEF1	ENSG00000074706	ENST00000265198,ENST00000367220,ENST00000422970,ENST00000470622,ENST00000484827,ENST00000517438,ENST00000518162,ENST00000519091,ENST00000519190,ENST00000519344,ENST00000519405,ENST00000520261,ENST00000522590	0.98	0.64	5.73	1.25	1.12	0.02	6.08	0.46	16.01	1.13	4.93	12.65	3.49	5.73	1.68	1.7	3.28	0.87	0	17.42	7.64	0.14	5.46	7.47
ZZEF1	ENSG00000074755	ENST00000381638,ENST00000570365,ENST00000571436,ENST00000572426,ENST00000572699,ENST00000572831,ENST00000573183,ENST00000573536,ENST00000573606,ENST00000574474,ENST00000575428	8.46	6.63	17.06	11.22	10.01	7.94	9.73	12.17	34.51	17.01	23.72	15.81	11.04	11.93	9.31	14.63	15.67	6.63	8.69	13.18	14.91	6.07	12.4	8.45
NOX3	ENSG00000074771	ENST00000159060	0	0	0	0	0	0	0	0	0	0	0	0	0	0	0	0	0	0	0	0	0	0	0	0
ENO1	ENSG00000074800	ENST00000234590,ENST00000464920,ENST00000486051,ENST00000489867,ENST00000492343,ENST00000497492	182.4	348.53	302.83	57.55	1246.5	457.06	2463.99	105.73	97.78	136.41	208.47	193.26	454.34	129.11	174	810.66	294.84	82.24	218.58	210.2	112.39	85.62	136.66	99.35
SLC12A1	ENSG00000074803	ENST00000330289,ENST00000380993,ENST00000396577,ENST00000558252,ENST00000558405,ENST00000558805,ENST00000559641,ENST00000559723,ENST00000560692,ENST00000561031,ENST00000561127	0	1.05	0.02	0.39	1.14	0.25	0.9	0.56	0.44	0.04	0.03	8.35	2.19	0.37	1.03	11.88	0.26	0.9	0	0.22	1.01	0.46	0.66	0.54
MYDGF	ENSG00000074842	ENST00000262947,ENST00000596031,ENST00000599630,ENST00000599761	7.44	6.02	15.24	9.26	19.85	5.93	20.57	12.44	12.59	8.39	8.13	10.05	14.73	12.13	32.8	21.15	7.21	7.93	10.73	13.55	11.13	10.92	8.57	7
ANO8	ENSG00000074855	ENST00000159087,ENST00000597643,ENST00000600711	0.65	0.94	1.17	1.8	2.85	2.61	3.01	1.42	1.9	0.92	4.8	2.36	2.75	1.28	5.01	2	1.48	0.47	4.46	3.9	1.15	1.55	1.38	1.06
TUBE1	ENSG00000074935	ENST00000368657,ENST00000368662,ENST00000441191,ENST00000603621,ENST00000603651,ENST00000603722,ENST00000604689,ENST00000604743,ENST00000604814,ENST00000604967,ENST00000605457	3.26	4.02	1.23	3.91	4.85	2.96	3.58	2.72	6.84	5.81	6.72	7.57	4.25	6.62	2.27	4.98	7.88	2.12	1.62	5.99	2.97	1.11	2.66	2.28
ARHGEF10L	ENSG00000074964	ENST00000167825,ENST00000361221,ENST00000375408,ENST00000375415,ENST00000375420,ENST00000434513,ENST00000452522,ENST00000466782,ENST00000469726,ENST00000475356,ENST00000482359,ENST00000482892,ENST00000495593	3.47	1.05	9.96	4.23	1.41	1.54	4.06	5.57	5.57	7.66	7.29	5.34	4.47	4.58	2.91	3.6	2.4	0.71	23.43	2.18	5.77	5.33	3.09	3.06
TXK	ENSG00000074966	ENST00000264316,ENST00000506073,ENST00000507351,ENST00000509681,ENST00000510457,ENST00000514937	4.81	5.12	10.6	1.87	5.29	5.44	6.1	0.95	24.02	2.15	1.91	3.57	1.45	6.42	2.02	7.66	5.18	8.96	17.16	9.77	6.76	9.45	18.82	2.78
WSCD2	ENSG00000075035	ENST00000261400,ENST00000332082,ENST00000546401,ENST00000546629,ENST00000546811,ENST00000547185,ENST00000547525,ENST00000549903,ENST00000550529,ENST00000551057,ENST00000551106,ENST00000551638,ENST00000551734,ENST00000552195	1.53	0	0.11	0.78	0.16	0	0	0.09	0.02	0.46	0	1.15	0.47	2.49	0	0.12	0.91	0	0	0.24	0	0.12	0	0.02
KCNQ2	ENSG00000075043	ENST00000344425,ENST00000344462,ENST00000354587,ENST00000357249,ENST00000359125,ENST00000359689,ENST00000360480,ENST00000370221,ENST00000370224,ENST00000482957	0	0	0	0	0	0	0	0	0.02	0.05	0	0	0	0	0	0.22	0	0	0	0	0	0	0	0
[truncated: 56,476 more rows]
[truncated: 6 more columns]
